# Supplementary material for: Bis(N-adamantyl-N′-ethyl­imidazolium) tetra­bromido­manganate(II)
Source: IUCrdata. 2020 Mar 3;5(Pt 3):x200261. doi: 10.1107/S2414314620002618 (PMC9462204; doi:10.1107/S2414314620002618)
Supplement: Supplementary file 1 [file x-05-x200261-sup1.cif]

##############################################################################
#                                                                            #
# This CIF contains the data for a data article accepted for                 #
# publication in IUCrData. It conforms to the requirements of                #
# Notes for Authors for IUCrData, and has been                               #
# peer reviewed under the auspices of IUCrData.                              #
#                                                                            #
# Full details of the Crystallographic Information File format               #
# are given in the paper "The Crystallographic Information File (CIF):       #
# a New Standard Archive File for Crystallography" by S. R. Hall, F. H.      #
# Allen and I. D. Brown [Acta Cryst. (1991), A47, 655-685].                  #
#                                                                            #
# The current version of the core CIF dictionary is obtainable from          #
# ftp://ftp.iucr.org/pub/cif_core.dic.                                       #
#                                                                            #
# Software is freely available for graphical display of the structure(s)     #
# in this CIF. For information consult the CIF software page                 #
# http://www.iucr.org/resources/cif/software.                                #
#                                                                            #
# This file may be used for bona fide research purposes within the           #
# scientific community so long as proper attribution is given to the data    # 
# article from which it was obtained.                                        #
#                                                                            #
##############################################################################
data_I
_database_code_depnum_ccdc_archive 'CCDC 1986182'
_audit_creation_method     'ciftab-2016 (M. K\"ockerling, 2016)'
_journal_date_recd_electronic     2020-01-10
_journal_date_accepted     2020-02-25
_journal_name_full     'IUCrData'
_journal_year     2020
_journal_volume     5
_journal_issue      3
_journal_page_first     0
_journal_page_last     0
_journal_paper_category     HM
_journal_paper_doi     10.1107/S2414314620002618
_journal_coeditor_code     WM4124
_publ_contact_author_name     'K\"ockerling, Martin'
_publ_contact_author_address
;
Universit\"at Rostock
Institut f\"ur Chemie
Anorganische Festk\"orperchemie
Albert-Einstein-Str. 3a
D-18059 Rostock
Germany
;
_publ_contact_author_email     'Martin.Koeckerling@uni-rostock.de'
_publ_contact_author_fax     '++49 381 498 6382'
_publ_contact_author_phone     '++49 381 498 6390'
_publ_section_title
;
Bis(<i>N</i>-adamantyl-<i>N</i>'-ethylimidazolium) tetrabromidomanganate(II)
;
loop_
    _publ_author_name
    _publ_author_address
    'Giltzau, Niels Ole'
;
Universit\"at Rostock
Institut f\"ur Chemie
Anorganische Festk\"orperchemie
Albert-Einstein-Str. 3a
D-18059 Rostock
Germany
;
    'K\"ockerling, Martin'
;
Universit\"at Rostock
Institut f\"ur Chemie
Anorganische Festk\"orperchemie
Albert-Einstein-Str. 3a
D-18059 Rostock
Germany
Department Life, Light and Matter, Universit\"at Rostock, 18051 Rostock,
Germany
;
_publ_section_synopsis
;
The title compound consists of a manganese(II) ion that is bonded to four
bromide atoms in a tetrahedral coordination, and a cation based on an
imidazolium group with one ethyl and one adamantyl (the simplest diamondoid)
group.
;
_chemical_name_systematic
;
Bis(<i>N</i>-adamantyl-<i>N</i>'-ethylimidazolium) tetrabromidomanganate(II)
;
_chemical_formula_moiety     '2(C15 H23 N2 +), Br4 Mn 2-'
_chemical_formula_sum     'C30 H46 Br4 Mn N4'
_chemical_formula_iupac     '(C15 H23 N2)2 [Mn Br4]'
_chemical_formula_weight     837.29
_space_group_crystal_system     orthorhombic
_space_group_name_H-M_alt     'P b c a'
_space_group_name_Hall     '-P 2ac 2ab'
loop_
    _space_group_symop_operation_xyz
    'x, y, z'
    '-x+1/2, -y, z+1/2'
    '-x, y+1/2, -z+1/2'
    'x+1/2, -y+1/2, -z'
    '-x, -y, -z'
    'x-1/2, y, -z-1/2'
    'x, -y-1/2, z-1/2'
    '-x-1/2, y-1/2, z'
_cell_length_a     18.0200(10)
_cell_length_b     18.7420(10)
_cell_length_c     19.7400(10)
_cell_angle_alpha     90
_cell_angle_beta     90
_cell_angle_gamma     90
_cell_volume     6666.6(7)
_cell_formula_units_Z     8
_cell_measurement_reflns_used     9879
_cell_measurement_theta_min     2.3525
_cell_measurement_theta_max     28.305
_cell_measurement_temperature     123(2)
_exptl_crystal_description     'irregular block'
_exptl_crystal_colour     'green'
_exptl_crystal_size_max     0.220
_exptl_crystal_size_mid     0.220
_exptl_crystal_size_min     0.050
_exptl_crystal_density_diffrn     1.668
_exptl_crystal_density_method     'none'
_exptl_crystal_F_000     3352
_exptl_absorpt_coefficient_mu     5.223
_exptl_absorpt_correction_type     multi-scan
_exptl_absorpt_process_details
;
(<i>SADABS</i>; Krause <i>et al</i>., 2015)
;
_diffrn_ambient_temperature     123(2)
_diffrn_radiation_type     MoK\a
_diffrn_radiation_wavelength     0.71073
_diffrn_radiation_source     'sealed tube'
_diffrn_measurement_device_type     'Bruker APEX KappaII CCD'
_diffrn_measurement_method     '\f and \w scans'
_diffrn_reflns_number     182157
_diffrn_reflns_av_R_equivalents     0.0837
_diffrn_reflns_av_unetI/netI     0.0230
_diffrn_reflns_theta_min     3.061
_diffrn_reflns_theta_max     25.027
_diffrn_reflns_theta_full     25.000
_diffrn_measured_fraction_theta_max     0.998
_diffrn_measured_fraction_theta_full     0.998
_diffrn_reflns_limit_h_min     -21
_diffrn_reflns_limit_h_max     21
_diffrn_reflns_limit_k_min     -22
_diffrn_reflns_limit_k_max     22
_diffrn_reflns_limit_l_min     -23
_diffrn_reflns_limit_l_max     23
_reflns_number_total     5883
_reflns_number_gt     5029
_reflns_threshold_expression     'I > 2\s(I)'
_refine_ls_structure_factor_coef     Fsqd
_refine_ls_matrix_type     full
_refine_ls_R_factor_all     0.0410
_refine_ls_R_factor_gt     0.0269
_refine_ls_wR_factor_gt     0.0581
_refine_ls_wR_factor_ref     0.0661
_refine_ls_goodness_of_fit_ref     1.207
_refine_ls_restrained_S_all     1.207
_refine_ls_number_reflns     5883
_refine_ls_number_parameters     354
_refine_ls_number_restraints     0
_refine_ls_hydrogen_treatment     constr
_refine_ls_weighting_scheme     calc
_refine_ls_weighting_details
              'w=1/[\s^2^(Fo^2^)+(0.0237P)^2^+8.9922P] where P=(Fo^2^+2Fc^2^)/3'
_atom_sites_solution_hydrogens     geom
_atom_sites_solution_primary     direct
_atom_sites_solution_secondary     difmap
_refine_ls_shift/su_max     0.001
_refine_ls_shift/su_mean     0.000
_refine_diff_density_max     0.716
_refine_diff_density_min     -0.504
_refine_ls_extinction_method     none
_refine_ls_extinction_coef     .
loop_
    _atom_type_symbol
    _atom_type_description
    _atom_type_scat_dispersion_real
    _atom_type_scat_dispersion_imag
    _atom_type_scat_source
    'C' 'C' 0.0034 0.0017
                         'International Tables Vol C Tables 4.2.6.8 and 6.1.1.4'
    'H' 'H' 0.0000 0.0000
                         'International Tables Vol C Tables 4.2.6.8 and 6.1.1.4'
    'Br' 'Br' -0.2713 2.4705
                         'International Tables Vol C Tables 4.2.6.8 and 6.1.1.4'
    'Mn' 'Mn' 0.3393 0.7367
                         'International Tables Vol C Tables 4.2.6.8 and 6.1.1.4'
    'N' 'N' 0.0066 0.0034
                         'International Tables Vol C Tables 4.2.6.8 and 6.1.1.4'
_computing_data_collection
;
APEX2 (Bruker, 2017)
;
_computing_cell_refinement
;
SAINT (Bruker, 2017)
;
_computing_data_reduction
;
SAINT (Bruker, 2017)
;
_computing_structure_solution
;
SHELXT (Sheldrick, 2015a)
;
_computing_structure_refinement
;
SHELXL (Sheldrick, 2015b)
;
_computing_molecular_graphics
;
DIAMOND (Brandenburg & Putz, 2019)
;
_computing_publication_material
;
publCIF (Westrip, 2010)
;
loop_
    _atom_site_type_symbol
    _atom_site_label
    _atom_site_fract_x
    _atom_site_fract_y
    _atom_site_fract_z
    _atom_site_U_iso_or_equiv
    _atom_site_adp_type
    _atom_site_calc_flag
    _atom_site_occupancy
    _atom_site_disorder_assembly
    _atom_site_disorder_group
    Mn Mn1 0.40086(3) 0.31017(2) 0.38565(2) 0.01650(10)
                                                      Uani d 1 . .
    Br Br1 0.49923(2) 0.26519(2) 0.30615(2) 0.02108(8) Uani d 1 . .
    Br Br2 0.45216(2) 0.37029(2) 0.48975(2) 0.02183(9) Uani d 1 . .
    Br Br3 0.32660(2) 0.40185(2) 0.32299(2) 0.02521(9) Uani d 1 . .
    Br Br4 0.32464(2) 0.20800(2) 0.42767(2) 0.02693(9) Uani d 1 . .
    N N1 0.3626(2) 0.57610(10)
                             0.40610(10)
                                       0.0195(6) Uani d 1 . .
    C C1 0.4241(2) 0.5403(2) 0.3913(2) 0.0175(7) Uani d 1 . .
    H H1 0.4393 0.4969 0.4120 0.021 Uiso calc 1 . .
    N N2 0.46070(10)
                   0.57460(10)
                             0.34330(10)
                                       0.0169(6) Uani d 1 . .
    C C2 0.4208(2) 0.6354(2) 0.3273(2) 0.0252(8) Uani d 1 . .
    H H2 0.4342 0.6703 0.2946 0.030 Uiso calc 1 . .
    C C3 0.3598(2) 0.6362(2) 0.3664(2) 0.0269(8) Uani d 1 . .
    H H3 0.3220 0.6715 0.3665 0.032 Uiso calc 1 . .
    C C4 0.3072(2) 0.5525(2) 0.4560(2) 0.0257(8) Uani d 1 . .
    H H4A 0.3149 0.5013 0.4658 0.031 Uiso calc 1 . .
    H H4B 0.2570 0.5580 0.4363 0.031 Uiso calc 1 . .
    C C5 0.3115(2) 0.5940(2) 0.5210(2) 0.0256(8) Uani d 1 . .
    H H5A 0.3628 0.5942 0.5375 0.038 Uiso calc 1 . .
    H H5B 0.2793 0.5718 0.5550 0.038 Uiso calc 1 . .
    H H5C 0.2952 0.6432 0.5130 0.038 Uiso calc 1 . .
    C C6 0.5299(2) 0.5498(2) 0.3095(2) 0.0169(7) Uani d 1 . .
    C C7 0.5569(2) 0.4811(2) 0.3433(2) 0.0187(7) Uani d 1 . .
    H H7A 0.5668 0.4900 0.3919 0.022 Uiso calc 1 . .
    H H7B 0.5182 0.4438 0.3398 0.022 Uiso calc 1 . .
    C C8 0.6278(2) 0.4557(2) 0.3085(2) 0.0201(7) Uani d 1 . .
    H H8 0.6456 0.4109 0.3307 0.024 Uiso calc 1 . .
    C C9 0.6113(2) 0.4407(2) 0.2337(2) 0.0223(7) Uani d 1 . .
    H H9A 0.6569 0.4239 0.2106 0.027 Uiso calc 1 . .
    H H9B 0.5731 0.4029 0.2299 0.027 Uiso calc 1 . .
    C C10 0.5835(2) 0.5092(2) 0.2001(2) 0.0242(8) Uani d 1 . .
    H H10 0.5728 0.4997 0.1512 0.029 Uiso calc 1 . .
    C C11 0.6438(2) 0.5669(2) 0.2057(2) 0.0284(8) Uani d 1 . .
    H H11A 0.6895 0.5507 0.1824 0.034 Uiso calc 1 . .
    H H11B 0.6266 0.6113 0.1836 0.034 Uiso calc 1 . .
    C C12 0.6606(2) 0.5814(2) 0.2805(2) 0.0249(8) Uani d 1 . .
    H H12 0.6999 0.6189 0.2842 0.030 Uiso calc 1 . .
    C C13 0.5895(2) 0.6073(2) 0.3154(2) 0.0206(7) Uani d 1 . .
    H H13A 0.5996 0.6174 0.3637 0.025 Uiso calc 1 . .
    H H13B 0.5720 0.6519 0.2937 0.025 Uiso calc 1 . .
    C C14 0.5133(2) 0.5353(2) 0.2349(2) 0.0224(7) Uani d 1 . .
    H H14A 0.4739 0.4988 0.2309 0.027 Uiso calc 1 . .
    H H14B 0.4956 0.5796 0.2128 0.027 Uiso calc 1 . .
    C C15 0.6877(2) 0.5128(2) 0.3142(2) 0.0254(8) Uani d 1 . .
    H H15A 0.7337 0.4961 0.2918 0.030 Uiso calc 1 . .
    H H15B 0.6989 0.5220 0.3625 0.030 Uiso calc 1 . .
    N N3 0.31890(10)
                   0.23260(10)
                             0.64120(10)
                                       0.0188(6) Uani d 1 . .
    C C16 0.2941(2) 0.2756(2) 0.5933(2) 0.0170(7) Uani d 1 . .
    H H16 0.3227 0.2938 0.5567 0.020 Uiso calc 1 . .
    N N4 0.22290(10)
                   0.28930(10)
                             0.60460(10)
                                       0.0176(6) Uani d 1 . .
    C C17 0.2018(2) 0.2531(2) 0.6622(2) 0.0241(7) Uani d 1 . .
    H H17 0.1538 0.2532 0.6821 0.029 Uiso calc 1 . .
    C C18 0.2615(2) 0.2178(2) 0.6850(2) 0.0244(8) Uani d 1 . .
    H H18 0.2638 0.1883 0.7240 0.029 Uiso calc 1 . .
    C C19 0.3932(2) 0.2006(2) 0.6441(2) 0.0238(7) Uani d 1 . .
    H H19A 0.4137 0.2065 0.6903 0.029 Uiso calc 1 . .
    H H19B 0.4264 0.2259 0.6121 0.029 Uiso calc 1 . .
    C C20 0.3911(2) 0.1228(2) 0.6265(2) 0.0339(9) Uani d 1 . .
    H H20A 0.3746 0.1171 0.5795 0.051 Uiso calc 1 . .
    H H20B 0.3565 0.0981 0.6568 0.051 Uiso calc 1 . .
    H H20C 0.4409 0.1023 0.6317 0.051 Uiso calc 1 . .
    C C21 0.1721(2) 0.3319(2) 0.5610(2) 0.0151(6) Uani d 1 . .
    C C22 0.2154(2) 0.3683(2) 0.5044(2) 0.0184(7) Uani d 1 . .
    H H22A 0.2416 0.3320 0.4769 0.022 Uiso calc 1 . .
    H H22B 0.2528 0.4010 0.5240 0.022 Uiso calc 1 . .
    C C23 0.1614(2) 0.4104(2) 0.4596(2) 0.0200(7) Uani d 1 . .
    H H23 0.1895 0.4342 0.4223 0.024 Uiso calc 1 . .
    C C24 0.1223(2) 0.4669(2) 0.5024(2) 0.0234(7) Uani d 1 . .
    H H24A 0.1594 0.5001 0.5218 0.028 Uiso calc 1 . .
    H H24B 0.0878 0.4948 0.4737 0.028 Uiso calc 1 . .
    C C25 0.0792(2) 0.4307(2) 0.5594(2) 0.0223(7) Uani d 1 . .
    H H25 0.0535 0.4678 0.5873 0.027 Uiso calc 1 . .
    C C26 0.0218(2) 0.3798(2) 0.5297(2) 0.0263(8) Uani d 1 . .
    H H26A -0.0139 0.4068 0.5015 0.032 Uiso calc 1 . .
    H H26B -0.0061 0.3563 0.5667 0.032 Uiso calc 1 . .
    C C27 0.0606(2) 0.3233(2) 0.4863(2) 0.0250(7) Uani d 1 . .
    H H27 0.0228 0.2903 0.4666 0.030 Uiso calc 1 . .
    C C28 0.1149(2) 0.2810(2) 0.5303(2) 0.0198(7) Uani d 1 . .
    H H28A 0.0876 0.2562 0.5669 0.024 Uiso calc 1 . .
    H H28B 0.1404 0.2445 0.5024 0.024 Uiso calc 1 . .
    C C29 0.1040(2) 0.3593(2) 0.4292(2) 0.0245(8) Uani d 1 . .
    H H29A 0.0695 0.3861 0.3995 0.029 Uiso calc 1 . .
    H H29B 0.1293 0.3227 0.4014 0.029 Uiso calc 1 . .
    C C30 0.1326(2) 0.3882(2) 0.6044(2) 0.0198(7) Uani d 1 . .
    H H30A 0.1047 0.3646 0.6414 0.024 Uiso calc 1 . .
    H H30B 0.1696 0.4207 0.6250 0.024 Uiso calc 1 . .
loop_
    _atom_site_aniso_label
    _atom_site_aniso_U_11
    _atom_site_aniso_U_22
    _atom_site_aniso_U_33
    _atom_site_aniso_U_12
    _atom_site_aniso_U_13
    _atom_site_aniso_U_23
    Mn1 0.0176(3) 0.0162(2) 0.0156(2) -0.0006(2) 0.0003(2) -0.0033(2)
    Br1 0.0200(2) 0.0267(2) 0.0165(2) 0.00500(10)
                                                0.00030(10)
                                                          -0.00280(10)
    Br2 0.0295(2) 0.0212(2) 0.0148(2) -0.00470(10)
                                                 -0.00280(10)
                                                            -0.00200(10)
    Br3 0.0272(2) 0.0236(2) 0.0249(2) 0.00700(10)
                                                -0.00930(10)
                                                           -0.00600(10)
    Br4 0.0278(2) 0.0201(2) 0.0330(2) -0.00770(10)
                                                 0.0104(2) -0.00880(10)
    N1 0.020(2) 0.0170(10)
                         0.0220(10)
                                  -0.0030(10)
                                            0.0040(10)
                                                     -0.0020(10)
    C1 0.022(2) 0.013(2) 0.018(2)  0.0000(10)
                                            0.0000(10)
                                                     -0.0010(10)
    N2 0.0210(10)
                0.0140(10)
                         0.0160(10)
                                  0.0000(10)
                                           0.0020(10)
                                                    0.0000(10)
    C2 0.030(2) 0.019(2) 0.026(2) 0.0050(10)
                                           0.005(2) 0.0060(10)
    C3 0.029(2) 0.021(2) 0.031(2) 0.008(2) 0.005(2) 0.003(2)
    C4 0.025(2) 0.021(2) 0.032(2) -0.0030(10)
                                            0.010(2) 0.0010(10)
    C5 0.022(2) 0.032(2) 0.022(2) -0.001(2) 0.0020(10)
                                                     0.007(2)
    C6 0.021(2) 0.015(2) 0.015(2) 0.0010(10)
                                           0.0020(10)
                                                     0.0000(10)
    C7 0.025(2) 0.016(2) 0.015(2) 0.0010(10)
                                            0.0000(10)
                                                     0.0020(10)
    C8 0.022(2) 0.019(2) 0.020(2) 0.0030(10)
                                           0.0010(10)
                                                    0.0000(10)
    C9 0.026(2) 0.021(2) 0.020(2) 0.0020(10)
                                           0.0040(10)
                                                    -0.0060(10)
    C10 0.033(2) 0.026(2) 0.013(2) 0.005(2) 0.0010(10)
                                                     -0.0010(10)
    C11 0.035(2) 0.027(2) 0.024(2) 0.004(2) 0.012(2) 0.006(2)
    C12 0.024(2) 0.022(2) 0.028(2) -0.0050(10)
                                             0.008(2) -0.0010(10)
    C13 0.026(2) 0.015(2) 0.021(2) -0.0060(10)
                                             0.0020(10)
                                                      -0.0010(10)
    C14 0.029(2) 0.023(2) 0.015(2) 0.0040(10)
                                            -0.0030(10)
                                                      -0.0010(10)
    C15 0.021(2) 0.032(2) 0.023(2) 0.001(2) 0.0010(10)
                                                     -0.0010(10)
    N3 0.0180(10)
                0.0200(10)
                         0.0190(10)
                                  0.0040(10)
                                           -0.0020(10)
                                                     0.0010(10)
    C16 0.017(2) 0.018(2) 0.016(2) -0.0010(10)
                                             -0.0010(10)
                                                       -0.0020(10)
    N4 0.0160(10)
                0.0200(10)
                         0.0170(10)
                                  0.0010(10)
                                           0.0010(10)
                                                    0.0010(10)
    C17 0.020(2) 0.030(2) 0.023(2) 0.002(2) 0.0030(10)
                                                     0.0120(10)
    C18 0.027(2) 0.027(2) 0.019(2) 0.002(2) 0.002(2) 0.0070(10)
    C19 0.020(2) 0.027(2) 0.025(2) 0.0060(10)
                                            -0.0070(10)
                                                      -0.0030(10)
    C20 0.032(2) 0.028(2) 0.043(2) 0.010(2) 0.003(2) -0.004(2)
    C21 0.013(2) 0.017(2) 0.015(2) 0.0030(10)
                                            -0.0010(10)
                                                      0.0020(10)
    C22 0.017(2) 0.020(2) 0.018(2) 0.0030(10)
                                            0.0050(10)
                                                     0.0020(10)
    C23 0.025(2) 0.018(2) 0.017(2) 0.0020(10)
                                            0.0040(10)
                                                     0.0060(10)
    C24 0.027(2) 0.016(2) 0.027(2) 0.0040(10)
                                            0.003(2) 0.0040(10)
    C25 0.023(2) 0.020(2) 0.024(2) 0.0080(10)
                                            0.0070(10)
                                                     0.0020(10)
    C26 0.020(2) 0.031(2) 0.029(2) 0.006(2) -0.001(2) 0.011(2)
    C27 0.024(2) 0.025(2) 0.027(2) -0.004(2) -0.009(2) 0.0040(10)
    C28 0.023(2) 0.016(2) 0.021(2) -0.0010(10)
                                             -0.0010(10)
                                                       0.0030(10)
    C29 0.034(2) 0.023(2) 0.018(2) 0.004(2) -0.004(2) 0.0020(10)
    C30 0.022(2) 0.020(2) 0.017(2) 0.0020(10)
                                            0.0050(10)
                                                     0.0000(10)
_geom_special_details
;
All e.s.d.'s (except the e.s.d. in the dihedral angle between two l.s. planes)
are estimated using the full covariance matrix. The cell e.s.d.'s are taken
into account individually in the estimation of e.s.d.'s in distances, angles
and torsion angles; correlations between e.s.d.'s in cell parameters are only
used when they are defined by crystal symmetry.  An approximate (isotropic)
treatment of cell e.s.d.'s is used for estimating e.s.d.'s involving l.s.
 planes.
;
loop_
    _geom_bond_atom_site_label_1
    _geom_bond_atom_site_label_2
    _geom_bond_site_symmetry_2
    _geom_bond_distance
    Mn1 Br4 . 2.4983(6)
    Mn1 Br3 . 2.5046(6)
    Mn1 Br1 . 2.5130(6)
    Mn1 Br2 . 2.5194(5)
    N1 C1 . 1.327(4)
    N1 C3 . 1.373(4)
    N1 C4 . 1.470(4)
    C1 N2 . 1.322(4)
    C1 H1 . 0.9500
    N2 C2 . 1.384(4)
    N2 C6 . 1.488(4)
    C2 C3 . 1.343(5)
    C2 H2 . 0.9500
    C3 H3 . 0.9500
    C4 C5 . 1.503(5)
    C4 H4A . 0.9900
    C4 H4B . 0.9900
    C5 H5A . 0.9800
    C5 H5B . 0.9800
    C5 H5C . 0.9800
    C6 C13 . 1.526(4)
    C6 C14 . 1.527(4)
    C6 C7 . 1.531(4)
    C7 C8 . 1.527(4)
    C7 H7A . 0.9900
    C7 H7B . 0.9900
    C8 C15 . 1.522(5)
    C8 C9 . 1.532(4)
    C8 H8 . 1.0000
    C9 C10 . 1.530(4)
    C9 H9A . 0.9900
    C9 H9B . 0.9900
    C10 C14 . 1.520(5)
    C10 C11 . 1.537(5)
    C10 H10 . 1.0000
    C11 C12 . 1.531(5)
    C11 H11A . 0.9900
    C11 H11B . 0.9900
    C12 C15 . 1.527(5)
    C12 C13 . 1.534(5)
    C12 H12 . 1.0000
    C13 H13A . 0.9900
    C13 H13B . 0.9900
    C14 H14A . 0.9900
    C14 H14B . 0.9900
    C15 H15A . 0.9900
    C15 H15B . 0.9900
    N3 C16 . 1.321(4)
    N3 C18 . 1.375(4)
    N3 C19 . 1.468(4)
    C16 N4 . 1.327(4)
    C16 H16 . 0.9500
    N4 C17 . 1.379(4)
    N4 C21 . 1.488(4)
    C17 C18 . 1.340(5)
    C17 H17 . 0.9500
    C18 H18 . 0.9500
    C19 C20 . 1.501(5)
    C19 H19A . 0.9900
    C19 H19B . 0.9900
    C20 H20A . 0.9800
    C20 H20B . 0.9800
    C20 H20C . 0.9800
    C21 C22 . 1.524(4)
    C21 C28 . 1.529(4)
    C21 C30 . 1.534(4)
    C22 C23 . 1.533(4)
    C22 H22A . 0.9900
    C22 H22B . 0.9900
    C23 C24 . 1.527(4)
    C23 C29 . 1.531(5)
    C23 H23 . 1.0000
    C24 C25 . 1.526(4)
    C24 H24A . 0.9900
    C24 H24B . 0.9900
    C25 C26 . 1.525(5)
    C25 C30 . 1.533(4)
    C25 H25 . 1.0000
    C26 C27 . 1.530(5)
    C26 H26A . 0.9900
    C26 H26B . 0.9900
    C27 C29 . 1.529(5)
    C27 C28 . 1.532(4)
    C27 H27 . 1.0000
    C28 H28A . 0.9900
    C28 H28B . 0.9900
    C29 H29A . 0.9900
    C29 H29B . 0.9900
    C30 H30A . 0.9900
    C30 H30B . 0.9900
loop_
    _geom_angle_atom_site_label_1
    _geom_angle_atom_site_label_2
    _geom_angle_atom_site_label_3
    _geom_angle_site_symmetry_1
    _geom_angle_site_symmetry_3
    _geom_angle
    Br4 Mn1 Br3 . . 113.33(2)
    Br4 Mn1 Br1 . . 109.76(2)
    Br3 Mn1 Br1 . . 107.37(2)
    Br4 Mn1 Br2 . . 105.88(2)
    Br3 Mn1 Br2 . . 106.98(2)
    Br1 Mn1 Br2 . . 113.61(2)
    C1 N1 C3 . . 108.6(3)
    C1 N1 C4 . . 124.2(3)
    C3 N1 C4 . . 127.2(3)
    N2 C1 N1 . . 109.2(3)
    N2 C1 H1 . . 125.4
    N1 C1 H1 . . 125.4
    C1 N2 C2 . . 107.8(3)
    C1 N2 C6 . . 126.0(3)
    C2 N2 C6 . . 126.1(3)
    C3 C2 N2 . . 107.6(3)
    C3 C2 H2 . . 126.2
    N2 C2 H2 . . 126.2
    C2 C3 N1 . . 106.8(3)
    C2 C3 H3 . . 126.6
    N1 C3 H3 . . 126.6
    N1 C4 C5 . . 112.4(3)
    N1 C4 H4A . . 109.1
    C5 C4 H4A . . 109.1
    N1 C4 H4B . . 109.1
    C5 C4 H4B . . 109.1
    H4A C4 H4B . . 107.9
    C4 C5 H5A . . 109.5
    C4 C5 H5B . . 109.5
    H5A C5 H5B . . 109.5
    C4 C5 H5C . . 109.5
    H5A C5 H5C . . 109.5
    H5B C5 H5C . . 109.5
    N2 C6 C13 . . 109.5(2)
    N2 C6 C14 . . 109.0(3)
    C13 C6 C14 . . 109.7(3)
    N2 C6 C7 . . 109.5(2)
    C13 C6 C7 . . 109.7(3)
    C14 C6 C7 . . 109.5(2)
    C8 C7 C6 . . 109.3(2)
    C8 C7 H7A . . 109.8
    C6 C7 H7A . . 109.8
    C8 C7 H7B . . 109.8
    C6 C7 H7B . . 109.8
    H7A C7 H7B . . 108.3
    C15 C8 C7 . . 109.9(3)
    C15 C8 C9 . . 109.8(3)
    C7 C8 C9 . . 109.2(3)
    C15 C8 H8 . . 109.3
    C7 C8 H8 . . 109.3
    C9 C8 H8 . . 109.3
    C10 C9 C8 . . 109.1(3)
    C10 C9 H9A . . 109.9
    C8 C9 H9A . . 109.9
    C10 C9 H9B . . 109.9
    C8 C9 H9B . . 109.9
    H9A C9 H9B . . 108.3
    C14 C10 C9 . . 110.3(3)
    C14 C10 C11 . . 109.2(3)
    C9 C10 C11 . . 109.1(3)
    C14 C10 H10 . . 109.4
    C9 C10 H10 . . 109.4
    C11 C10 H10 . . 109.4
    C12 C11 C10 . . 109.6(3)
    C12 C11 H11A . . 109.8
    C10 C11 H11A . . 109.8
    C12 C11 H11B . . 109.8
    C10 C11 H11B . . 109.8
    H11A C11 H11B . . 108.2
    C15 C12 C11 . . 109.5(3)
    C15 C12 C13 . . 109.7(3)
    C11 C12 C13 . . 108.9(3)
    C15 C12 H12 . . 109.6
    C11 C12 H12 . . 109.6
    C13 C12 H12 . . 109.6
    C6 C13 C12 . . 109.3(3)
    C6 C13 H13A . . 109.8
    C12 C13 H13A . . 109.8
    C6 C13 H13B . . 109.8
    C12 C13 H13B . . 109.8
    H13A C13 H13B . . 108.3
    C10 C14 C6 . . 109.3(3)
    C10 C14 H14A . . 109.8
    C6 C14 H14A . . 109.8
    C10 C14 H14B . . 109.8
    C6 C14 H14B . . 109.8
    H14A C14 H14B . . 108.3
    C8 C15 C12 . . 109.5(3)
    C8 C15 H15A . . 109.8
    C12 C15 H15A . . 109.8
    C8 C15 H15B . . 109.8
    C12 C15 H15B . . 109.8
    H15A C15 H15B . . 108.2
    C16 N3 C18 . . 108.6(3)
    C16 N3 C19 . . 125.8(3)
    C18 N3 C19 . . 125.4(3)
    N3 C16 N4 . . 108.9(3)
    N3 C16 H16 . . 125.5
    N4 C16 H16 . . 125.5
    C16 N4 C17 . . 108.1(3)
    C16 N4 C21 . . 127.0(3)
    C17 N4 C21 . . 124.8(3)
    C18 C17 N4 . . 107.4(3)
    C18 C17 H17 . . 126.3
    N4 C17 H17 . . 126.3
    C17 C18 N3 . . 107.0(3)
    C17 C18 H18 . . 126.5
    N3 C18 H18 . . 126.5
    N3 C19 C20 . . 111.4(3)
    N3 C19 H19A . . 109.4
    C20 C19 H19A . . 109.4
    N3 C19 H19B . . 109.4
    C20 C19 H19B . . 109.4
    H19A C19 H19B . . 108.0
    C19 C20 H20A . . 109.5
    C19 C20 H20B . . 109.5
    H20A C20 H20B . . 109.5
    C19 C20 H20C . . 109.5
    H20A C20 H20C . . 109.5
    H20B C20 H20C . . 109.5
    N4 C21 C22 . . 110.4(2)
    N4 C21 C28 . . 108.0(2)
    C22 C21 C28 . . 109.5(2)
    N4 C21 C30 . . 109.3(2)
    C22 C21 C30 . . 109.8(2)
    C28 C21 C30 . . 109.8(3)
    C21 C22 C23 . . 109.1(3)
    C21 C22 H22A . . 109.9
    C23 C22 H22A . . 109.9
    C21 C22 H22B . . 109.9
    C23 C22 H22B . . 109.9
    H22A C22 H22B . . 108.3
    C24 C23 C29 . . 109.8(3)
    C24 C23 C22 . . 109.3(3)
    C29 C23 C22 . . 109.5(3)
    C24 C23 H23 . . 109.4
    C29 C23 H23 . . 109.4
    C22 C23 H23 . . 109.4
    C25 C24 C23 . . 109.5(3)
    C25 C24 H24A . . 109.8
    C23 C24 H24A . . 109.8
    C25 C24 H24B . . 109.8
    C23 C24 H24B . . 109.8
    H24A C24 H24B . . 108.2
    C26 C25 C24 . . 109.8(3)
    C26 C25 C30 . . 108.9(3)
    C24 C25 C30 . . 109.8(3)
    C26 C25 H25 . . 109.4
    C24 C25 H25 . . 109.4
    C30 C25 H25 . . 109.4
    C25 C26 C27 . . 109.8(3)
    C25 C26 H26A . . 109.7
    C27 C26 H26A . . 109.7
    C25 C26 H26B . . 109.7
    C27 C26 H26B . . 109.7
    H26A C26 H26B . . 108.2
    C29 C27 C26 . . 109.9(3)
    C29 C27 C28 . . 108.7(3)
    C26 C27 C28 . . 109.5(3)
    C29 C27 H27 . . 109.6
    C26 C27 H27 . . 109.6
    C28 C27 H27 . . 109.6
    C21 C28 C27 . . 109.4(2)
    C21 C28 H28A . . 109.8
    C27 C28 H28A . . 109.8
    C21 C28 H28B . . 109.8
    C27 C28 H28B . . 109.8
    H28A C28 H28B . . 108.2
    C27 C29 C23 . . 109.4(3)
    C27 C29 H29A . . 109.8
    C23 C29 H29A . . 109.8
    C27 C29 H29B . . 109.8
    C23 C29 H29B . . 109.8
    H29A C29 H29B . . 108.2
    C25 C30 C21 . . 108.9(2)
    C25 C30 H30A . . 109.9
    C21 C30 H30A . . 109.9
    C25 C30 H30B . . 109.9
    C21 C30 H30B . . 109.9
    H30A C30 H30B . . 108.3
loop_
    _geom_hbond_atom_site_label_D
    _geom_hbond_atom_site_label_H
    _geom_hbond_atom_site_label_A
    _geom_hbond_site_symmetry_A
    _geom_hbond_distance_DH
    _geom_hbond_distance_HA
    _geom_hbond_distance_DA
    _geom_hbond_angle_DHA
    C1 H1 Br2 . 0.95 2.84 3.766(3) 166.4
    C2 H2 Br1 3_655 0.95 2.92 3.864(3) 169.9
    C3 H3 Br4 8_665 0.95 2.99 3.785(3) 142.7
    C5 H5C Br4 8_665 0.98 3.00 3.738(3) 133.5
    C13 H13A Br2 5_666 0.99 3.05 3.941(3) 150.8
    C16 H16 Br2 . 0.95 3.04 3.929(3) 156.2
    C16 H16 Br4 . 0.95 3.01 3.549(3) 117.2
    C17 H17 Br1 4_456 0.95 2.82 3.719(3) 159.1
    C18 H18 Br3 7_566 0.95 2.82 3.718(3) 158.2
    C19 H19A Br1 7_566 0.99 2.81 3.781(3) 167.5
    C22 H22A Br4 . 0.99 2.93 3.898(3) 166.0
    C28 H28A Br1 4_456 0.99 3.00 3.939(3) 159.7
_shelx_space_group_comment
;
The symmetry employed for this shelxl refinement is uniquely defined
by the following loop  which should always be used as a source of
symmetry information in preference to the above space-group names.
They are only intended as comments.
;
_shelx_estimated_absorpt_T_min     0.393
_shelx_estimated_absorpt_T_max     0.780
_shelx_hkl_file
;
  -1   0   0    0.03    0.03
  -2   0   0    0.24    0.08
  -2   0   0   -0.08    0.07
  -2   0   0    0.13    0.11
  -2   0   0   -0.09    0.06
  -2   0   0    0.03    0.09
   2   0   0    0.45    0.10
   2   0   0    0.21    0.10
   2   0   0    0.09    0.10
   2   0   0    0.14    0.08
  -3   0   0    0.29    0.37
  -3   0   0   -0.30    0.30
  -3   0   0    0.14    0.22
  -3   0   0    0.94    0.35
  -3   0   0   -0.23    0.39
  -3   0   0    0.51    0.31
   3   0   0    0.57    0.41
   3   0   0    1.14    0.38
   3   0   0    0.43    0.31
   3   0   0    0.99    0.27
   3   0   0    0.42    0.37
   3   0   0    0.16    0.31
  -4   0   0  118.21    7.83
  -4   0   0  108.44    7.85
  -4   0   0  112.91    7.88
  -4   0   0  111.75    7.87
  -4   0   0  111.91    7.79
  -4   0   0  108.32    7.84
   4   0   0  102.98    7.81
   4   0   0  108.18    7.82
   4   0   0   99.14    7.84
   4   0   0  117.22    7.86
   4   0   0  110.55    7.88
   4   0   0  105.02    7.83
   4   0   0  106.52    7.84
  -5   0   0   -0.56    0.46
  -5   0   0   -0.10    0.37
  -5   0   0   -0.16    0.39
  -5   0   0   -1.21    0.57
  -5   0   0    0.29    0.30
   5   0   0    0.18    0.54
   5   0   0    0.97    0.44
   5   0   0    0.65    0.49
   5   0   0    0.17    0.53
   5   0   0   -0.03    0.45
   5   0   0   -0.20    0.44
  -6   0   0  291.43   22.51
  -6   0   0  318.56   22.42
  -6   0   0  304.35   22.49
  -6   0   0  329.03   22.41
  -6   0   0  328.09   22.51
   6   0   0  302.50   22.48
   6   0   0  321.38   22.47
   6   0   0  289.09   22.51
   6   0   0  358.45   22.53
  -7   0   0   -0.70    0.44
  -7   0   0   -1.19    0.59
  -7   0   0   -0.07    0.34
  -7   0   0    0.09    0.33
  -7   0   0   -0.66    0.54
  -7   0   0   -0.31    0.54
   7   0   0    0.45    0.62
   7   0   0   -0.54    0.51
   7   0   0   -0.62    0.45
  -8   0   0  110.26    7.62
  -8   0   0  114.22    7.79
  -8   0   0   99.84    7.84
  -8   0   0   97.83    7.76
  -8   0   0  112.30    7.64
  -8   0   0  111.05    7.66
  -8   0   0   98.43    7.76
   8   0   0  108.45    7.75
   8   0   0  120.83    7.82
   8   0   0   91.70    7.78
  -9   0   0   -1.18    0.86
  -9   0   0    1.13    0.35
  -9   0   0   -0.80    0.63
  -9   0   0    0.43    0.56
  -9   0   0    0.96    0.43
  -9   0   0   -0.12    0.77
  -9   0   0    0.29    0.42
   9   0   0   -0.85    0.86
   9   0   0    0.11    0.77
   9   0   0    0.80    0.66
 -10   0   0   69.06    4.75
 -10   0   0   58.26    4.86
 -10   0   0   55.93    4.71
 -10   0   0   57.78    4.74
 -10   0   0   65.28    4.53
 -10   0   0   64.96    4.58
 -10   0   0   62.36    4.50
  10   0   0   60.39    4.65
  10   0   0   68.93    4.78
  10   0   0   57.19    4.86
 -11   0   0    0.01    0.50
 -11   0   0   -0.31    0.67
 -11   0   0    0.76    0.40
 -11   0   0   -0.42    1.07
 -11   0   0    0.58    0.79
 -11   0   0   -0.39    0.86
  11   0   0   -1.11    0.89
  11   0   0   -1.11    1.04
  11   0   0    0.93    0.77
 -12   0   0  136.53   10.05
 -12   0   0  140.94   10.38
 -12   0   0  146.23   10.25
 -12   0   0  131.10   10.22
 -12   0   0  141.19   10.26
  12   0   0  143.06   10.20
  12   0   0  130.46   10.28
  12   0   0  150.61   10.26
 -13   0   0    0.63    0.79
 -13   0   0    0.22    0.83
 -13   0   0    0.67    0.57
 -13   0   0    1.42    0.93
 -13   0   0    0.53    1.00
  13   0   0    0.78    0.93
  13   0   0    0.76    1.08
  13   0   0    0.42    0.94
 -14   0   0   96.98    7.09
 -14   0   0   95.77    7.14
 -14   0   0   93.99    6.89
 -14   0   0   98.47    7.37
 -14   0   0   86.85    7.13
  14   0   0   88.94    7.45
  14   0   0   97.99    7.10
  14   0   0   93.48    7.32
  14   0   0  100.59    7.21
 -15   0   0   -0.26    0.90
 -15   0   0   -0.93    1.47
 -15   0   0    1.56    1.17
 -15   0   0   -0.71    0.56
 -15   0   0    1.78    1.15
  15   0   0    0.20    0.98
  15   0   0    0.43    0.92
  15   0   0    2.32    1.49
  15   0   0    1.00    1.51
 -16   0   0   35.38    2.55
 -16   0   0   31.20    3.16
 -16   0   0   31.95    2.63
 -16   0   0   32.55    3.05
 -16   0   0   31.51    2.87
 -16   0   0   34.05    3.51
  16   0   0   33.86    3.10
  16   0   0   34.84    3.04
  16   0   0   36.23    3.65
  16   0   0   33.97    3.47
 -17   0   0    0.12    1.18
 -17   0   0   -1.01    1.66
 -17   0   0   -0.09    1.15
 -17   0   0   -1.19    1.18
  17   0   0    2.00    1.32
  17   0   0   -0.60    1.15
  17   0   0   -0.47    1.24
  17   0   0    1.19    1.34
 -18   0   0  119.78    9.54
 -18   0   0  133.09    9.70
 -18   0   0  144.00    9.99
 -18   0   0  124.36    9.62
  18   0   0  127.20    9.77
  18   0   0  134.13    9.61
  18   0   0  128.71    9.64
  18   0   0  128.51   10.09
 -19   0   0    0.43    1.14
 -19   0   0    0.20    1.10
 -19   0   0    2.31    1.54
 -19   0   0    0.94    0.98
  19   0   0    0.69    1.19
  19   0   0    4.01    1.58
  19   0   0    1.04    1.76
  19   0   0    2.63    1.94
 -20   0   0    1.58    1.18
 -20   0   0    0.51    1.37
 -20   0   0    0.54    1.99
 -20   0   0    1.29    1.19
  20   0   0    5.01    1.61
  20   0   0    2.03    1.29
  20   0   0    2.29    2.03
  20   0   0    2.62    1.93
 -21   0   0   -1.02    1.27
 -21   0   0   -0.35    1.36
 -21   0   0   -2.03    2.03
 -21   0   0   -0.78    1.31
  21   0   0    0.46    1.64
  21   0   0    0.42    1.54
  21   0   0   -1.71    1.58
  21   0   0    0.79    1.44
  21   0   1   -0.26    2.00
  21   0   1    1.40    1.61
  21   0   1   -0.11    1.89
  21   0   1   -2.74    1.46
 -21   0  -1   -1.88    2.08
 -21   0  -1   -1.47    1.36
 -21   0  -1   -4.03    1.28
  20   0   1    1.60    1.92
  20   0   1    0.33    1.77
  20   0   1   -1.52    1.41
  20   0   1    1.46    1.54
 -20   0  -1   -0.24    0.98
 -20   0  -1   -2.94    1.15
 -20   0  -1   -2.57    1.91
 -20   0  -1   -0.21    1.36
  19   0   1    0.24    1.39
  19   0   1    0.00    1.26
  19   0   1   -1.50    1.18
  19   0   1    0.07    1.36
 -19   0  -1   -0.56    1.45
 -19   0  -1   -0.43    1.34
 -19   0  -1   -2.02    1.25
 -19   0  -1   -2.04    1.13
  18   0   1    0.23    1.36
  18   0   1   -0.57    1.18
  18   0   1   -0.09    1.68
  18   0   1   -0.64    1.62
 -18   0  -1   -2.13    1.28
 -18   0  -1   -1.04    1.14
 -18   0  -1    0.75    1.29
 -18   0  -1   -0.47    1.29
  17   0   1    0.43    1.52
  17   0   1    0.49    1.29
  17   0   1   -0.50    1.11
  17   0   1    0.77    1.15
 -17   0  -1   -1.31    0.89
 -17   0  -1    0.12    1.69
 -17   0  -1    0.02    1.08
 -17   0  -1   -0.95    1.18
  16   0   1    0.25    1.26
  16   0   1   -0.48    1.18
  16   0   1   -0.69    1.43
 -16   0  -1   -3.41    1.54
 -16   0  -1   -1.06    1.09
 -16   0  -1   -1.59    0.96
 -16   0  -1   -0.60    1.05
 -16   0  -1   -1.13    0.45
  15   0   1   -0.74    1.02
  15   0   1   -1.17    1.18
  15   0   1   -0.50    1.39
 -15   0  -1   -2.42    1.47
 -15   0  -1    0.04    0.49
 -15   0  -1   -1.38    0.41
 -15   0  -1    1.18    0.44
 -15   0  -1   -0.51    1.03
 -15   0  -1   -1.63    0.94
 -15   0  -1    0.80    0.84
  14   0   1    0.51    1.11
  14   0   1   -1.06    0.94
  14   0   1   -0.42    0.99
 -14   0  -1    0.06    0.79
 -14   0  -1   -1.45    1.41
 -14   0  -1   -0.53    0.42
 -14   0  -1   -0.20    1.17
 -14   0  -1    0.72    0.47
 -14   0  -1   -1.01    0.77
  13   0   1   -0.82    1.20
  13   0   1   -1.11    0.73
  13   0   1   -0.01    0.93
 -13   0  -1   -0.91    0.84
 -13   0  -1   -1.19    1.26
 -13   0  -1    0.37    0.76
 -13   0  -1    1.46    0.41
 -13   0  -1   -1.45    0.42
 -13   0  -1   -0.25    0.98
 -13   0  -1    1.30    0.47
  12   0   1   -1.40    0.80
  12   0   1   -1.10    0.94
  12   0   1   -0.92    0.85
 -12   0  -1    0.93    0.71
 -12   0  -1   -1.04    0.40
 -12   0  -1   -0.86    0.67
 -12   0  -1    1.10    0.43
 -12   0  -1   -0.91    0.91
 -12   0  -1   -0.01    0.92
 -12   0  -1    0.50    0.40
  11   0   1   -0.27    0.83
  11   0   1   -0.33    1.01
  11   0   1   -1.02    0.85
 -11   0  -1   -1.05    0.36
 -11   0  -1    0.79    0.42
 -11   0  -1    0.22    0.35
 -11   0  -1   -0.70    0.60
 -11   0  -1   -0.12    0.98
 -11   0  -1   -0.90    0.60
 -11   0  -1   -1.56    0.75
  10   0   1   -0.85    0.66
  10   0   1    0.17    0.79
  10   0   1   -0.85    0.78
 -10   0  -1   -0.58    0.33
 -10   0  -1    0.03    0.33
 -10   0  -1   -1.45    0.95
 -10   0  -1   -0.85    0.53
 -10   0  -1   -0.75    0.79
 -10   0  -1   -0.79    0.75
 -10   0  -1    0.97    0.41
   9   0   1    0.09    0.69
   9   0   1   -0.39    0.71
   9   0   1   -0.05    0.81
  -9   0  -1   -0.05    0.30
  -9   0  -1   -0.61    0.31
  -9   0  -1    0.33    0.76
  -9   0  -1   -0.54    0.55
  -9   0  -1   -1.57    0.82
  -9   0  -1   -0.98    0.67
  -9   0  -1    1.36    0.37
   8   0   1   -0.37    0.64
   8   0   1   -1.43    0.70
   8   0   1   -1.14    0.62
  -8   0  -1   -0.51    0.44
  -8   0  -1   -0.77    0.67
  -8   0  -1   -0.33    0.56
  -8   0  -1   -0.09    0.27
  -8   0  -1    0.48    0.32
  -8   0  -1    0.04    0.44
  -8   0  -1   -0.08    0.27
   7   0   1   -0.36    0.65
   7   0   1    0.19    0.55
   7   0   1    0.34    0.61
  -7   0  -1   -0.56    0.66
  -7   0  -1    0.15    0.65
  -7   0  -1    0.14    0.24
  -7   0  -1   -0.34    0.56
  -7   0  -1    0.07    0.43
  -7   0  -1   -0.10    0.25
   6   0   1   -0.39    0.60
   6   0   1   -0.44    0.55
   6   0   1    0.15    0.36
   6   0   1    0.42    0.51
  -6   0  -1    0.68    0.48
  -6   0  -1   -0.05    0.22
  -6   0  -1    0.27    0.34
  -6   0  -1    0.15    0.21
  -6   0  -1   -0.49    0.57
  -6   0  -1   -0.32    0.48
   5   0   1   -0.18    0.55
   5   0   1    0.36    0.34
   5   0   1    0.68    0.52
   5   0   1   -0.31    0.45
   5   0   1   -0.07    0.39
  -5   0  -1    0.36    0.18
  -5   0  -1    0.37    0.34
  -5   0  -1   -0.05    0.18
  -5   0  -1   -0.20    0.44
  -5   0  -1   -0.03    0.43
  -5   0  -1   -0.60    0.50
  -5   0  -1   -0.62    0.56
   4   0   1    0.24    0.45
   4   0   1    0.42    0.26
   4   0   1    0.41    0.39
   4   0   1   -0.31    0.46
   4   0   1    0.41    0.25
   4   0   1    0.03    0.44
  -4   0  -1    0.03    0.14
  -4   0  -1    0.10    0.26
  -4   0  -1    0.60    0.32
  -4   0  -1    0.23    0.33
  -4   0  -1    0.11    0.36
  -4   0  -1    0.09    0.50
  -4   0  -1    0.39    0.26
  -4   0  -1    0.24    0.12
   3   0   1    0.24    0.29
   3   0   1    0.17    0.17
   3   0   1    0.45    0.23
   3   0   1    0.07    0.38
   3   0   1    0.34    0.24
   3   0   1    0.02    0.25
  -3   0  -1   -0.20    0.40
  -3   0  -1    0.00    0.16
  -3   0  -1    0.06    0.29
  -3   0  -1    0.21    0.18
  -3   0  -1    0.12    0.06
  -3   0  -1    0.34    0.24
  -3   0  -1    0.28    0.17
   2   0   1    0.21    0.14
   2   0   1   -0.07    0.09
   2   0   1    0.01    0.11
   2   0   1   -0.07    0.11
   2   0   1   -0.07    0.04
   2   0   1    0.06    0.07
   2   0   1    0.09    0.06
  -2   0  -1    0.00    0.05
  -2   0  -1   -0.02    0.06
  -2   0  -1    0.07    0.10
  -2   0  -1    0.11    0.16
  -2   0  -1   -0.05    0.08
  -2   0  -1   -0.04    0.09
   1   0   1   -0.01    0.02
   1   0   1   -0.02    0.03
   1   0   1    0.03    0.02
   1   0   1   -0.03    0.03
   1   0   1    0.03    0.03
   1   0   1    0.01    0.02
   1   0   1    0.26    0.08
   1   0   1   -0.02    0.02
   1   0   1    0.00    0.04
   1   0   1   -0.03    0.03
  -1   0  -1   -0.05    0.03
  -1   0  -1    0.05    0.02
  -1   0  -1    0.05    0.03
  -1   0  -1   -0.02    0.03
  -1   0  -1    0.04    0.08
  -1   0  -1    0.00    0.05
  -1   0  -1   -0.01    0.03
  -1   0  -1    0.04    0.02
   0   0   1   -0.03    0.02
   0   0   1   -0.01    0.01
   0   0   1    0.00    0.02
   0   0   1    0.02    0.02
   0   0   1    0.00    0.01
   0   0   1   -0.02    0.01
   0   0  -1   -0.02    0.01
   0   0  -1    0.05    0.02
   0   0  -1   -0.02    0.02
   0   0  -1   -0.02    0.01
   0   0  -1   -0.03    0.02
   0   0  -1   -0.01    0.02
  -1   0   1    0.03    0.06
  -1   0   1   -0.01    0.03
  -1   0   1    0.06    0.04
  -1   0   1    0.03    0.03
  -1   0   1   -0.01    0.03
  -1   0   1    0.01    0.04
  -1   0   1   -0.02    0.03
  -1   0   1    0.03    0.03
   1   0  -1    0.19    0.06
   1   0  -1   -0.04    0.02
   1   0  -1    0.08    0.05
   1   0  -1    0.03    0.03
   1   0  -1    0.08    0.04
   1   0  -1   -0.03    0.03
   1   0  -1    0.01    0.04
   1   0  -1    0.04    0.03
  -2   0   1    0.07    0.07
  -2   0   1    0.43    0.09
  -2   0   1    0.08    0.06
  -2   0   1    0.01    0.13
  -2   0   1    0.09    0.08
  -2   0   1    0.23    0.13
  -2   0   1    0.10    0.13
  -2   0   1   -0.13    0.11
  -2   0   1    0.06    0.14
  -2   0   1   -0.09    0.06
   2   0  -1   -0.04    0.07
   2   0  -1   -0.29    0.12
   2   0  -1   -0.12    0.13
   2   0  -1    0.22    0.12
   2   0  -1    0.16    0.13
   2   0  -1    0.00    0.09
   2   0  -1    0.14    0.09
  -3   0   1   -0.30    0.31
  -3   0   1   -0.38    0.25
  -3   0   1    0.37    0.28
  -3   0   1    0.25    0.27
  -3   0   1    0.64    0.35
  -3   0   1    0.08    0.32
  -3   0   1    0.18    0.23
  -3   0   1    0.40    0.32
   3   0  -1    0.33    0.27
   3   0  -1    0.06    0.41
   3   0  -1    0.32    0.43
   3   0  -1    0.34    0.32
   3   0  -1    0.13    0.29
   3   0  -1   -0.08    0.26
   3   0  -1   -0.03    0.23
   3   0  -1   -0.19    0.34
  -4   0   1   -0.30    0.34
  -4   0   1   -0.94    0.52
  -4   0   1    0.23    0.32
  -4   0   1    0.69    0.44
  -4   0   1    0.38    0.36
  -4   0   1    0.56    0.37
  -4   0   1    0.38    0.42
   4   0  -1    0.26    0.34
   4   0  -1    0.63    0.39
   4   0  -1    0.37    0.53
   4   0  -1    0.05    0.29
   4   0  -1   -0.26    0.34
   4   0  -1    0.04    0.41
   4   0  -1    0.34    0.30
   4   0  -1    0.17    0.50
  -5   0   1    0.16    0.48
  -5   0   1    0.93    0.41
  -5   0   1   -0.23    0.42
  -5   0   1   -0.22    0.65
  -5   0   1    0.20    0.41
   5   0  -1    0.36    0.44
   5   0  -1    0.11    0.46
   5   0  -1   -0.40    0.63
   5   0  -1    0.53    0.45
   5   0  -1    0.11    0.57
   5   0  -1    0.32    0.38
  -6   0   1    0.49    0.41
  -6   0   1   -0.19    0.50
  -6   0   1   -0.49    0.50
  -6   0   1    0.28    0.39
  -6   0   1    0.07    0.53
   6   0  -1   -0.70    0.61
   6   0  -1    0.07    0.40
   6   0  -1    0.03    0.50
   6   0  -1   -0.16    0.48
  -7   0   1    0.02    0.57
  -7   0   1    1.01    0.44
  -7   0   1   -0.43    0.55
  -7   0   1    0.55    0.42
  -7   0   1   -0.34    0.47
   7   0  -1   -0.01    0.54
   7   0  -1   -0.44    0.68
   7   0  -1    1.62    0.55
   7   0  -1    0.20    0.53
  -8   0   1   -0.65    0.80
  -8   0   1   -0.44    0.60
  -8   0   1   -0.47    0.60
  -8   0   1    0.19    0.45
  -8   0   1    0.88    0.45
   8   0  -1   -1.03    0.53
   8   0  -1   -0.46    0.59
   8   0  -1   -0.73    0.58
  -9   0   1   -1.96    0.90
  -9   0   1   -0.63    0.66
  -9   0   1    0.05    0.47
  -9   0   1   -0.25    0.66
   9   0  -1   -0.25    0.83
   9   0  -1    0.33    0.73
   9   0  -1   -0.03    0.67
   9   0  -1   -0.16    0.92
 -10   0   1   -0.10    0.71
 -10   0   1    0.15    0.51
 -10   0   1   -1.02    0.72
 -10   0   1   -0.27    0.64
  10   0  -1   -1.23    0.97
  10   0  -1    0.57    1.09
  10   0  -1    0.20    0.67
  10   0  -1    0.23    0.90
 -11   0   1   -0.11    0.82
 -11   0   1   -0.01    0.57
 -11   0   1    0.30    0.90
 -11   0   1   -3.13    1.08
 -11   0   1   -0.58    0.86
  11   0  -1    0.04    0.72
  11   0  -1    0.22    0.72
  11   0  -1    0.57    1.18
  11   0  -1   -0.63    0.79
 -12   0   1    0.09    0.62
 -12   0   1    0.17    0.71
 -12   0   1   -1.77    1.15
 -12   0   1   -0.54    0.86
 -12   0   1   -0.97    0.94
  12   0  -1    0.18    0.90
  12   0  -1   -0.04    0.90
  12   0  -1    0.23    0.97
  12   0  -1   -0.24    0.78
 -13   0   1   -3.36    1.24
 -13   0   1    1.21    1.07
 -13   0   1   -0.62    1.01
 -13   0   1   -0.22    0.81
 -13   0   1   -0.98    0.62
  13   0  -1    0.39    0.85
  13   0  -1   -0.25    0.83
  13   0  -1    0.52    1.05
  13   0  -1    0.99    0.99
 -14   0   1   -1.87    1.37
 -14   0   1   -1.32    1.06
 -14   0   1   -1.42    0.67
 -14   0   1   -0.25    0.99
 -14   0   1    0.76    0.85
  14   0  -1    1.76    1.18
  14   0  -1   -0.86    1.39
  14   0  -1   -0.75    1.01
  14   0  -1   -0.34    1.20
 -15   0   1   -0.82    0.66
 -15   0   1   -0.57    1.03
 -15   0   1    0.34    1.18
 -15   0   1   -1.36    1.10
 -15   0   1   -0.33    1.15
  15   0  -1   -0.75    1.48
  15   0  -1    1.03    1.20
  15   0  -1   -0.49    0.95
  15   0  -1   -0.36    1.30
 -16   0   1    0.36    0.86
 -16   0   1    1.47    0.59
 -16   0   1   -0.86    1.52
 -16   0   1   -0.76    1.16
 -16   0   1   -1.64    0.68
 -16   0   1   -0.13    1.05
  16   0  -1    0.94    1.35
  16   0  -1   -1.04    1.51
  16   0  -1   -0.29    1.12
  16   0  -1    0.77    1.22
 -17   0   1   -1.39    1.04
 -17   0   1   -0.64    1.19
 -17   0   1    0.34    1.23
 -17   0   1   -1.06    1.64
  17   0  -1    0.18    1.26
  17   0  -1    0.99    1.61
  17   0  -1   -1.07    1.40
  17   0  -1   -0.53    1.17
 -18   0   1   -1.64    1.21
 -18   0   1    0.02    1.71
 -18   0   1    0.86    0.94
 -18   0   1   -0.61    0.99
  18   0  -1    0.02    1.34
  18   0  -1   -0.43    1.23
  18   0  -1    1.10    1.10
  18   0  -1    0.10    1.09
 -19   0   1   -1.74    1.28
 -19   0   1   -1.13    1.12
 -19   0   1    0.64    1.31
 -19   0   1   -0.68    1.80
  19   0  -1    0.96    1.35
  19   0  -1   -1.71    1.26
  19   0  -1    0.35    1.40
  19   0  -1   -2.30    1.48
 -20   0   1   -1.70    1.28
 -20   0   1   -1.96    1.31
 -20   0   1   -2.84    1.12
 -20   0   1    0.61    1.95
  20   0  -1   -0.73    1.35
  20   0  -1   -1.49    1.33
  20   0  -1    1.27    1.64
  20   0  -1    3.21    2.08
 -21   0   1   -2.15    1.36
 -21   0   1   -1.98    1.32
 -21   0   1   -0.20    1.98
  21   0  -1    2.06    1.66
  21   0  -1    1.51    2.07
  21   0  -1   -1.42    1.36
  21   0   2    5.96    2.11
  21   0   2    4.93    2.17
  21   0   2    5.44    1.75
  21   0   2   10.88    1.77
 -21   0  -2    6.15    1.35
 -21   0  -2    9.06    2.50
 -21   0  -2    6.89    1.57
  20   0   2   -0.15    1.28
  20   0   2   -0.94    1.48
  20   0   2   -1.00    1.39
  20   0   2    0.76    1.43
 -20   0  -2   -0.81    1.32
 -20   0  -2   -4.80    1.95
 -20   0  -2    0.02    1.28
  19   0   2    3.80    1.48
  19   0   2    2.17    1.36
  19   0   2    3.38    1.87
  19   0   2    2.31    1.77
 -19   0  -2   -0.61    1.97
 -19   0  -2    0.75    1.15
 -19   0  -2    2.89    1.33
 -19   0  -2    0.77    1.37
  18   0   2   -0.61    1.13
  18   0   2   -0.45    1.24
  18   0   2    0.67    1.34
  18   0   2    1.63    1.23
 -18   0  -2   -0.76    1.80
 -18   0  -2    1.94    1.45
 -18   0  -2   -0.64    1.24
  17   0   2    8.26    1.88
  17   0   2   12.12    1.70
  17   0   2   10.26    1.65
 -17   0  -2   11.15    2.20
 -17   0  -2   10.58    1.63
 -17   0  -2   15.24    1.76
 -17   0  -2    8.95    1.46
  16   0   2    4.18    1.42
  16   0   2    4.71    1.29
  16   0   2    2.97    1.18
 -16   0  -2    5.75    1.36
 -16   0  -2    2.46    1.09
 -16   0  -2    3.63    1.25
 -16   0  -2    1.76    1.75
  15   0   2   11.79    1.40
  15   0   2    8.93    1.79
  15   0   2   12.11    1.63
 -15   0  -2   12.56    0.97
 -15   0  -2    8.21    1.29
 -15   0  -2   11.20    1.59
 -15   0  -2    9.06    1.98
 -15   0  -2   14.48    1.72
  14   0   2   57.02    3.90
  14   0   2   46.40    3.61
  14   0   2   42.23    3.90
 -14   0  -2   41.15    3.64
 -14   0  -2   42.36    3.24
 -14   0  -2   42.46    3.63
 -14   0  -2   40.55    3.21
 -14   0  -2   55.79    3.81
 -14   0  -2   42.91    4.00
  13   0   2  106.96    7.68
  13   0   2   99.50    7.83
 -13   0  -2  102.38    7.72
 -13   0  -2  107.44    7.75
 -13   0  -2  104.56    7.49
 -13   0  -2  101.13    7.45
 -13   0  -2  117.03    8.02
 -13   0  -2  104.11    7.46
  12   0   2  114.77    8.54
  12   0   2  112.11    8.32
 -12   0  -2  112.72    8.40
 -12   0  -2  116.71    8.38
 -12   0  -2  120.68    8.58
 -12   0  -2  112.14    8.15
 -12   0  -2  113.55    8.13
 -12   0  -2  113.96    8.12
  11   0   2   28.17    2.27
  11   0   2   25.12    2.52
 -11   0  -2   25.22    1.92
 -11   0  -2   34.99    2.54
 -11   0  -2   27.30    2.58
 -11   0  -2   26.25    1.93
 -11   0  -2   26.21    2.21
 -11   0  -2   24.86    1.96
 -11   0  -2   26.18    2.20
  10   0   2  109.69    6.82
  10   0   2   76.61    6.70
  10   0   2   83.98    6.57
 -10   0  -2   87.54    6.62
 -10   0  -2   90.43    6.41
 -10   0  -2   85.12    6.42
 -10   0  -2   87.37    6.59
 -10   0  -2   91.30    6.40
 -10   0  -2   86.30    6.68
 -10   0  -2  106.87    6.79
   9   0   2   24.56    2.19
   9   0   2   34.85    2.53
   9   0   2   24.34    2.39
  -9   0  -2   28.92    2.01
  -9   0  -2   28.93    2.43
  -9   0  -2   25.33    2.38
  -9   0  -2   26.33    2.19
  -9   0  -2   26.87    2.24
  -9   0  -2   25.86    1.99
  -9   0  -2   27.73    1.96
  -9   0  -2   26.75    1.97
   8   0   2  208.00   13.75
   8   0   2  166.86   13.63
   8   0   2  191.23   13.58
  -8   0  -2  198.99   13.73
  -8   0  -2  191.96   13.67
  -8   0  -2  191.68   13.58
  -8   0  -2  185.85   13.47
  -8   0  -2  183.05   13.45
  -8   0  -2  190.03   13.60
  -8   0  -2  194.63   13.46
   7   0   2   70.26    5.26
   7   0   2   71.48    5.13
   7   0   2   67.68    5.23
   7   0   2   62.53    5.11
  -7   0  -2   72.82    5.12
  -7   0  -2   71.70    5.02
  -7   0  -2   70.57    5.29
  -7   0  -2   73.76    5.02
  -7   0  -2   73.82    5.13
  -7   0  -2   70.35    5.19
   6   0   2   74.84    5.79
   6   0   2   85.94    5.81
   6   0   2   81.81    5.95
   6   0   2   82.24    5.90
  -6   0  -2   72.66    5.94
  -6   0  -2   84.77    5.83
  -6   0  -2   82.91    5.88
  -6   0  -2   85.56    5.73
  -6   0  -2   75.22    5.72
  -6   0  -2   80.73    5.80
   5   0   2  103.46    7.48
   5   0   2   96.94    7.46
   5   0   2  110.26    7.54
   5   0   2  103.18    7.46
  -5   0  -2  109.40    7.53
  -5   0  -2   87.68    7.59
  -5   0  -2  110.96    7.41
  -5   0  -2  108.69    7.48
  -5   0  -2  111.21    7.47
  -5   0  -2  102.51    7.46
   4   0   2   21.26    2.10
   4   0   2   28.16    1.95
   4   0   2   26.22    1.94
   4   0   2   25.48    1.99
   4   0   2   28.33    2.04
   4   0   2   26.84    1.88
   4   0   2   26.78    1.99
   4   0   2   25.22    1.95
  -4   0  -2   21.19    2.07
  -4   0  -2   26.75    1.96
  -4   0  -2   27.42    2.00
  -4   0  -2   26.98    1.89
  -4   0  -2   26.03    1.93
  -4   0  -2   31.46    2.07
  -4   0  -2   27.47    1.95
   3   0   2  101.50    7.56
   3   0   2  106.07    7.61
   3   0   2  108.00    7.59
   3   0   2  102.79    7.60
   3   0   2  111.94    7.63
   3   0   2  107.23    7.59
   3   0   2  107.47    7.56
   3   0   2  104.40    7.58
  -3   0  -2  101.75    7.58
  -3   0  -2  112.39    7.59
  -3   0  -2  107.53    7.56
  -3   0  -2  104.75    7.61
  -3   0  -2  108.99    7.62
  -3   0  -2  103.55    7.59
  -3   0  -2  113.22    7.63
   2   0   2   11.59    1.13
   2   0   2   12.48    1.03
   2   0   2   16.22    1.08
   2   0   2   13.76    1.05
   2   0   2   13.92    1.04
   2   0   2   11.97    1.01
   2   0   2   13.71    1.03
  -2   0  -2   11.61    1.13
  -2   0  -2   16.13    1.08
  -2   0  -2   16.64    1.08
  -2   0  -2   16.96    1.06
   0   0   2    0.05    0.05
   0   0   2    0.11    0.08
   0   0   2    0.00    0.04
   0   0   2    0.01    0.03
   0   0   2    0.20    0.10
   0   0   2   -0.06    0.06
  -1   0   2   -0.02    0.03
  -1   0   2    0.05    0.05
  -2   0   2   15.66    1.32
  -2   0   2   18.56    1.27
  -2   0   2   14.43    1.35
  -2   0   2   18.96    1.27
  -2   0   2   14.78    1.34
  -2   0   2   18.80    1.38
  -2   0   2   15.39    1.28
   2   0  -2   14.91    1.30
   2   0  -2   20.29    1.34
   2   0  -2   16.32    1.26
   2   0  -2   19.42    1.29
   2   0  -2   19.70    1.34
   2   0  -2   14.39    1.37
  -3   0   2   98.73    7.46
  -3   0   2  105.79    7.38
  -3   0   2  107.75    7.42
  -3   0   2  105.09    7.39
  -3   0   2   88.70    7.45
  -3   0   2   97.46    7.37
  -3   0   2  106.61    7.44
  -3   0   2  102.10    7.45
  -3   0   2  100.27    7.39
   3   0  -2  117.23    7.45
   3   0  -2  112.26    7.41
   3   0  -2  113.88    7.39
   3   0  -2  106.13    7.37
   3   0  -2  107.99    7.47
   3   0  -2   92.81    7.45
   3   0  -2  108.48    7.42
   3   0  -2   92.52    7.46
  -4   0   2   23.81    1.90
  -4   0   2   24.46    1.86
  -4   0   2   25.06    1.88
  -4   0   2   22.73    1.95
  -4   0   2   23.92    1.83
  -4   0   2   23.14    1.81
  -4   0   2   23.77    1.93
  -4   0   2   22.50    1.79
  -4   0   2   22.50    1.91
  -4   0   2   25.24    1.82
   4   0  -2   23.86    1.83
   4   0  -2   26.69    1.87
   4   0  -2   21.82    1.81
   4   0  -2   21.26    1.90
   4   0  -2   27.04    1.87
   4   0  -2   27.36    1.81
   4   0  -2   25.62    1.94
   4   0  -2   25.10    1.97
  -5   0   2   94.98    6.69
  -5   0   2   88.75    6.65
  -5   0   2  100.65    6.75
  -5   0   2   82.61    6.75
  -5   0   2   87.74    6.75
   5   0  -2   88.87    6.66
   5   0  -2   97.45    6.81
   5   0  -2   93.34    6.68
   5   0  -2   98.95    6.70
   5   0  -2   91.22    6.66
   5   0  -2   98.50    6.74
  -6   0   2   84.47    5.43
  -6   0   2   69.73    5.35
  -6   0   2   69.15    5.48
  -6   0   2   77.41    5.50
  -6   0   2   79.30    5.38
   6   0  -2   74.22    5.36
   6   0  -2   71.96    5.36
   6   0  -2   70.95    5.44
   6   0  -2   67.30    5.52
   6   0  -2   75.39    5.36
   6   0  -2   74.27    5.41
  -7   0   2   65.03    4.77
  -7   0   2   68.05    4.93
  -7   0   2   70.82    4.93
   7   0  -2   66.74    4.83
   7   0  -2   63.16    4.78
   7   0  -2   69.76    4.78
   7   0  -2   59.31    4.95
   7   0  -2   58.35    4.85
  -8   0   2  216.99   13.58
  -8   0   2  183.02   13.53
  -8   0   2  194.26   13.67
  -8   0   2  201.24   13.67
   8   0  -2  181.91   13.67
   8   0  -2  193.51   13.54
   8   0  -2  178.66   13.53
   8   0  -2  179.96   13.77
   8   0  -2  172.69   13.55
  -9   0   2   27.23    2.25
  -9   0   2   27.97    2.46
  -9   0   2   27.70    2.54
  -9   0   2   32.20    2.32
   9   0  -2   27.70    2.33
   9   0  -2   27.07    2.27
   9   0  -2   25.26    2.40
   9   0  -2   27.01    2.77
 -10   0   2  102.09    7.87
 -10   0   2  105.10    8.07
 -10   0   2  116.90    7.90
 -10   0   2  111.89    8.04
  10   0  -2  109.64    7.92
  10   0  -2  109.77    7.96
  10   0  -2  105.50    8.09
  10   0  -2  105.29    8.25
 -11   0   2   38.51    3.23
 -11   0   2   37.84    3.11
 -11   0   2   33.69    2.86
 -11   0   2   35.40    2.87
  11   0  -2   37.08    3.03
  11   0  -2   34.50    3.23
  11   0  -2   35.37    3.27
  11   0  -2   36.23    2.99
 -12   0   2  164.28   11.60
 -12   0   2  153.57   11.60
 -12   0   2  147.51   11.44
 -12   0   2  167.85   11.43
  12   0  -2  161.41   11.50
  12   0  -2  148.16   11.61
  12   0  -2  160.08   11.87
  12   0  -2  164.32   11.53
 -13   0   2  140.00   10.69
 -13   0   2  138.62   10.74
 -13   0   2  154.95   10.96
 -13   0   2  150.86   10.86
 -13   0   2  155.70   10.68
  13   0  -2  153.79   10.99
  13   0  -2  138.48   11.03
  13   0  -2  147.20   10.73
  13   0  -2  148.15   10.74
 -14   0   2   58.45    4.56
 -14   0   2   59.45    4.73
 -14   0   2   62.23    4.84
 -14   0   2   53.42    4.50
 -14   0   2   59.60    4.49
  14   0  -2   61.03    5.23
  14   0  -2   59.88    4.68
  14   0  -2   58.56    4.97
  14   0  -2   57.92    4.57
 -15   0   2   14.27    2.10
 -15   0   2   14.65    1.61
 -15   0   2   14.58    1.76
 -15   0   2   12.57    1.66
 -15   0   2   13.97    1.42
  15   0  -2   12.88    2.23
  15   0  -2   11.55    1.78
  15   0  -2   17.17    1.97
  15   0  -2   12.19    1.62
 -16   0   2    5.34    1.20
 -16   0   2    6.34    1.46
 -16   0   2    6.02    0.97
 -16   0   2    4.74    1.26
 -16   0   2    6.77    1.16
  16   0  -2    4.81    1.52
  16   0  -2    4.24    1.38
  16   0  -2    6.29    1.61
  16   0  -2    3.71    1.12
 -17   0   2   16.34    1.35
 -17   0   2   15.09    2.24
 -17   0   2   12.43    1.37
 -17   0   2   12.88    1.77
 -17   0   2   11.42    1.60
 -17   0   2   12.75    1.72
  17   0  -2   13.36    2.17
  17   0  -2   10.33    1.95
  17   0  -2   16.10    2.03
  17   0  -2   11.55    1.69
 -18   0   2   -0.15    1.15
 -18   0   2   -1.35    1.04
 -18   0   2    0.12    1.30
 -18   0   2    0.57    1.28
  18   0  -2    0.47    1.74
  18   0  -2   -1.02    1.00
  18   0  -2   -0.89    1.50
  18   0  -2   -0.06    1.83
 -19   0   2    2.70    1.06
 -19   0   2    1.60    1.15
 -19   0   2    2.05    1.89
 -19   0   2    0.85    1.25
  19   0  -2    0.61    1.29
  19   0  -2    2.53    1.89
  19   0  -2    3.29    1.66
  19   0  -2    2.74    2.02
 -20   0   2   -0.84    1.20
 -20   0   2   -0.41    1.86
 -20   0   2   -0.13    1.34
  20   0  -2   -1.42    1.86
  20   0  -2    2.86    2.12
  20   0  -2   -0.48    1.21
 -21   0   2    6.87    1.37
 -21   0   2   10.37    2.27
 -21   0   2    7.80    1.57
  21   0  -2    9.26    2.01
  21   0  -2    8.56    2.27
  21   0  -2    9.96    2.52
  21   0   3   -1.81    1.37
  21   0   3   -1.01    1.85
  21   0   3    0.74    1.97
  21   0   3    1.86    1.53
 -21   0  -3   -0.45    1.34
 -21   0  -3   -4.19    2.18
 -21   0  -3   -1.32    1.39
  20   0   3   -0.18    1.75
  20   0   3    0.56    1.41
  20   0   3   -0.76    1.79
  20   0   3   -1.69    1.34
 -20   0  -3   -5.60    2.00
 -20   0  -3   -0.90    1.36
 -20   0  -3   -3.94    1.29
  19   0   3   -0.97    1.31
  19   0   3    0.25    1.24
  19   0   3    0.10    1.34
 -19   0  -3   -1.48    1.27
 -19   0  -3   -2.78    1.25
 -19   0  -3   -3.82    1.93
 -19   0  -3   -1.25    1.27
  18   0   3   -0.87    1.25
  18   0   3   -0.93    1.58
  18   0   3    1.17    1.31
 -18   0  -3   -3.52    1.14
 -18   0  -3   -2.56    1.40
 -18   0  -3   -3.35    1.83
 -18   0  -3   -2.06    0.97
  17   0   3    0.94    1.22
  17   0   3   -0.01    1.10
  17   0   3   -0.36    1.19
 -17   0  -3   -0.40    0.86
 -17   0  -3   -3.41    1.67
 -17   0  -3   -2.70    0.89
 -17   0  -3    0.02    1.23
  16   0   3    0.00    1.18
  16   0   3    0.08    1.40
  16   0   3    0.16    1.13
 -16   0  -3    0.12    1.21
 -16   0  -3   -2.99    1.54
 -16   0  -3   -2.09    0.81
 -16   0  -3   -2.65    1.01
  15   0   3    0.21    1.16
  15   0   3   -0.08    1.09
  15   0   3   -1.72    1.31
 -15   0  -3   -1.37    1.01
 -15   0  -3   -3.37    1.43
 -15   0  -3   -1.30    1.35
 -15   0  -3   -1.05    0.78
  14   0   3    0.25    1.11
  14   0   3   -1.74    1.01
  14   0   3   -0.86    1.21
 -14   0  -3   -1.32    0.74
 -14   0  -3   -2.93    1.37
 -14   0  -3   -0.21    0.93
 -14   0  -3   -0.92    1.16
  13   0   3   -0.01    1.03
  13   0   3   -0.65    0.69
  13   0   3    0.02    0.86
 -13   0  -3   -0.04    0.20
 -13   0  -3    0.22    1.15
 -13   0  -3    0.68    0.18
 -13   0  -3    0.10    0.73
 -13   0  -3   -1.35    0.96
 -13   0  -3   -1.18    0.89
  12   0   3   -0.58    1.01
  12   0   3   -0.88    0.75
  12   0   3    0.16    0.87
 -12   0  -3   -0.10    0.63
 -12   0  -3    0.36    1.08
 -12   0  -3   -0.95    1.13
 -12   0  -3   -0.35    0.59
 -12   0  -3    0.55    0.15
 -12   0  -3   -0.25    0.08
 -12   0  -3   -0.10    0.23
  11   0   3   -0.70    0.96
  11   0   3   -0.71    0.66
  11   0   3   -1.02    0.74
 -11   0  -3   -0.34    0.52
 -11   0  -3    0.02    0.14
 -11   0  -3    0.02    0.23
 -11   0  -3    0.46    0.56
 -11   0  -3    0.74    0.24
 -11   0  -3   -0.17    1.01
 -11   0  -3   -2.74    0.95
  10   0   3    0.46    0.90
  10   0   3   -0.26    0.51
  10   0   3   -1.56    0.82
 -10   0  -3    0.42    0.68
 -10   0  -3    0.50    0.23
 -10   0  -3    0.04    0.49
 -10   0  -3   -0.20    0.47
 -10   0  -3    0.28    0.97
 -10   0  -3    0.10    0.22
 -10   0  -3    0.08    0.15
   9   0   3   -0.22    0.81
   9   0   3   -0.31    0.56
   9   0   3   -0.57    0.60
  -9   0  -3   -1.58    0.86
  -9   0  -3   -0.94    0.75
  -9   0  -3   -0.09    0.14
  -9   0  -3    0.42    0.42
  -9   0  -3    0.27    0.21
  -9   0  -3    0.57    0.22
  -9   0  -3    0.17    0.59
   8   0   3    0.43    0.57
   8   0   3   -0.20    0.48
   8   0   3   -0.18    0.39
  -8   0  -3    0.14    0.14
  -8   0  -3   -0.19    0.18
  -8   0  -3    0.08    0.36
  -8   0  -3    0.10    0.66
  -8   0  -3   -1.05    0.84
  -8   0  -3    0.32    0.50
   7   0   3    0.02    0.29
   7   0   3   -0.19    0.42
   7   0   3   -0.18    0.51
   7   0   3   -0.16    0.47
  -7   0  -3    0.03    0.17
  -7   0  -3    0.24    0.31
  -7   0  -3    0.23    0.55
  -7   0  -3    0.09    0.58
  -7   0  -3    0.35    0.41
  -7   0  -3    0.02    0.13
   6   0   3   -0.01    0.12
   6   0   3    0.09    0.49
   6   0   3    0.41    0.41
   6   0   3    0.31    0.25
   6   0   3    0.00    0.50
  -6   0  -3   -0.08    0.16
  -6   0  -3    0.21    0.25
  -6   0  -3    0.21    0.13
  -6   0  -3    0.64    0.36
  -6   0  -3    0.11    0.36
  -6   0  -3   -1.32    0.73
   5   0   3    0.27    0.34
   5   0   3   -0.01    0.12
   5   0   3   -0.40    0.44
   5   0   3    0.25    0.35
   5   0   3    0.28    0.23
   5   0   3   -0.01    0.14
  -5   0  -3    0.09    0.15
  -5   0  -3    0.23    0.29
  -5   0  -3   -0.71    0.69
  -5   0  -3    0.08    0.21
  -5   0  -3    0.00    0.18
  -5   0  -3    0.13    0.39
   4   0   3    0.24    0.11
   4   0   3   -0.07    0.15
   4   0   3    0.29    0.31
   4   0   3   -0.06    0.28
   4   0   3    0.23    0.14
   4   0   3   -0.05    0.27
   4   0   3    0.31    0.30
   4   0   3    0.06    0.26
   4   0   3   -0.29    0.17
  -4   0  -3   -0.94    0.64
  -4   0  -3    0.23    0.42
  -4   0  -3    0.06    0.16
  -4   0  -3   -0.08    0.20
  -4   0  -3    0.26    0.29
  -4   0  -3   -0.42    0.36
  -4   0  -3    0.04    0.19
  -4   0  -3    0.02    0.33
  -4   0  -3    0.12    0.19
   3   0   3    0.34    0.19
   3   0   3   -0.09    0.15
   3   0   3   -0.02    0.22
   3   0   3    0.22    0.13
   3   0   3    0.08    0.39
   3   0   3   -0.11    0.20
   3   0   3   -0.06    0.27
   3   0   3   -0.08    0.16
   3   0   3    0.04    0.18
   3   0   3    0.00    0.19
   3   0   3    0.16    0.53
  -3   0  -3   -0.03    0.29
  -3   0  -3   -0.03    0.24
  -3   0  -3    0.04    0.21
  -3   0  -3    0.13    0.26
  -3   0  -3   -0.15    0.38
  -3   0  -3   -0.25    0.22
  -3   0  -3   -0.37    0.57
   2   0   3    0.00    0.25
   2   0   3    0.08    0.35
   2   0   3    0.20    0.15
   2   0   3    0.02    0.23
   2   0   3   -0.09    0.30
   2   0   3   -0.12    0.16
   2   0   3   -0.28    0.20
   2   0   3    0.01    0.19
   2   0   3    0.07    0.23
   2   0   3    0.08    0.24
   2   0   3    0.29    0.21
  -2   0  -3    0.02    0.26
  -2   0  -3    0.22    0.18
  -2   0  -3   -0.10    0.18
  -2   0  -3    0.41    0.21
  -2   0  -3   -0.11    0.30
  -2   0  -3    0.16    0.18
  -2   0  -3    0.17    0.28
  -2   0  -3    0.16    0.36
   1   0   3   -0.10    0.24
   1   0   3    0.37    0.17
   1   0   3   -0.22    0.24
   1   0   3    0.20    0.23
   1   0   3    0.15    0.26
   1   0   3    0.07    0.39
   1   0   3   -0.04    0.17
   1   0   3    0.14    0.22
  -1   0  -3    0.08    0.16
  -1   0  -3    0.15    0.16
  -1   0  -3    0.22    0.18
  -1   0  -3    0.13    0.25
  -1   0  -3    0.05    0.27
  -1   0  -3   -0.11    0.36
  -1   0  -3    0.22    0.22
   0   0   3   -0.13    0.33
   0   0   3    0.30    0.16
   0   0   3    0.45    0.21
   0   0   3    0.42    0.23
   0   0   3    0.50    0.35
   0   0   3    0.60    0.24
   0   0   3    0.42    0.23
   0   0   3    0.24    0.22
   0   0  -3    0.23    0.27
   0   0  -3    0.08    0.22
   0   0  -3    0.03    0.16
   0   0  -3    0.16    0.21
   0   0  -3    0.05    0.21
   0   0  -3    0.40    0.25
   0   0  -3    0.23    0.34
   0   0  -3    0.12    0.17
  -1   0   3    0.46    0.40
  -1   0   3    0.28    0.22
  -1   0   3   -0.23    0.19
  -1   0   3    0.03    0.11
  -1   0   3    0.35    0.23
  -1   0   3    0.22    0.39
  -1   0   3    0.14    0.25
  -1   0   3    0.24    0.21
  -1   0   3    0.41    0.23
  -1   0   3   -0.07    0.25
  -1   0   3   -0.33    0.19
   1   0  -3    0.27    0.17
   1   0  -3    0.34    0.29
   1   0  -3    0.00    0.17
   1   0  -3   -0.24    0.19
   1   0  -3    0.06    0.20
   1   0  -3    0.07    0.25
   1   0  -3    0.25    0.29
   1   0  -3    0.18    0.17
  -2   0   3    0.11    0.12
  -2   0   3    0.05    0.10
  -2   0   3    0.14    0.22
  -2   0   3    0.56    0.24
  -2   0   3    0.17    0.41
  -2   0   3    0.46    0.33
  -2   0   3    0.21    0.22
  -2   0   3   -0.08    0.28
  -2   0   3   -0.20    0.32
  -2   0   3    0.15    0.22
   2   0  -3    0.25    0.22
   2   0  -3    0.28    0.33
   2   0  -3    0.18    0.11
   2   0  -3   -0.29    0.41
   2   0  -3    0.19    0.23
   2   0  -3    0.16    0.23
   2   0  -3    0.04    0.25
   2   0  -3    0.39    0.28
   2   0  -3    0.12    0.24
  -3   0   3    0.16    0.36
  -3   0   3    0.06    0.20
  -3   0   3   -0.32    0.30
  -3   0   3    0.05    0.25
  -3   0   3    0.15    0.10
  -3   0   3   -0.52    0.47
  -3   0   3    0.37    0.31
  -3   0   3    1.08    0.49
  -3   0   3    0.31    0.21
   3   0  -3   -0.13    0.18
   3   0  -3    0.17    0.12
   3   0  -3    0.12    0.44
   3   0  -3    0.11    0.51
   3   0  -3    0.09    0.36
   3   0  -3    0.25    0.29
   3   0  -3    0.08    0.26
   3   0  -3   -0.28    0.30
   3   0  -3    0.09    0.27
  -4   0   3   -0.37    0.32
  -4   0   3   -0.14    0.20
  -4   0   3   -0.25    0.52
  -4   0   3    0.10    0.15
  -4   0   3    0.75    0.53
  -4   0   3    0.11    0.39
  -4   0   3   -0.05    0.38
  -4   0   3    0.38    0.40
   4   0  -3    0.18    0.31
   4   0  -3   -0.31    0.28
   4   0  -3    0.37    0.15
   4   0  -3    0.55    0.39
   4   0  -3    0.41    0.45
   4   0  -3   -0.26    0.47
   4   0  -3    0.24    0.18
  -5   0   3   -0.10    0.24
  -5   0   3    0.36    0.50
  -5   0   3   -0.29    0.26
  -5   0   3   -1.34    0.40
  -5   0   3   -0.30    0.39
  -5   0   3   -0.79    0.57
   5   0  -3    0.17    0.37
   5   0  -3   -0.08    0.35
   5   0  -3   -0.14    0.57
   5   0  -3    0.04    0.38
   5   0  -3    0.35    0.30
   5   0  -3    0.21    0.24
  -6   0   3   -0.40    0.50
  -6   0   3    0.04    0.32
  -6   0   3   -0.15    0.66
  -6   0   3   -0.32    0.57
   6   0  -3   -0.07    0.31
   6   0  -3   -0.54    0.67
   6   0  -3    0.00    0.44
   6   0  -3    0.18    0.35
   6   0  -3   -0.14    0.57
   6   0  -3   -0.08    0.58
  -7   0   3   -0.34    0.70
  -7   0   3   -0.05    0.53
  -7   0   3   -0.36    0.37
  -7   0   3   -0.08    0.49
   7   0  -3    0.78    0.42
   7   0  -3   -0.43    0.39
   7   0  -3    0.17    0.82
   7   0  -3   -0.36    0.68
   7   0  -3   -0.68    0.66
  -8   0   3   -0.50    0.44
  -8   0   3    0.50    0.57
  -8   0   3   -0.06    0.51
  -8   0   3   -0.69    0.83
   8   0  -3   -0.41    0.92
   8   0  -3   -0.40    0.81
   8   0  -3    1.06    0.49
   8   0  -3   -2.14    0.74
   8   0  -3   -0.59    0.44
  -9   0   3   -0.18    0.75
  -9   0   3    0.03    0.66
  -9   0   3   -0.47    0.69
  -9   0   3   -0.55    0.52
   9   0  -3   -0.06    0.53
   9   0  -3    1.41    0.56
   9   0  -3    0.46    1.07
   9   0  -3   -0.51    0.93
   9   0  -3   -0.95    0.62
 -10   0   3   -2.01    0.96
 -10   0   3   -0.08    0.59
 -10   0   3   -0.67    0.60
 -10   0   3   -0.25    0.81
  10   0  -3    0.39    1.21
  10   0  -3   -0.73    0.60
  10   0  -3   -1.18    1.05
  10   0  -3   -0.21    0.71
 -11   0   3   -0.88    0.71
 -11   0   3   -0.30    0.87
 -11   0   3   -0.21    0.64
 -11   0   3   -1.20    1.08
  11   0  -3    0.34    0.88
  11   0  -3    0.38    0.69
  11   0  -3    0.13    0.79
  11   0  -3    0.02    1.31
 -12   0   3   -1.23    0.72
 -12   0   3   -1.91    1.18
 -12   0   3   -0.27    0.63
 -12   0   3    0.35    0.92
  12   0  -3   -0.03    1.27
  12   0  -3    1.52    1.49
  12   0  -3    0.15    0.78
  12   0  -3   -0.59    1.19
 -13   0   3   -0.22    1.00
 -13   0   3   -0.28    0.98
 -13   0   3   -1.18    0.74
 -13   0   3   -0.87    0.76
  13   0  -3   -0.46    0.86
  13   0  -3   -1.13    1.24
  13   0  -3    2.76    1.45
  13   0  -3    1.22    1.57
 -14   0   3   -1.24    0.76
 -14   0   3    0.44    0.80
 -14   0   3   -0.72    0.87
 -14   0   3   -0.08    1.06
 -14   0   3   -0.34    1.37
  14   0  -3   -0.09    1.32
  14   0  -3   -0.42    1.08
  14   0  -3    0.43    1.22
  14   0  -3   -0.58    0.93
 -15   0   3    2.07    1.13
 -15   0   3   -0.95    0.78
 -15   0   3   -0.94    1.44
 -15   0   3    0.34    1.09
 -15   0   3   -0.55    0.85
  15   0  -3   -0.86    1.71
  15   0  -3   -0.67    1.56
  15   0  -3    0.17    1.00
  15   0  -3   -0.33    1.01
 -16   0   3   -0.74    0.89
 -16   0   3   -1.08    0.83
 -16   0   3    2.48    1.21
 -16   0   3   -0.24    1.26
 -16   0   3    0.86    1.16
  16   0  -3   -0.90    1.16
  16   0  -3    0.75    1.32
  16   0  -3   -1.27    0.96
  16   0  -3   -0.39    1.49
 -17   0   3    0.07    0.94
 -17   0   3   -0.48    1.11
 -17   0   3    0.38    1.18
 -17   0   3   -0.09    1.59
 -17   0   3   -2.33    0.82
  17   0  -3    1.51    1.73
  17   0  -3    1.80    1.88
  17   0  -3   -0.37    1.07
  17   0  -3   -1.01    1.53
 -18   0   3   -0.17    0.91
 -18   0   3   -0.97    0.95
 -18   0   3   -0.84    1.16
 -18   0   3   -1.27    1.56
  18   0  -3   -1.46    1.62
  18   0  -3   -0.72    1.78
  18   0  -3    0.78    1.94
  18   0  -3   -2.06    1.09
 -19   0   3    1.28    1.32
 -19   0   3   -0.93    1.77
 -19   0   3   -0.19    1.24
  19   0  -3   -2.53    1.94
  19   0  -3    0.43    1.84
  19   0  -3   -1.52    1.65
  19   0  -3   -1.13    1.35
 -20   0   3   -0.30    1.73
 -20   0   3    0.96    1.36
 -20   0   3   -1.22    1.22
  20   0  -3   -0.34    2.07
  20   0  -3   -0.32    1.39
  20   0  -3    0.83    1.76
 -21   0   3    0.57    1.01
 -21   0   3   -0.45    1.92
 -21   0   3   -1.31    1.28
  21   0  -3   -0.76    1.47
  21   0  -3    1.09    1.88
  21   0  -3    1.57    1.67
  21   0   4   -1.60    1.81
  21   0   4    0.49    1.83
  21   0   4   -2.75    1.42
  21   0   4    1.43    1.53
 -21   0  -4   -0.70    1.43
 -21   0  -4    2.78    1.34
 -21   0  -4   -7.17    2.12
 -21   0  -4   -4.62    1.30
  20   0   4    5.35    1.54
  20   0   4    2.29    1.71
  20   0   4    5.43    1.92
 -20   0  -4    0.62    1.41
 -20   0  -4    4.77    1.43
 -20   0  -4    5.40    1.61
 -20   0  -4    3.19    2.36
  19   0   4    3.59    1.51
  19   0   4    7.92    1.53
  19   0   4    3.67    1.37
 -19   0  -4   -0.67    2.15
 -19   0  -4    1.27    1.35
 -19   0  -4    7.33    1.81
  18   0   4    5.01    1.51
  18   0   4    2.15    1.65
  18   0   4    5.47    1.37
 -18   0  -4    5.89    1.57
 -18   0  -4    2.53    1.32
 -18   0  -4    2.42    1.06
 -18   0  -4    2.84    2.09
  17   0   4    1.32    1.32
  17   0   4    0.82    1.17
  17   0   4   -0.05    1.49
 -17   0  -4   -1.48    1.33
 -17   0  -4   -1.05    1.14
 -17   0  -4   -0.85    0.88
 -17   0  -4    0.89    1.36
  16   0   4    7.68    1.46
  16   0   4    6.36    1.31
  16   0   4    2.09    1.48
 -16   0  -4    4.95    1.24
 -16   0  -4    2.53    1.81
 -16   0  -4    3.78    0.99
 -16   0  -4   10.43    1.61
  15   0   4   12.62    1.75
  15   0   4    8.57    1.54
  15   0   4   13.83    1.60
 -15   0  -4   11.19    1.36
 -15   0  -4   18.84    2.02
 -15   0  -4   12.67    1.84
 -15   0  -4   13.41    1.59
  14   0   4    5.98    1.22
  14   0   4    8.81    1.52
  14   0   4    6.86    1.26
 -14   0  -4    7.79    1.05
 -14   0  -4    9.38    1.26
 -14   0  -4    4.13    1.65
 -14   0  -4   10.87    1.66
  13   0   4   -0.15    0.88
  13   0   4   -0.56    1.13
  13   0   4   -0.79    0.81
 -13   0  -4   -0.11    0.63
 -13   0  -4   -0.48    1.21
 -13   0  -4    0.60    0.87
 -13   0  -4   -1.30    1.21
  12   0   4   43.61    3.31
  12   0   4   32.39    3.29
  12   0   4   34.85    3.03
 -12   0  -4   38.20    3.00
 -12   0  -4   43.26    3.43
 -12   0  -4   40.48    3.02
 -12   0  -4   36.01    3.18
  11   0   4    0.65    0.77
  11   0   4    0.66    1.01
  11   0   4    0.05    0.96
 -11   0  -4    1.33    1.18
 -11   0  -4    1.04    0.77
 -11   0  -4    1.58    0.72
 -11   0  -4    1.45    0.58
  10   0   4  105.11    7.43
  10   0   4   84.09    7.20
  10   0   4   93.53    7.12
 -10   0  -4  105.86    7.36
 -10   0  -4  104.27    7.28
 -10   0  -4   98.00    7.10
 -10   0  -4   99.80    7.15
   9   0   4    0.69    0.59
   9   0   4    0.25    0.92
   9   0   4    0.24    0.45
  -9   0  -4   -0.24    0.99
  -9   0  -4    0.46    0.42
  -9   0  -4    0.82    0.14
  -9   0  -4    1.34    0.56
  -9   0  -4    1.50    0.78
   8   0   4    0.48    0.53
   8   0   4    0.26    0.83
   8   0   4   -0.01    0.50
   8   0   4    0.48    0.35
  -8   0  -4    0.34    0.36
  -8   0  -4   -1.30    0.92
  -8   0  -4    0.33    0.18
  -8   0  -4    0.95    0.67
  -8   0  -4   -0.06    0.46
   7   0   4    0.04    0.43
   7   0   4    0.63    0.76
   7   0   4    0.60    0.29
   7   0   4    0.54    0.15
   7   0   4    0.80    0.47
  -7   0  -4    1.25    0.70
  -7   0  -4    0.82    0.40
  -7   0  -4    0.45    0.22
  -7   0  -4    0.46    0.29
  -7   0  -4    1.12    0.45
   6   0   4   17.05    1.38
   6   0   4   15.54    1.28
   6   0   4   17.13    1.20
   6   0   4   16.11    1.19
   6   0   4   18.23    1.32
  -6   0  -4   18.09    1.40
  -6   0  -4   18.13    1.46
  -6   0  -4   12.71    1.54
  -6   0  -4   14.17    1.22
  -6   0  -4   16.83    1.31
  -6   0  -4   17.06    1.28
   5   0   4    2.07    0.34
   5   0   4    2.28    0.25
   5   0   4    1.93    0.21
   5   0   4    1.77    0.41
   5   0   4    2.11    0.23
   5   0   4    1.72    0.29
  -5   0  -4    1.80    0.61
  -5   0  -4    1.61    0.32
  -5   0  -4    1.87    0.65
  -5   0  -4    2.15    0.55
  -5   0  -4    2.04    0.36
   4   0   4  224.52   16.22
   4   0   4  234.99   16.23
   4   0   4  227.65   16.21
   4   0   4  227.37   16.27
   4   0   4  221.13   16.20
   4   0   4  231.31   16.23
   4   0   4  232.39   16.23
  -4   0  -4  234.31   16.28
  -4   0  -4  231.60   16.28
  -4   0  -4  212.89   16.22
  -4   0  -4  227.80   16.23
  -4   0  -4  239.32   16.24
   3   0   4    2.00    0.36
   3   0   4    2.12    0.33
   3   0   4    1.94    0.42
   3   0   4    2.33    0.31
   3   0   4    2.34    0.37
   3   0   4    2.71    0.42
   3   0   4    2.46    0.28
   3   0   4    2.16    0.33
  -3   0  -4    2.04    0.75
  -3   0  -4    2.23    0.47
  -3   0  -4    2.62    0.41
  -3   0  -4    2.04    0.41
  -3   0  -4    2.21    0.40
  -3   0  -4    1.79    0.31
  -3   0  -4    2.62    0.36
   2   0   4  144.01   10.10
   2   0   4  141.46   10.07
   2   0   4  148.57   10.12
   2   0   4  142.41   10.08
   2   0   4  140.63   10.10
   2   0   4  131.70   10.12
   2   0   4  151.33   10.09
   2   0   4  141.54   10.10
   2   0   4  141.55   10.07
  -2   0  -4  141.90   10.08
  -2   0  -4  140.36   10.10
  -2   0  -4  141.44   10.10
  -2   0  -4  142.53   10.11
  -2   0  -4  145.83   10.11
  -2   0  -4  132.47   10.10
   1   0   4   39.07    2.92
   1   0   4   42.53    2.88
   1   0   4   44.57    2.91
   1   0   4   39.05    2.90
   1   0   4   34.67    2.96
   1   0   4   43.78    2.91
   1   0   4   39.14    2.90
  -1   0  -4   39.07    2.89
  -1   0  -4   38.65    2.94
  -1   0  -4   41.73    2.91
  -1   0  -4   42.11    2.88
  -1   0  -4   35.01    2.98
  -1   0  -4   38.68    2.90
  -1   0  -4   39.82    2.89
   0   0   4    8.73    0.81
   0   0   4    9.21    0.79
   0   0   4    9.89    0.78
   0   0   4    8.89    0.77
   0   0   4    9.67    0.73
   0   0   4    6.05    0.84
   0   0   4    9.80    0.74
   0   0   4    9.80    0.75
   0   0  -4    9.28    0.77
   0   0  -4    8.52    0.81
   0   0  -4    9.91    0.78
   0   0  -4    8.96    0.74
   0   0  -4    9.14    0.72
   0   0  -4    9.12    0.81
   0   0  -4    7.68    0.83
  -1   0   4   39.06    2.87
  -1   0   4   41.11    2.87
  -1   0   4   41.60    2.87
  -1   0   4   43.39    2.89
  -1   0   4   39.75    2.90
  -1   0   4   31.00    3.00
  -1   0   4   40.22    2.89
  -1   0   4   41.88    2.93
  -1   0   4   36.80    2.95
   1   0  -4   39.40    2.89
   1   0  -4   39.16    2.87
   1   0  -4   37.85    2.94
   1   0  -4   38.40    2.89
   1   0  -4   41.44    2.87
   1   0  -4   42.67    2.89
   1   0  -4   38.97    2.91
  -2   0   4  144.37   10.26
  -2   0   4  149.80   10.16
  -2   0   4  141.55   10.19
  -2   0   4  140.93   10.24
  -2   0   4  153.64   10.20
  -2   0   4  148.19   10.21
  -2   0   4  123.05   10.26
  -2   0   4  140.18   10.21
  -2   0   4  145.69   10.20
   2   0  -4  143.48   10.25
   2   0  -4  157.52   10.28
   2   0  -4  145.36   10.20
   2   0  -4  146.83   10.16
   2   0  -4  139.07   10.21
   2   0  -4  130.60   10.26
   2   0  -4  144.48   10.20
   2   0  -4  140.98   10.21
   2   0  -4  144.13   10.18
  -3   0   4    2.66    0.39
  -3   0   4    2.42    0.27
  -3   0   4    2.24    0.37
  -3   0   4    2.69    0.26
  -3   0   4    2.76    0.44
  -3   0   4    1.66    0.53
  -3   0   4    1.67    0.53
  -3   0   4    2.22    0.33
   3   0  -4    2.44    0.44
   3   0  -4    2.33    0.25
   3   0  -4    2.93    0.41
   3   0  -4    1.99    0.38
   3   0  -4    1.61    0.46
   3   0  -4    2.73    0.39
   3   0  -4    2.46    0.68
  -4   0   4  206.01   16.45
  -4   0   4  221.31   16.29
  -4   0   4  238.63   16.38
  -4   0   4  228.48   16.45
  -4   0   4  248.94   16.31
   4   0  -4  230.39   16.34
   4   0  -4  217.87   16.35
   4   0  -4  229.89   16.29
   4   0  -4  242.48   16.30
   4   0  -4  230.32   16.41
   4   0  -4  234.12   16.35
  -5   0   4    1.95    0.52
  -5   0   4    1.86    0.28
  -5   0   4    1.76    0.60
  -5   0   4    1.45    0.41
  -5   0   4    1.66    0.63
   5   0  -4    2.31    0.51
   5   0  -4    2.12    0.26
   5   0  -4    2.25    0.50
   5   0  -4    2.40    0.47
   5   0  -4    1.73    0.43
   5   0  -4    2.36    0.37
  -6   0   4   13.75    1.65
  -6   0   4   14.42    1.46
  -6   0   4   15.31    1.41
  -6   0   4   15.91    1.27
  -6   0   4   17.68    1.66
   6   0  -4   16.77    1.30
   6   0  -4   18.13    1.43
   6   0  -4   18.45    1.54
   6   0  -4   18.22    1.32
   6   0  -4   18.30    1.35
   6   0  -4   19.44    1.71
   6   0  -4   19.21    1.51
  -7   0   4    0.52    0.63
  -7   0   4   -0.25    0.68
  -7   0   4   -0.65    0.68
  -7   0   4    0.32    0.31
   7   0  -4    0.47    0.65
   7   0  -4    0.59    0.37
   7   0  -4    0.44    0.52
   7   0  -4    0.63    0.34
   7   0  -4    0.18    0.58
   7   0  -4    0.25    0.70
   7   0  -4    0.60    0.48
  -8   0   4   -0.52    0.71
  -8   0   4    0.17    0.39
  -8   0   4   -0.52    0.58
  -8   0   4    0.55    0.64
   8   0  -4   -0.24    0.77
   8   0  -4    0.19    0.57
   8   0  -4    0.36    0.69
   8   0  -4    1.16    0.46
   8   0  -4    0.25    0.41
  -9   0   4   -1.39    0.84
  -9   0   4    0.51    0.68
  -9   0   4   -0.44    0.78
  -9   0   4   -0.26    0.43
   9   0  -4   -0.40    0.64
   9   0  -4   -0.31    0.48
   9   0  -4    0.20    0.66
   9   0  -4    1.74    0.53
   9   0  -4   -0.16    0.76
 -10   0   4  100.59    6.95
 -10   0   4   96.79    6.97
 -10   0   4   86.91    6.70
  10   0  -4   90.40    6.87
  10   0  -4  103.50    6.73
  10   0  -4   83.48    7.05
  10   0  -4   89.52    6.75
  10   0  -4   88.61    6.98
 -11   0   4    0.35    1.14
 -11   0   4    0.81    0.95
 -11   0   4    1.08    0.84
 -11   0   4    0.11    0.59
  11   0  -4   -0.81    1.16
  11   0  -4   -0.73    1.10
  11   0  -4    1.67    1.41
  11   0  -4    0.00    0.63
 -12   0   4   42.68    3.50
 -12   0   4   45.98    3.24
 -12   0   4   43.74    3.34
 -12   0   4   36.99    3.05
  12   0  -4   37.95    3.16
  12   0  -4   36.20    3.20
  12   0  -4   35.60    3.60
  12   0  -4   35.99    3.87
 -13   0   4    0.64    0.86
 -13   0   4   -1.31    0.69
 -13   0   4   -0.43    1.02
 -13   0   4   -1.10    1.27
  13   0  -4   -2.21    1.28
  13   0  -4   -0.51    0.84
  13   0  -4   -0.19    1.40
  13   0  -4    0.33    1.60
 -14   0   4   10.03    1.55
 -14   0   4    9.88    1.24
 -14   0   4    9.29    1.78
 -14   0   4   11.42    1.34
  14   0  -4    9.81    1.29
  14   0  -4    9.09    1.88
  14   0  -4    9.60    2.10
  14   0  -4   12.98    1.82
 -15   0   4   14.86    1.73
 -15   0   4   18.20    2.25
 -15   0   4   20.01    2.30
 -15   0   4   19.01    1.94
  15   0  -4   15.64    1.72
  15   0  -4   17.71    1.94
  15   0  -4   16.12    2.25
  15   0  -4   14.37    2.00
 -16   0   4    6.82    1.16
 -16   0   4    6.86    1.17
 -16   0   4    8.06    1.24
 -16   0   4    8.25    1.81
 -16   0   4    7.08    1.46
  16   0  -4    8.15    1.93
  16   0  -4   10.34    1.84
  16   0  -4    8.88    2.19
  16   0  -4    6.68    1.26
 -17   0   4    0.59    1.20
 -17   0   4   -0.71    0.94
 -17   0   4    0.37    1.55
 -17   0   4   -0.61    0.95
 -17   0   4    3.46    0.98
  17   0  -4    0.58    1.75
  17   0  -4   -0.15    1.93
  17   0  -4    3.03    1.00
  17   0  -4    0.98    1.63
  17   0  -4    0.00    1.04
 -18   0   4    9.08    1.05
 -18   0   4    6.22    1.51
 -18   0   4    6.92    1.48
 -18   0   4    8.22    1.96
  18   0  -4    6.45    2.25
  18   0  -4    7.41    2.09
  18   0  -4    5.01    1.38
  18   0  -4    8.17    1.91
 -19   0   4    6.64    1.59
 -19   0   4    5.43    1.52
 -19   0   4    6.41    1.52
  19   0  -4    8.18    1.65
  19   0  -4    6.37    1.84
  19   0  -4    7.01    1.70
 -20   0   4    4.64    1.46
 -20   0   4    4.95    1.67
 -20   0   4    5.74    2.03
  20   0  -4    7.76    2.03
  20   0  -4    6.40    2.15
  20   0  -4    5.70    2.37
 -21   0   4   -0.83    1.51
 -21   0   4    0.26    1.01
 -21   0   4    0.26    1.84
  21   0  -4   -0.51    1.88
  21   0  -4    3.12    2.32
  21   0  -4    1.50    2.09
  20   0   5   -1.31    1.44
  20   0   5    1.85    1.56
  20   0   5    2.93    1.82
 -20   0  -5    0.77    1.48
 -20   0  -5    0.59    1.72
 -20   0  -5   -1.50    1.29
  19   0   5    0.05    1.30
  19   0   5   -1.20    1.20
  19   0   5   -0.72    1.37
 -19   0  -5    1.22    1.49
 -19   0  -5   -6.44    2.01
 -19   0  -5   -1.67    1.66
 -19   0  -5   -2.21    1.19
  18   0   5    0.41    1.20
  18   0   5   -0.20    1.40
  18   0   5   -0.22    1.26
 -18   0  -5    0.58    1.44
 -18   0  -5   -6.16    1.83
 -18   0  -5   -1.01    1.18
 -18   0  -5   -1.49    1.18
  17   0   5   -1.45    1.40
  17   0   5   -0.63    1.09
  17   0   5   -0.80    1.34
 -17   0  -5    1.88    1.43
 -17   0  -5   -1.18    0.81
 -17   0  -5   -3.89    1.50
 -17   0  -5   -3.65    1.77
 -17   0  -5   -1.33    1.04
  16   0   5   -1.26    1.26
  16   0   5   -3.14    1.27
  16   0   5   -0.66    1.08
 -16   0  -5    0.69    1.40
 -16   0  -5   -2.39    1.07
 -16   0  -5   -0.94    0.81
 -16   0  -5    0.26    1.05
 -16   0  -5   -4.85    1.52
  15   0   5    0.13    0.95
  15   0   5   -0.95    1.26
  15   0   5   -1.27    0.96
 -15   0  -5   -3.43    1.44
 -15   0  -5   -0.62    0.76
 -15   0  -5   -1.54    1.29
 -15   0  -5    0.58    1.01
  14   0   5    0.12    1.22
  14   0   5   -1.00    0.88
  14   0   5   -0.76    0.95
 -14   0  -5    0.03    0.89
 -14   0  -5   -0.29    0.71
 -14   0  -5    0.97    1.37
 -14   0  -5   -0.46    1.39
  13   0   5   -0.16    1.22
  13   0   5   -0.44    0.85
  13   0   5   -1.60    0.87
 -13   0  -5    1.32    1.32
 -13   0  -5   -0.09    0.60
 -13   0  -5   -2.40    1.21
 -13   0  -5    0.26    0.85
  12   0   5   -1.17    0.79
  12   0   5    1.54    1.17
  12   0   5   -0.32    1.06
 -12   0  -5   -1.07    1.24
 -12   0  -5   -0.56    1.11
 -12   0  -5    0.80    0.73
 -12   0  -5    0.27    0.59
  11   0   5   -0.61    0.77
  11   0   5   -1.43    0.72
  11   0   5   -0.08    0.70
 -11   0  -5   -0.25    1.22
 -11   0  -5    0.53    0.50
 -11   0  -5    0.94    0.68
 -11   0  -5    0.82    0.98
  10   0   5   -0.14    1.00
  10   0   5    0.51    0.86
  10   0   5    0.23    0.66
 -10   0  -5   -0.71    0.69
 -10   0  -5    0.42    0.43
 -10   0  -5   -0.11    0.85
 -10   0  -5    1.04    0.59
 -10   0  -5    0.96    0.83
   9   0   5    0.62    0.96
   9   0   5   -0.41    0.59
   9   0   5   -0.58    0.74
  -9   0  -5    0.90    0.72
  -9   0  -5    0.19    0.38
  -9   0  -5   -0.41    1.08
  -9   0  -5   -0.32    0.84
  -9   0  -5    0.10    0.51
   8   0   5   -0.34    0.49
   8   0   5   -0.19    0.52
   8   0   5   -0.06    0.33
   8   0   5    0.08    0.16
   8   0   5    0.76    0.90
  -8   0  -5    0.67    0.56
  -8   0  -5    0.34    0.24
  -8   0  -5    0.27    0.45
  -8   0  -5   -1.59    0.99
   7   0   5   -0.20    0.19
   7   0   5    0.11    0.61
   7   0   5    0.04    0.44
   7   0   5   -0.10    0.18
   7   0   5   -0.36    0.44
   7   0   5   -0.28    0.28
  -7   0  -5    0.47    0.29
  -7   0  -5   -0.70    0.64
  -7   0  -5   -0.11    0.38
  -7   0  -5   -1.90    0.89
   6   0   5   -0.28    0.51
   6   0   5   -0.06    0.25
   6   0   5    0.02    0.41
   6   0   5    0.10    0.19
   6   0   5    0.29    0.15
   6   0   5   -0.33    0.20
  -6   0  -5   -1.11    0.86
  -6   0  -5    0.23    0.33
  -6   0  -5    0.15    0.43
  -6   0  -5    0.09    0.31
  -6   0  -5   -0.50    0.63
   5   0   5   -0.20    0.19
   5   0   5   -0.09    0.34
   5   0   5    0.18    0.23
   5   0   5   -0.11    0.37
   5   0   5    0.09    0.21
  -5   0  -5   -0.27    0.33
  -5   0  -5   -0.41    0.41
  -5   0  -5   -0.48    0.80
  -5   0  -5    0.03    0.38
  -5   0  -5   -0.27    0.30
   4   0   5    0.14    0.21
   4   0   5   -0.13    0.25
   4   0   5   -0.22    0.40
   4   0   5    0.57    0.35
   4   0   5   -0.14    0.27
   4   0   5   -0.08    0.26
  -4   0  -5   -0.28    0.39
  -4   0  -5    0.08    0.46
  -4   0  -5    0.20    0.29
  -4   0  -5    0.08    0.51
  -4   0  -5   -0.43    0.56
   3   0   5    0.21    0.24
   3   0   5    0.45    0.32
   3   0   5    0.15    0.32
   3   0   5   -0.27    0.35
   3   0   5   -0.05    0.30
   3   0   5   -0.09    0.25
  -3   0  -5   -0.14    0.38
  -3   0  -5    0.17    0.32
  -3   0  -5    0.19    0.37
  -3   0  -5   -0.46    0.44
  -3   0  -5   -0.19    0.30
  -3   0  -5   -0.41    0.37
  -3   0  -5    0.10    0.71
   2   0   5    0.02    0.25
   2   0   5    0.12    0.38
   2   0   5   -0.31    0.30
   2   0   5   -0.64    0.32
  -2   0  -5   -0.12    0.35
  -2   0  -5   -0.22    0.26
  -2   0  -5    0.10    0.28
  -2   0  -5    0.80    0.46
  -2   0  -5   -0.13    0.42
  -2   0  -5   -0.62    0.62
  -2   0  -5   -0.13    0.40
   1   0   5   -0.11    0.37
   1   0   5   -0.46    0.31
   1   0   5   -0.36    0.26
   1   0   5    0.75    0.48
   1   0   5    0.20    0.40
   1   0   5   -0.40    0.51
   1   0   5   -0.01    0.27
  -1   0  -5    0.08    0.28
  -1   0  -5    0.43    0.34
  -1   0  -5   -0.13    0.27
  -1   0  -5   -0.13    0.50
  -1   0  -5   -0.16    0.54
  -1   0  -5   -0.20    0.36
  -1   0  -5   -0.16    0.38
   0   0   5    1.19    0.54
   0   0   5    0.37    0.37
   0   0   5    0.08    0.27
   0   0   5   -0.06    0.26
   0   0   5    0.03    0.28
   0   0   5    0.23    0.34
   0   0   5    0.01    0.35
   0   0   5   -0.15    0.50
   0   0  -5    1.34    0.45
   0   0  -5    0.40    0.28
   0   0  -5   -0.36    0.36
   0   0  -5    0.10    0.34
   0   0  -5    0.51    0.43
   0   0  -5    0.85    0.38
   0   0  -5    0.25    0.26
  -1   0   5    0.19    0.26
  -1   0   5   -0.04    0.29
  -1   0   5   -0.33    0.26
  -1   0   5    0.29    0.43
  -1   0   5    0.63    0.59
  -1   0   5   -0.40    0.40
  -1   0   5   -0.01    0.32
  -1   0   5   -0.34    0.32
   1   0  -5    0.01    0.26
   1   0  -5    0.00    0.34
   1   0  -5   -0.19    0.63
   1   0  -5   -0.15    0.29
   1   0  -5   -0.22    0.33
   1   0  -5   -0.09    0.37
   1   0  -5    0.27    0.37
  -2   0   5   -0.25    0.32
  -2   0   5    0.04    0.27
  -2   0   5    0.09    0.30
  -2   0   5   -0.24    0.31
  -2   0   5    0.14    0.32
  -2   0   5   -0.49    0.46
  -2   0   5   -0.49    0.31
  -2   0   5    0.07    0.19
   2   0  -5   -0.09    0.32
   2   0  -5   -0.16    0.37
   2   0  -5   -0.10    0.47
   2   0  -5    0.20    0.31
   2   0  -5   -0.13    0.24
   2   0  -5    0.12    0.30
  -3   0   5    0.07    0.35
  -3   0   5   -0.13    0.15
  -3   0   5   -0.22    0.65
  -3   0   5   -0.17    0.36
  -3   0   5   -0.08    0.18
  -3   0   5   -0.21    0.33
  -3   0   5   -0.20    0.18
   3   0  -5   -0.27    0.36
   3   0  -5    0.27    0.43
   3   0  -5   -1.44    0.65
   3   0  -5    0.09    0.14
   3   0  -5    0.11    0.16
   3   0  -5    0.08    0.25
   3   0  -5    0.29    0.34
  -4   0   5    0.21    0.13
  -4   0   5    0.46    0.48
  -4   0   5    0.09    0.39
  -4   0   5    0.15    0.34
  -4   0   5    0.16    0.21
  -4   0   5   -0.24    0.44
   4   0  -5    0.16    0.19
   4   0  -5    0.14    0.47
   4   0  -5    0.16    0.27
   4   0  -5   -0.26    0.67
   4   0  -5    0.25    0.37
   4   0  -5    0.17    0.42
  -5   0   5   -0.30    0.49
  -5   0   5   -0.22    0.29
  -5   0   5   -0.43    0.45
  -5   0   5    0.14    0.15
  -5   0   5   -0.06    0.44
   5   0  -5    0.10    0.16
   5   0  -5   -0.11    0.23
   5   0  -5   -0.05    0.39
   5   0  -5   -0.25    0.42
   5   0  -5    0.72    0.55
   5   0  -5    0.14    0.40
  -6   0   5   -0.23    0.38
  -6   0   5   -0.06    0.22
  -6   0   5   -0.21    0.63
  -6   0   5   -0.66    0.43
  -6   0   5    0.50    0.68
   6   0  -5    0.47    0.64
   6   0  -5    0.16    0.46
   6   0  -5   -0.44    0.32
   6   0  -5   -0.07    0.20
   6   0  -5    0.21    0.38
   6   0  -5   -0.18    0.50
  -7   0   5   -0.45    0.68
  -7   0   5   -0.62    0.66
  -7   0   5    0.04    0.69
   7   0  -5    0.20    0.54
   7   0  -5    0.25    0.21
   7   0  -5    0.05    0.27
   7   0  -5   -0.38    0.42
   7   0  -5    1.32    0.79
   7   0  -5   -0.22    0.55
   7   0  -5    0.22    0.60
  -8   0   5   -0.70    0.74
  -8   0   5    0.54    0.70
  -8   0   5   -1.37    0.76
   8   0  -5   -0.08    0.34
   8   0  -5   -0.26    0.71
   8   0  -5    0.05    0.35
   8   0  -5   -0.40    0.57
   8   0  -5    0.14    0.88
   8   0  -5    0.56    0.61
  -9   0   5   -0.91    0.35
  -9   0   5   -1.05    0.79
  -9   0   5   -2.49    0.79
  -9   0   5   -0.21    0.71
   9   0  -5    0.07    0.41
   9   0  -5   -0.02    0.63
   9   0  -5    0.23    0.88
   9   0  -5   -1.53    0.89
   9   0  -5    0.42    0.43
   9   0  -5   -0.01    1.02
 -10   0   5   -0.42    0.43
 -10   0   5   -1.37    0.93
 -10   0   5   -1.64    0.83
 -10   0   5   -0.40    0.88
  10   0  -5   -0.65    0.51
  10   0  -5   -0.93    1.03
  10   0  -5   -0.59    0.69
  10   0  -5   -0.60    1.18
  10   0  -5    0.15    0.75
  10   0  -5    1.11    0.51
 -11   0   5    0.06    0.89
 -11   0   5   -0.24    0.93
 -11   0   5   -0.86    0.50
 -11   0   5   -1.97    1.02
  11   0  -5   -0.58    0.96
  11   0  -5   -1.24    0.77
  11   0  -5   -1.27    1.12
  11   0  -5    1.88    0.58
  11   0  -5   -0.56    0.58
  11   0  -5   -1.74    0.81
 -12   0   5   -1.57    1.17
 -12   0   5   -1.01    0.57
 -12   0   5   -0.82    1.02
 -12   0   5   -0.12    0.78
  12   0  -5   -0.96    0.68
  12   0  -5   -1.82    0.90
  12   0  -5   -1.50    1.45
  12   0  -5   -1.01    1.24
  12   0  -5   -0.32    0.80
 -13   0   5   -1.39    0.76
 -13   0   5    0.71    1.11
 -13   0   5   -2.25    1.24
 -13   0   5   -1.66    0.62
  13   0  -5    0.25    0.81
  13   0  -5   -0.70    1.39
  13   0  -5    0.58    1.21
  13   0  -5   -3.28    1.29
  13   0  -5   -2.41    0.74
 -14   0   5   -0.75    1.08
 -14   0   5   -2.27    1.29
 -14   0   5   -0.72    0.91
 -14   0   5   -0.92    0.71
  14   0  -5   -0.93    1.23
  14   0  -5   -1.24    1.51
  14   0  -5   -0.85    0.84
  14   0  -5   -1.10    1.05
  14   0  -5    1.03    0.96
 -15   0   5   -0.98    1.13
 -15   0   5   -2.38    1.34
 -15   0   5   -0.52    0.92
 -15   0   5   -1.79    0.72
  15   0  -5   -1.16    0.84
  15   0  -5   -1.64    1.57
  15   0  -5   -0.15    1.34
  15   0  -5    2.17    0.98
  15   0  -5   -1.95    1.53
 -16   0   5   -0.70    1.17
 -16   0   5   -0.19    0.93
 -16   0   5    0.01    1.47
  16   0  -5   -1.43    0.97
  16   0  -5   -0.64    1.70
  16   0  -5   -0.58    1.63
  16   0  -5   -0.10    1.88
  16   0  -5    0.63    0.97
 -17   0   5   -1.30    1.45
 -17   0   5    1.79    1.17
 -17   0   5   -1.42    0.93
 -17   0   5    0.06    1.24
  17   0  -5    1.37    2.05
  17   0  -5   -2.52    1.03
  17   0  -5   -0.43    1.24
  17   0  -5    0.99    0.99
  17   0  -5   -0.06    1.31
 -18   0   5    1.99    0.88
 -18   0   5    2.18    1.25
 -18   0   5   -1.53    0.94
 -18   0   5   -0.47    1.25
 -18   0   5   -0.47    1.59
  18   0  -5   -1.29    1.49
  18   0  -5    0.88    1.89
  18   0  -5   -0.62    1.78
 -19   0   5    0.73    1.72
 -19   0   5    1.25    1.28
 -19   0   5    0.36    1.34
  19   0  -5   -0.09    2.20
  19   0  -5    0.97    1.93
  19   0  -5   -0.85    1.44
 -20   0   5    2.66    1.34
 -20   0   5    1.75    1.75
 -20   0   5   -0.96    1.34
  20   0  -5   -2.43    2.16
  20   0  -5    0.70    2.04
  20   0   6    8.39    1.91
  20   0   6    7.36    1.71
  20   0   6   11.68    1.76
 -20   0  -6   16.20    2.13
 -20   0  -6    8.93    1.71
 -20   0  -6   10.49    2.20
  19   0   6   11.94    1.71
  19   0   6    7.83    1.68
  19   0   6   10.24    1.64
 -19   0  -6    6.47    1.63
 -19   0  -6   15.11    2.08
 -19   0  -6   12.59    1.85
  18   0   6   14.86    1.97
  18   0   6    7.40    1.59
  18   0   6   11.40    1.63
 -18   0  -6    8.06    1.57
 -18   0  -6   10.34    2.10
  17   0   6    1.86    1.46
  17   0   6   -0.08    1.07
  17   0   6    1.37    1.18
 -17   0  -6   -0.20    1.18
 -17   0  -6    1.55    1.51
 -17   0  -6    1.86    1.16
 -17   0  -6    1.62    1.49
  16   0   6   13.61    1.66
  16   0   6    8.52    1.62
  16   0   6   16.03    1.99
 -16   0  -6   20.58    2.26
 -16   0  -6   13.68    1.62
 -16   0  -6   12.92    2.12
 -16   0  -6   13.63    1.67
  15   0   6    8.98    1.45
  15   0   6    7.80    1.47
  15   0   6   14.62    1.86
 -15   0  -6   11.21    1.45
 -15   0  -6   10.93    1.91
 -15   0  -6   15.81    1.83
 -15   0  -6   12.55    1.46
  14   0   6    0.11    1.29
  14   0   6   -1.12    1.20
  14   0   6   -0.48    0.97
 -14   0  -6   -1.31    1.33
 -14   0  -6   -0.31    0.85
 -14   0  -6   -0.77    1.43
 -14   0  -6    0.33    0.70
  13   0   6    0.48    1.28
  13   0   6   -0.19    1.16
  13   0   6    0.10    0.92
 -13   0  -6    0.89    0.65
 -13   0  -6    1.08    0.81
 -13   0  -6    0.91    1.40
 -13   0  -6   -0.52    1.29
  12   0   6    8.20    1.35
  12   0   6    8.03    1.22
  12   0   6    9.84    1.21
 -12   0  -6   11.54    1.83
 -12   0  -6    9.74    1.12
 -12   0  -6   11.12    1.58
 -12   0  -6    8.97    1.00
  11   0   6   21.95    2.41
  11   0   6   15.17    1.76
  11   0   6   17.68    1.67
 -11   0  -6   18.19    1.65
 -11   0  -6   20.98    2.27
 -11   0  -6   17.47    1.75
  10   0   6   27.34    2.20
  10   0   6   30.93    2.84
  10   0   6   25.47    2.31
 -10   0  -6   25.48    2.43
 -10   0  -6   28.33    2.21
 -10   0  -6   28.67    2.81
   9   0   6   -0.71    0.96
   9   0   6   -0.45    0.55
   9   0   6   -0.16    0.18
   9   0   6    0.36    0.60
  -9   0  -6   -0.68    0.86
  -9   0  -6    0.70    0.52
  -9   0  -6    1.04    0.26
  -9   0  -6    0.52    0.64
   8   0   6   21.15    1.68
   8   0   6   19.03    1.89
   8   0   6   21.27    1.69
   8   0   6   20.49    1.51
   8   0   6   20.55    2.04
   8   0   6   20.10    1.51
  -8   0  -6   20.62    1.67
  -8   0  -6   20.82    1.75
  -8   0  -6   21.42    1.56
  -8   0  -6   19.45    2.04
   7   0   6  135.42    9.57
   7   0   6  133.50    9.55
   7   0   6  124.92    9.50
   7   0   6  138.24    9.67
   7   0   6  136.09    9.50
   7   0   6  137.22    9.51
  -7   0  -6  129.02    9.83
  -7   0  -6  135.86    9.64
  -7   0  -6  133.21    9.67
  -7   0  -6  136.22    9.54
  -7   0  -6  132.69    9.57
   6   0   6   12.63    1.00
   6   0   6   11.86    1.10
   6   0   6   12.79    1.05
   6   0   6   12.07    1.27
   6   0   6   13.42    0.98
   6   0   6   13.04    0.98
  -6   0  -6   12.92    1.29
  -6   0  -6   12.48    1.14
  -6   0  -6   11.46    1.08
  -6   0  -6   12.04    1.45
  -6   0  -6   12.68    1.12
   5   0   6    6.56    0.68
   5   0   6    7.21    0.69
   5   0   6    6.76    0.74
   5   0   6    5.81    0.60
   5   0   6    7.11    0.71
   5   0   6    6.08    0.57
  -5   0  -6    6.62    0.78
  -5   0  -6    6.18    0.68
  -5   0  -6    7.48    0.74
  -5   0  -6    6.29    0.73
  -5   0  -6    5.15    1.17
   4   0   6  106.38    7.64
   4   0   6  110.46    7.60
   4   0   6  112.73    7.62
   4   0   6  107.77    7.59
   4   0   6  112.83    7.67
  -4   0  -6  110.70    7.61
  -4   0  -6  106.91    7.66
  -4   0  -6  113.00    7.67
  -4   0  -6   90.42    7.64
  -4   0  -6   91.97    7.82
   3   0   6   10.94    0.91
   3   0   6   10.54    0.84
   3   0   6   10.91    0.86
   3   0   6   11.59    0.91
   3   0   6   10.39    1.06
  -3   0  -6   10.52    1.01
  -3   0  -6    7.03    1.16
  -3   0  -6    8.36    0.98
  -3   0  -6   10.21    0.91
  -3   0  -6   10.43    0.97
  -3   0  -6   10.24    1.01
  -3   0  -6   10.41    0.87
   2   0   6  170.78   10.82
   2   0   6  145.05   10.83
   2   0   6  155.62   10.74
  -2   0  -6  135.54   10.80
  -2   0  -6  130.57   10.88
  -2   0  -6  157.72   10.75
  -2   0  -6  159.40   10.79
  -2   0  -6  151.90   10.78
  -2   0  -6  151.75   10.78
  -2   0  -6  150.95   10.79
   1   0   6   20.24    1.87
   1   0   6   23.82    1.68
  -1   0  -6   21.90    1.72
  -1   0  -6   21.95    1.74
  -1   0  -6   23.37    1.66
  -1   0  -6   22.37    1.70
  -1   0  -6   20.25    1.83
  -1   0  -6   21.40    1.86
  -1   0  -6   23.85    1.76
   0   0   6  403.40   27.64
   0   0   6  396.76   27.59
   0   0   6  337.19   27.69
   0   0  -6  389.95   27.62
   0   0  -6  413.92   27.62
   0   0  -6  381.10   27.66
   0   0  -6  403.40   27.61
   0   0  -6  406.55   27.60
   0   0  -6  362.04   27.67
   0   0  -6  395.95   27.65
  -1   0   6   22.83    1.79
  -1   0   6   24.16    1.69
  -1   0   6   18.10    1.75
  -1   0   6   24.14    1.76
  -1   0   6   17.61    1.97
   1   0  -6   23.20    1.70
   1   0  -6   22.64    1.75
   1   0  -6   23.44    1.75
   1   0  -6   22.11    1.90
   1   0  -6   23.07    1.73
   1   0  -6   22.09    1.74
  -2   0   6  163.68   11.21
  -2   0   6  165.67   11.16
  -2   0   6  155.52   11.20
  -2   0   6  150.06   11.22
  -2   0   6  157.01   11.28
   2   0  -6  151.36   11.27
   2   0  -6  156.09   11.20
   2   0  -6  154.40   11.23
   2   0  -6  153.88   11.20
   2   0  -6  174.41   11.25
   2   0  -6  147.81   11.31
  -3   0   6   11.65    0.98
  -3   0   6    9.88    0.84
  -3   0   6    7.63    1.16
  -3   0   6   10.74    1.18
  -3   0   6   11.36    0.97
  -3   0   6   11.17    0.83
  -3   0   6   11.33    0.87
   3   0  -6   10.38    0.99
   3   0  -6   11.37    0.84
   3   0  -6   10.68    1.11
   3   0  -6    8.84    1.22
   3   0  -6   10.62    0.95
  -4   0   6  111.72    7.69
  -4   0   6  114.24    7.78
  -4   0   6  107.50    7.68
  -4   0   6  100.07    7.93
  -4   0   6  109.28    7.89
  -4   0   6  107.42    7.67
   4   0  -6  101.83    7.85
   4   0  -6  103.87    7.82
   4   0  -6  112.03    7.74
   4   0  -6  111.74    7.78
   4   0  -6  110.66    7.68
   4   0  -6  105.86    7.77
  -5   0   6    6.93    0.54
  -5   0   6    6.33    0.99
  -5   0   6    6.92    0.61
  -5   0   6    7.38    0.83
  -5   0   6    5.51    0.88
   5   0  -6    5.93    0.72
   5   0  -6    7.13    0.86
   5   0  -6    6.60    0.58
   5   0  -6    7.72    0.85
   5   0  -6    5.60    0.73
  -6   0   6   13.09    1.43
  -6   0   6   12.71    1.00
  -6   0   6    8.84    1.33
  -6   0   6   14.47    1.33
  -6   0   6   12.88    1.07
   6   0  -6   12.21    1.19
   6   0  -6   12.86    1.29
   6   0  -6   13.91    0.99
   6   0  -6   14.19    1.21
   6   0  -6   13.44    1.03
   6   0  -6   13.84    1.28
  -7   0   6  132.50    9.86
  -7   0   6  121.37   10.06
  -7   0   6  149.82   10.10
  -7   0   6  127.64    9.97
   7   0  -6  141.26    9.81
   7   0  -6  140.45   10.08
   7   0  -6  141.34    9.91
   7   0  -6  143.81    9.93
   7   0  -6  141.41    9.83
   7   0  -6  140.71    9.97
  -8   0   6   14.60    1.86
  -8   0   6   24.43    2.08
  -8   0   6   17.65    2.06
   8   0  -6   20.95    1.56
   8   0  -6   23.26    2.14
   8   0  -6   21.20    1.79
   8   0  -6   21.16    1.73
   8   0  -6   20.44    1.90
   8   0  -6   19.89    1.62
  -9   0   6   -0.98    0.84
  -9   0   6    0.29    0.83
  -9   0   6   -1.16    0.83
   9   0  -6   -0.11    0.36
   9   0  -6   -0.99    0.70
   9   0  -6   -0.36    0.68
   9   0  -6    0.26    0.86
   9   0  -6   -0.55    0.25
   9   0  -6    0.63    1.02
 -10   0   6   23.08    2.35
 -10   0   6   33.20    2.49
 -10   0   6   18.07    2.36
  10   0  -6   28.00    2.25
  10   0  -6   25.72    2.21
  10   0  -6   27.75    2.07
  10   0  -6   26.03    2.31
  10   0  -6   25.40    1.96
  10   0  -6   26.79    2.53
 -11   0   6   13.96    1.83
 -11   0   6   22.30    1.96
 -11   0   6   14.12    1.80
  11   0  -6   17.16    1.38
  11   0  -6   16.88    1.52
  11   0  -6   13.47    1.86
  11   0  -6   14.76    1.86
  11   0  -6   16.16    1.66
 -12   0   6    9.48    1.26
 -12   0   6    8.45    1.43
 -12   0   6    8.64    1.53
  12   0  -6    7.55    1.16
  12   0  -6   11.05    1.04
  12   0  -6    7.37    1.51
  12   0  -6    6.30    0.96
  12   0  -6    7.15    1.31
 -13   0   6   -0.35    1.27
 -13   0   6    1.03    1.19
 -13   0   6    1.17    0.91
  13   0  -6    0.57    0.88
  13   0  -6   -1.35    1.59
  13   0  -6   -0.24    1.39
  13   0  -6   -1.17    1.07
  13   0  -6   -1.24    0.68
 -14   0   6   -1.63    1.00
 -14   0   6    0.55    0.89
 -14   0   6   -1.06    1.29
  14   0  -6    0.36    0.93
  14   0  -6   -2.50    1.08
  14   0  -6   -0.79    1.07
  14   0  -6   -0.92    1.75
  14   0  -6   -1.73    0.78
 -15   0   6   13.25    1.95
 -15   0   6   13.61    1.81
 -15   0   6   13.69    1.53
  15   0  -6   10.97    2.33
  15   0  -6   10.98    1.80
  15   0  -6   10.76    1.41
  15   0  -6   14.79    1.56
 -16   0   6   16.98    2.19
 -16   0   6   15.66    1.99
 -16   0   6   14.94    1.73
  16   0  -6   14.56    2.64
  16   0  -6   19.55    1.89
  16   0  -6   13.79    1.60
  16   0  -6   13.54    2.00
 -17   0   6    3.49    1.66
 -17   0   6    1.40    1.33
 -17   0   6    1.59    0.95
  17   0  -6    4.11    1.14
  17   0  -6    1.36    2.13
  17   0  -6    2.22    1.38
 -18   0   6   17.67    1.69
 -18   0   6   17.40    1.95
 -18   0   6   19.57    2.41
 -18   0   6   14.39    1.76
 -18   0   6   13.44    2.00
  18   0  -6   13.83    2.51
  18   0  -6   13.29    2.41
 -19   0   6   13.58    1.88
 -19   0   6   15.54    2.03
 -19   0   6   14.00    2.03
  19   0  -6   14.43    2.84
  19   0  -6   13.10    2.52
 -20   0   6   14.24    2.02
 -20   0   6   11.47    1.83
 -20   0   6   14.75    2.31
  20   0  -6   12.29    2.55
  20   0  -6   11.29    2.77
  20   0   7   -1.71    1.56
  20   0   7   -1.75    1.26
  20   0   7    2.31    1.40
 -20   0  -7   -0.05    1.66
 -20   0  -7   -3.22    1.27
 -20   0  -7   -0.42    1.34
  19   0   7   -1.04    1.22
  19   0   7   -0.66    1.20
  19   0   7   -0.64    1.53
 -19   0  -7    0.57    1.61
 -19   0  -7   -2.61    1.73
 -19   0  -7   -3.67    1.16
  18   0   7   -0.18    1.53
  18   0   7    0.13    1.20
  18   0   7   -0.96    1.13
 -18   0  -7   -1.59    1.23
 -18   0  -7    0.63    1.60
 -18   0  -7   -2.15    1.11
  17   0   7   -0.22    1.16
  17   0   7    1.44    1.49
  17   0   7   -0.96    1.08
 -17   0  -7   -2.34    1.61
 -17   0  -7   -0.26    1.54
 -17   0  -7   -0.16    1.08
  16   0   7   -2.06    0.97
  16   0   7   -2.30    1.02
  16   0   7   -0.38    1.02
 -16   0  -7   -1.61    1.50
 -16   0  -7   -0.87    0.97
 -16   0  -7   -0.62    1.51
  15   0   7   -0.42    1.37
  15   0   7    0.31    0.96
  15   0   7    0.25    1.01
 -15   0  -7   -0.22    1.16
 -15   0  -7   -1.89    0.98
 -15   0  -7    0.41    0.91
  14   0   7   -0.65    1.32
  14   0   7   -0.84    0.95
  14   0   7   -1.56    1.23
 -14   0  -7    0.49    0.86
 -14   0  -7   -0.17    1.03
 -14   0  -7   -1.19    1.46
  13   0   7    0.06    0.97
  13   0   7   -0.51    0.87
  13   0   7   -0.28    0.86
 -13   0  -7   -0.35    1.27
 -13   0  -7    1.08    0.77
 -13   0  -7   -0.35    1.45
  12   0   7   -0.81    1.09
  12   0   7    3.18    1.33
  12   0   7    0.88    0.87
 -12   0  -7   -0.96    1.05
 -12   0  -7    1.03    0.72
 -12   0  -7   -1.30    0.85
  11   0   7    0.75    1.23
  11   0   7    0.47    0.78
  11   0   7    0.26    0.99
 -11   0  -7   -0.35    1.11
 -11   0  -7    0.63    0.65
 -11   0  -7   -0.04    1.37
  10   0   7    0.75    0.90
  10   0   7    0.72    0.86
  10   0   7   -0.07    0.66
  10   0   7    0.17    0.20
 -10   0  -7   -0.57    1.33
 -10   0  -7    0.33    0.58
 -10   0  -7    0.55    1.01
   9   0   7   -0.75    1.03
   9   0   7   -0.55    0.59
   9   0   7    0.34    0.24
   9   0   7   -0.38    0.61
   9   0   7    0.10    0.25
  -9   0  -7    0.67    0.34
  -9   0  -7    0.44    0.51
  -9   0  -7    1.15    0.89
  -9   0  -7   -0.42    1.25
   8   0   7   -0.13    0.55
   8   0   7   -0.47    0.26
   8   0   7   -0.93    0.97
   8   0   7   -0.02    0.19
   8   0   7    0.28    0.73
   8   0   7   -0.04    0.29
  -8   0  -7   -0.86    1.18
  -8   0  -7   -0.13    0.46
  -8   0  -7   -0.04    0.57
  -8   0  -7    0.65    0.42
   7   0   7   -0.02    0.35
   7   0   7    0.09    0.27
   7   0   7    0.46    0.25
   7   0   7   -0.25    0.29
   7   0   7    0.39    0.49
   7   0   7   -0.28    0.51
  -7   0  -7    0.20    0.42
  -7   0  -7   -0.14    0.69
  -7   0  -7    0.13    0.60
  -7   0  -7   -0.50    1.07
  -7   0  -7    0.43    0.46
   6   0   7    0.23    0.29
   6   0   7    0.26    0.31
   6   0   7   -0.01    0.28
   6   0   7    0.13    0.31
   6   0   7    0.20    0.58
   6   0   7   -0.13    0.46
  -6   0  -7   -0.30    0.76
  -6   0  -7   -0.33    0.39
  -6   0  -7   -0.38    0.44
  -6   0  -7   -0.38    0.44
  -6   0  -7    0.04    0.51
   5   0   7    0.01    0.35
   5   0   7   -0.07    0.31
   5   0   7   -0.21    0.28
   5   0   7   -0.35    0.43
   5   0   7   -0.31    0.37
  -5   0  -7   -0.61    0.89
  -5   0  -7    0.06    0.37
  -5   0  -7    0.67    0.58
  -5   0  -7   -0.60    0.48
  -5   0  -7   -0.22    0.46
   4   0   7   -0.19    0.30
   4   0   7    0.26    0.47
   4   0   7    0.63    0.36
   4   0   7   -0.24    0.41
  -4   0  -7   -0.58    0.81
  -4   0  -7   -0.11    0.34
  -4   0  -7   -0.08    0.57
  -4   0  -7   -0.61    0.54
  -4   0  -7   -0.30    0.55
  -4   0  -7    0.07    0.49
   3   0   7    0.28    0.42
   3   0   7   -0.14    0.29
   3   0   7   -0.28    0.28
  -3   0  -7   -0.18    0.54
  -3   0  -7   -0.18    0.44
  -3   0  -7    0.47    0.51
  -3   0  -7    0.04    0.47
  -3   0  -7   -0.38    0.76
  -3   0  -7    0.20    0.40
  -3   0  -7   -0.19    0.33
   2   0   7    0.33    0.48
  -2   0  -7    0.19    0.47
  -2   0  -7   -0.57    0.56
  -2   0  -7   -0.19    0.32
  -2   0  -7   -0.54    0.67
  -2   0  -7    0.14    0.36
  -2   0  -7    0.20    0.42
  -2   0  -7    0.05    0.37
   1   0   7   -0.23    0.52
  -1   0  -7   -0.34    0.24
  -1   0  -7    0.46    0.63
  -1   0  -7   -0.29    0.42
  -1   0  -7    0.25    0.58
  -1   0  -7   -0.44    0.44
  -1   0  -7    0.07    0.46
  -1   0  -7    0.95    0.44
   0   0   7    0.36    0.45
   0   0   7    0.13    0.36
   0   0   7    0.24    0.36
   0   0  -7    0.42    0.45
   0   0  -7    0.24    0.70
   0   0  -7    0.16    0.47
   0   0  -7    0.42    0.46
   0   0  -7   -0.16    0.34
   0   0  -7    0.06    0.43
   0   0  -7    0.24    0.34
  -1   0   7    0.75    0.71
  -1   0   7    0.06    0.43
  -1   0   7   -0.68    0.49
  -1   0   7    0.19    0.33
   1   0  -7    0.40    0.44
   1   0  -7   -0.09    0.44
   1   0  -7    0.12    0.41
   1   0  -7    0.49    0.49
   1   0  -7   -0.14    0.33
   1   0  -7    0.54    0.55
  -2   0   7    0.06    0.35
  -2   0   7    0.78    0.44
  -2   0   7    0.36    0.53
  -2   0   7    0.05    0.24
  -2   0   7   -0.75    0.34
   2   0  -7    0.31    0.34
   2   0  -7   -0.34    0.39
   2   0  -7   -0.27    0.56
   2   0  -7    0.01    0.50
   2   0  -7    0.18    0.35
  -3   0   7   -0.12    0.39
  -3   0   7    0.33    0.31
  -3   0   7   -0.26    0.70
  -3   0   7    0.30    0.45
  -3   0   7   -0.18    0.23
   3   0  -7    0.19    0.35
   3   0  -7    0.29    0.26
   3   0  -7   -0.38    0.57
   3   0  -7   -0.04    0.46
   3   0  -7    0.23    0.39
  -4   0   7   -0.05    0.19
  -4   0   7   -0.32    0.21
  -4   0   7    0.18    0.19
  -4   0   7    0.02    0.55
  -4   0   7    0.08    0.44
  -4   0   7    0.28    0.58
   4   0  -7    0.29    0.42
   4   0  -7    0.36    0.20
   4   0  -7    0.03    0.40
   4   0  -7    0.70    0.44
   4   0  -7    0.00    0.48
   4   0  -7   -0.39    0.57
  -5   0   7    0.68    0.60
  -5   0   7   -0.35    0.52
  -5   0   7   -0.05    0.16
  -5   0   7    0.24    0.24
  -5   0   7    0.14    0.49
   5   0  -7    0.40    0.45
   5   0  -7    0.49    0.51
   5   0  -7   -0.02    0.51
   5   0  -7    0.65    0.46
   5   0  -7    0.02    0.21
  -6   0   7   -0.21    0.61
  -6   0   7    0.58    0.80
  -6   0   7   -0.32    0.29
  -6   0   7    0.20    0.15
  -6   0   7   -0.03    0.51
   6   0  -7    0.60    0.68
   6   0  -7   -0.34    0.26
   6   0  -7    0.31    0.51
   6   0  -7    0.05    0.52
   6   0  -7    0.33    0.49
  -7   0   7   -0.97    0.55
  -7   0   7   -0.30    0.40
  -7   0   7   -0.05    0.84
  -7   0   7   -0.28    0.69
   7   0  -7   -0.04    0.33
   7   0  -7   -0.20    0.64
   7   0  -7    0.40    0.60
   7   0  -7   -0.13    0.76
   7   0  -7   -0.57    0.54
  -8   0   7   -2.17    0.72
  -8   0   7   -0.39    0.61
  -8   0   7   -0.52    0.59
   8   0  -7    0.81    0.88
   8   0  -7    0.01    0.74
   8   0  -7   -0.74    0.40
   8   0  -7    0.43    0.53
   8   0  -7    0.00    0.23
   8   0  -7    0.27    0.70
  -9   0   7    0.09    0.87
  -9   0   7   -0.84    0.87
  -9   0   7   -1.18    0.82
   9   0  -7    0.16    0.84
   9   0  -7    0.46    0.65
   9   0  -7   -0.51    0.71
   9   0  -7   -0.08    0.28
   9   0  -7    0.35    1.01
 -10   0   7   -0.41    0.87
 -10   0   7   -0.89    0.70
 -10   0   7   -1.03    0.98
  10   0  -7    0.04    0.36
  10   0  -7   -0.20    0.78
  10   0  -7    0.58    0.88
  10   0  -7    0.27    0.81
  10   0  -7   -0.82    0.93
 -11   0   7    0.10    0.79
 -11   0   7   -1.31    1.00
 -11   0   7    0.13    0.89
  11   0  -7    0.07    0.84
  11   0  -7   -1.83    0.88
  11   0  -7   -0.77    0.77
  11   0  -7   -0.25    1.32
  11   0  -7   -0.43    0.43
 -12   0   7   -0.35    1.15
 -12   0   7    0.78    1.09
 -12   0   7   -0.61    1.11
  12   0  -7   -0.98    0.88
  12   0  -7   -1.24    1.18
  12   0  -7   -0.68    1.09
  12   0  -7   -0.18    0.91
  12   0  -7   -0.48    0.52
 -13   0   7   -0.09    1.19
 -13   0   7   -1.72    1.19
 -13   0   7    0.46    1.07
  13   0  -7   -1.62    1.27
  13   0  -7   -1.69    0.61
  13   0  -7   -0.53    0.89
  13   0  -7   -2.26    1.33
  13   0  -7   -1.29    1.58
 -14   0   7   -1.06    1.04
 -14   0   7   -0.06    0.90
 -14   0   7   -0.92    0.94
  14   0  -7    0.50    0.97
  14   0  -7    0.09    1.40
  14   0  -7   -1.15    1.73
  14   0  -7   -1.90    1.46
  14   0  -7   -2.11    0.66
 -15   0   7   -0.08    1.24
 -15   0   7    0.26    1.32
 -15   0   7   -0.28    0.94
  15   0  -7   -2.99    1.80
  15   0  -7   -0.99    1.59
  15   0  -7    0.90    1.00
  15   0  -7    0.80    1.23
 -16   0   7   -0.94    0.95
 -16   0   7   -0.85    1.38
 -16   0   7   -0.06    1.28
  16   0  -7    0.13    0.99
  16   0  -7   -3.06    1.63
  16   0  -7   -1.71    1.97
  16   0  -7    3.55    1.54
 -17   0   7   -1.35    1.09
 -17   0   7    0.33    1.30
 -17   0   7   -1.25    1.07
  17   0  -7    5.62    1.67
  17   0  -7   -3.29    1.74
  17   0  -7   -0.12    1.09
  17   0  -7   -1.08    2.11
 -18   0   7    1.10    0.99
 -18   0   7   -0.86    0.94
 -18   0   7   -0.68    1.19
 -18   0   7    1.50    1.36
  18   0  -7    3.91    1.51
  18   0  -7   -4.03    2.18
  18   0  -7   -1.75    1.91
 -19   0   7    0.28    0.92
 -19   0   7    0.82    0.94
 -19   0   7    1.75    1.71
 -19   0   7    0.22    1.44
  19   0  -7   -0.58    1.70
  19   0  -7    4.92    1.60
  19   0  -7   -0.29    2.04
 -20   0   7   -0.63    1.45
 -20   0   7    0.50    0.95
 -20   0   7   -0.09    1.77
  20   0  -7    0.26    2.39
  20   0  -7    3.90    1.86
  20   0  -7   -1.79    1.49
  20   0   8   21.01    3.02
  20   0   8   32.11    3.55
  20   0   8   30.33    2.73
 -20   0  -8   36.05    3.35
 -20   0  -8   25.52    2.83
 -20   0  -8   20.84    2.71
  19   0   8    1.44    1.31
  19   0   8   -1.30    1.61
  19   0   8   -0.53    1.70
 -19   0  -8   -2.61    1.78
 -19   0  -8   -2.45    1.21
 -19   0  -8   -1.72    1.64
  18   0   8    4.08    1.84
  18   0   8    8.87    1.88
  18   0   8    8.99    1.50
 -18   0  -8    9.25    2.04
 -18   0  -8    7.47    2.05
 -18   0  -8    8.50    1.50
  17   0   8    4.18    1.44
  17   0   8    3.23    1.64
  17   0   8    5.00    1.68
 -17   0  -8    5.69    1.87
 -17   0  -8    4.94    1.27
 -17   0  -8    4.82    1.45
  16   0   8   35.49    3.10
  16   0   8   30.87    3.28
  16   0   8   41.41    3.86
 -16   0  -8   50.65    3.88
 -16   0  -8   33.22    3.25
 -16   0  -8   37.90    3.15
  15   0   8   -0.26    0.97
  15   0   8    1.68    1.06
  15   0   8    0.58    1.42
 -15   0  -8    2.95    0.97
 -15   0  -8   -0.22    1.10
 -15   0  -8    1.48    1.29
  14   0   8    0.43    0.99
  14   0   8   -0.08    1.28
  14   0   8    0.16    1.39
 -14   0  -8    0.48    1.05
 -14   0  -8    2.05    0.86
 -14   0  -8   -0.51    1.55
  13   0   8   17.36    2.31
  13   0   8   18.71    1.90
  13   0   8   18.93    2.08
 -13   0  -8   24.90    2.82
 -13   0  -8   22.15    2.27
 -13   0  -8   20.15    1.88
  12   0   8  339.07   25.56
  12   0   8  377.39   25.91
  12   0   8  341.31   25.70
 -12   0  -8  345.25   25.57
 -12   0  -8  346.41   25.69
 -12   0  -8  412.29   26.02
  11   0   8   14.79    1.69
  11   0   8   16.43    1.55
  11   0   8   15.29    1.16
  11   0   8   12.64    1.96
 -11   0  -8   16.54    1.52
 -11   0  -8   19.45    1.91
 -11   0  -8   18.31    2.30
  10   0   8   38.56    2.84
  10   0   8   38.78    2.84
  10   0   8   40.04    3.67
  10   0   8   41.30    3.04
  10   0   8   38.26    3.16
 -10   0  -8   42.32    3.50
 -10   0  -8   40.47    3.24
 -10   0  -8   38.61    3.01
   9   0   8   14.10    1.09
   9   0   8   14.50    1.69
   9   0   8   12.59    1.63
   9   0   8   15.23    1.37
   9   0   8   13.37    1.12
   9   0   8   14.47    1.12
  -9   0  -8   13.86    1.84
  -9   0  -8   15.87    1.22
  -9   0  -8   14.98    1.32
  -9   0  -8   13.75    1.42
   8   0   8    0.31    0.33
   8   0   8    0.70    0.59
   8   0   8    1.22    1.08
   8   0   8    1.02    0.32
   8   0   8    0.49    0.28
   8   0   8    1.02    0.78
  -8   0  -8    2.04    0.53
  -8   0  -8    1.89    0.93
  -8   0  -8   -0.70    1.19
  -8   0  -8    0.89    0.61
  -8   0  -8    1.33    0.51
   7   0   8   56.05    4.19
   7   0   8   59.50    4.18
   7   0   8   58.69    4.25
   7   0   8   59.19    4.17
   7   0   8   59.89    4.39
  -7   0  -8   57.97    4.24
  -7   0  -8   58.52    4.26
  -7   0  -8   58.04    4.31
  -7   0  -8   51.03    4.68
  -7   0  -8   58.69    4.33
   6   0   8  570.64   38.74
   6   0   8  550.35   38.66
   6   0   8  560.67   38.67
   6   0   8  534.33   38.62
  -6   0  -8  575.35   38.67
  -6   0  -8  485.63   38.92
  -6   0  -8  548.22   38.74
  -6   0  -8  536.45   38.70
  -6   0  -8  544.03   38.73
   5   0   8   25.36    2.06
   5   0   8   25.67    1.93
   5   0   8   24.48    1.85
   5   0   8   26.55    1.97
  -5   0  -8   25.47    1.97
  -5   0  -8   26.46    1.94
  -5   0  -8   22.38    2.02
  -5   0  -8   23.87    2.05
  -5   0  -8   20.73    2.38
   4   0   8   18.32    1.44
   4   0   8   18.56    1.50
   4   0   8   20.43    1.64
  -4   0  -8   15.59    1.76
  -4   0  -8   19.11    1.55
  -4   0  -8   15.81    1.65
  -4   0  -8   20.48    1.49
  -4   0  -8   19.17    1.59
  -4   0  -8   18.90    1.54
  -4   0  -8   18.99    1.55
   3   0   8   16.16    1.30
   3   0   8   15.82    1.29
   3   0   8   15.74    1.49
  -3   0  -8   16.96    1.44
  -3   0  -8   18.23    1.38
  -3   0  -8   17.97    1.33
  -3   0  -8   16.26    1.45
  -3   0  -8   15.74    1.73
  -3   0  -8   16.53    1.37
  -3   0  -8   13.04    1.48
   2   0   8   63.32    4.61
  -2   0  -8   62.44    4.51
  -2   0  -8   60.57    4.51
  -2   0  -8   63.43    4.53
  -2   0  -8   56.44    4.61
  -2   0  -8   53.58    4.57
  -2   0  -8   64.17    4.49
  -2   0  -8   66.64    4.46
   1   0   8    6.95    0.80
   1   0   8    4.55    0.84
  -1   0  -8    6.58    0.71
  -1   0  -8    7.48    0.88
  -1   0  -8    6.60    0.78
  -1   0  -8    6.84    0.80
  -1   0  -8    6.49    0.91
  -1   0  -8    4.57    0.97
  -1   0  -8    5.73    0.66
   0   0   8  123.98   10.13
   0   0   8  144.49   10.00
   0   0   8  147.66   10.07
   0   0  -8  126.62   10.13
   0   0  -8  145.59   10.02
   0   0  -8  142.48   10.04
   0   0  -8  144.91   10.02
   0   0  -8  134.97   10.06
   0   0  -8  145.06   10.01
   0   0  -8  142.41   10.10
  -1   0   8    5.63    0.65
  -1   0   8    5.70    0.75
  -1   0   8    5.24    0.86
   1   0  -8    6.70    0.79
   1   0  -8    6.62    0.69
   1   0  -8    6.47    0.72
   1   0  -8    5.76    0.90
   1   0  -8    6.88    0.74
   1   0  -8    7.03    0.78
  -2   0   8   64.84    4.71
  -2   0   8   51.60    4.78
  -2   0   8   66.99    4.62
  -2   0   8   65.40    4.67
  -2   0   8   66.54    4.56
   2   0  -8   63.76    4.73
   2   0  -8   63.44    4.62
   2   0  -8   66.31    4.63
   2   0  -8   60.88    4.81
   2   0  -8   62.98    4.66
  -3   0   8   12.67    1.62
  -3   0   8   18.74    1.41
  -3   0   8   17.05    1.65
  -3   0   8   18.08    1.37
  -3   0   8   17.31    1.28
   3   0  -8   16.92    1.33
   3   0  -8   17.80    1.59
   3   0  -8   16.85    1.39
   3   0  -8   14.54    1.58
   3   0  -8   17.60    1.48
  -4   0   8   19.39    1.46
  -4   0   8   19.66    1.61
  -4   0   8   19.74    1.47
  -4   0   8   20.90    1.45
  -4   0   8   18.18    1.86
  -4   0   8   19.57    1.74
   4   0  -8   19.39    1.56
   4   0  -8   19.05    1.67
   4   0  -8   16.44    1.74
   4   0  -8   21.38    1.67
   4   0  -8   19.27    1.46
  -5   0   8   26.30    2.22
  -5   0   8   26.09    1.90
  -5   0   8   25.83    2.13
  -5   0   8   25.54    1.90
  -5   0   8   25.16    2.47
   5   0  -8   23.15    2.12
   5   0  -8   26.75    2.02
   5   0  -8   26.61    1.90
   5   0  -8   25.25    2.10
   5   0  -8   29.40    2.10
  -6   0   8  599.51   40.57
  -6   0   8  573.24   40.39
  -6   0   8  555.79   40.28
  -6   0   8  530.80   40.49
  -6   0   8  571.41   40.27
   6   0  -8  602.04   40.39
   6   0  -8  572.16   40.34
   6   0  -8  566.42   40.38
   6   0  -8  543.53   40.45
   6   0  -8  574.23   40.26
  -7   0   8   60.42    4.32
  -7   0   8   63.08    4.66
  -7   0   8   56.03    4.49
  -7   0   8   56.11    4.60
  -7   0   8   57.52    4.27
   7   0  -8   63.71    4.50
   7   0  -8   60.16    4.63
   7   0  -8   60.77    4.30
   7   0  -8   62.20    4.43
   7   0  -8   60.46    4.48
  -8   0   8   -0.40    0.88
  -8   0   8    1.02    0.80
  -8   0   8    0.10    0.46
  -8   0   8    0.41    0.94
   8   0  -8    0.56    0.37
   8   0  -8    0.87    0.77
   8   0  -8    1.43    0.57
   8   0  -8    0.47    0.66
   8   0  -8    0.10    0.66
  -9   0   8    9.68    1.59
  -9   0   8   15.44    1.67
  -9   0   8   12.70    1.56
   9   0  -8   17.47    1.68
   9   0  -8   15.46    1.29
   9   0  -8   15.85    1.50
   9   0  -8   12.17    1.67
   9   0  -8   13.79    1.45
 -10   0   8   32.33    3.16
 -10   0   8   29.86    2.99
 -10   0   8   45.52    3.36
  10   0  -8   39.06    3.27
  10   0  -8   35.19    2.98
  10   0  -8   39.32    2.73
  10   0  -8   39.31    3.06
  10   0  -8   40.93    3.05
 -11   0   8    9.85    1.71
 -11   0   8   11.05    1.64
 -11   0   8   21.37    2.04
  11   0  -8   13.96    1.53
  11   0  -8   14.19    1.16
  11   0  -8   13.74    1.98
  11   0  -8   15.49    1.58
  11   0  -8   13.07    1.70
 -12   0   8  325.72   23.77
  12   0  -8  321.64   23.54
  12   0  -8  320.26   23.53
  12   0  -8  327.89   23.38
  12   0  -8  347.12   23.93
  12   0  -8  335.47   23.68
 -13   0   8   24.50    2.23
 -13   0   8   14.73    1.88
 -13   0   8   16.40    2.06
  13   0  -8   17.57    1.83
  13   0  -8   19.24    2.04
  13   0  -8   16.77    1.52
  13   0  -8   18.53    2.11
  13   0  -8   14.83    2.43
 -14   0   8    0.21    1.27
 -14   0   8    0.45    1.03
 -14   0   8   -0.70    1.28
  14   0  -8   -1.85    1.46
  14   0  -8   -0.64    1.31
  14   0  -8   -0.84    0.54
  14   0  -8   -0.36    1.31
  14   0  -8   -0.54    1.02
 -15   0   8    2.07    1.06
 -15   0   8    1.04    1.38
 -15   0   8    0.85    1.30
  15   0  -8    1.22    1.24
  15   0  -8    0.37    1.06
  15   0  -8   -1.20    1.87
  15   0  -8   -0.99    1.17
 -16   0   8   44.71    3.49
 -16   0   8   44.99    3.61
 -16   0   8   39.76    3.70
  16   0  -8   32.89    4.01
  16   0  -8   40.43    3.31
  16   0  -8   34.69    4.48
  16   0  -8   34.06    3.53
 -17   0   8    8.39    1.79
 -17   0   8    6.21    1.41
 -17   0   8    5.53    1.58
  17   0  -8    4.87    2.04
  17   0  -8    2.54    2.30
  17   0  -8    6.80    1.62
  17   0  -8    6.91    1.54
 -18   0   8    9.22    1.83
 -18   0   8   12.86    1.44
 -18   0   8   10.10    2.01
 -18   0   8    8.56    1.44
  18   0  -8    9.44    1.81
  18   0  -8    6.38    2.27
  18   0  -8    9.23    2.66
 -19   0   8    1.45    1.00
 -19   0   8   -0.67    1.45
 -19   0   8   -0.01    1.66
  19   0  -8   -3.60    2.04
  19   0  -8    3.51    1.57
  19   0  -8   -2.71    2.35
 -20   0   8   43.63    3.90
 -20   0   8   33.56    3.35
 -20   0   8   37.36    3.85
  20   0  -8   38.15    3.60
  20   0  -8   37.58    4.35
  20   0  -8   29.24    4.18
  19   0   9    0.15    1.26
  19   0   9    0.33    1.30
  19   0   9   -1.46    1.22
 -19   0  -9   -0.36    1.34
 -19   0  -9   -2.63    1.19
 -19   0  -9    0.83    1.79
  18   0   9   -0.34    1.61
  18   0   9    0.96    1.23
  18   0   9   -2.59    1.57
 -18   0  -9   -1.46    1.71
 -18   0  -9   -0.92    1.76
 -18   0  -9   -1.56    1.13
  17   0   9   -0.32    1.58
  17   0   9    0.70    1.61
  17   0   9    0.49    1.19
 -17   0  -9   -0.48    1.09
 -17   0  -9   -0.45    1.31
 -17   0  -9   -1.24    1.65
  16   0   9   -0.84    1.45
  16   0   9    1.28    1.13
  16   0   9   -0.45    1.12
 -16   0  -9   -0.03    1.72
 -16   0  -9    0.01    1.58
 -16   0  -9    2.09    1.18
  15   0   9   -1.73    1.46
  15   0   9   -1.00    0.98
  15   0   9    0.09    1.00
 -15   0  -9    0.46    1.50
 -15   0  -9   -0.44    0.89
 -15   0  -9   -0.09    1.70
  14   0   9   -0.54    0.98
  14   0   9    0.26    1.08
  14   0   9   -0.51    1.28
 -14   0  -9    0.17    1.27
 -14   0  -9    1.00    1.04
 -14   0  -9    0.40    0.85
  13   0   9    1.18    0.93
  13   0   9    1.05    1.44
  13   0   9   -0.31    0.89
 -13   0  -9    0.25    1.24
 -13   0  -9   -0.07    0.78
 -13   0  -9    0.65    1.30
  12   0   9    0.85    1.38
  12   0   9   -0.50    0.86
  12   0   9    0.20    0.14
  12   0   9    0.18    0.85
 -12   0  -9    0.00    0.71
 -12   0  -9   -1.09    1.61
 -12   0  -9   -0.33    0.86
  11   0   9    0.56    0.82
  11   0   9   -0.09    0.29
  11   0   9    0.28    0.79
  11   0   9    0.34    0.28
  11   0   9    0.95    1.33
 -11   0  -9    0.41    0.66
 -11   0  -9    0.77    0.82
 -11   0  -9   -0.50    1.56
  10   0   9   -0.10    0.71
  10   0   9    0.05    0.19
  10   0   9    0.12    0.31
  10   0   9    0.25    0.35
  10   0   9   -0.47    0.69
  10   0   9   -0.90    1.24
 -10   0  -9   -0.40    1.47
 -10   0  -9   -0.28    0.73
 -10   0  -9    0.48    0.62
   9   0   9    0.22    0.29
   9   0   9    0.43    0.67
   9   0   9    0.03    0.33
   9   0   9    0.19    0.38
   9   0   9   -0.04    0.90
   9   0   9    0.34    0.90
  -9   0  -9   -0.89    0.73
  -9   0  -9    0.40    0.56
  -9   0  -9   -1.47    1.37
  -9   0  -9    1.79    0.53
  -9   0  -9    0.02    0.92
   8   0   9    0.53    0.33
   8   0   9    1.02    1.16
   8   0   9   -0.97    0.78
   8   0   9   -0.19    0.62
   8   0   9    0.36    0.33
  -8   0  -9    0.71    0.53
  -8   0  -9    0.30    0.56
  -8   0  -9   -0.05    0.70
  -8   0  -9   -0.64    0.84
  -8   0  -9   -0.54    0.99
   7   0   9   -0.41    0.71
   7   0   9   -0.44    0.59
   7   0   9    0.40    0.38
   7   0   9   -0.13    0.37
  -7   0  -9   -1.10    1.18
  -7   0  -9    0.36    0.49
  -7   0  -9    0.94    0.63
  -7   0  -9   -1.18    0.81
  -7   0  -9    0.00    0.79
   6   0   9   -0.68    0.67
   6   0   9   -0.54    0.54
   6   0   9    0.43    0.44
   6   0   9    0.65    0.37
  -6   0  -9    0.31    0.54
  -6   0  -9   -1.29    1.15
  -6   0  -9   -0.08    0.58
  -6   0  -9   -0.74    0.60
  -6   0  -9    0.01    0.45
   5   0   9    0.54    0.62
   5   0   9    0.05    0.39
   5   0   9   -0.53    0.52
   5   0   9    0.18    0.42
  -5   0  -9   -0.24    0.44
  -5   0  -9    0.13    1.07
  -5   0  -9   -0.22    0.69
  -5   0  -9   -0.77    0.69
  -5   0  -9    0.03    0.72
   4   0   9   -0.27    0.36
   4   0   9    0.07    0.50
   4   0   9   -0.14    0.48
  -4   0  -9   -0.55    0.48
  -4   0  -9    0.03    0.60
  -4   0  -9   -1.07    0.75
  -4   0  -9    0.54    0.43
  -4   0  -9   -0.21    0.69
  -4   0  -9   -0.13    0.41
  -4   0  -9   -0.11    0.65
   3   0   9   -0.50    0.38
   3   0   9    0.42    0.54
   3   0   9   -0.64    0.47
  -3   0  -9    0.84    0.59
  -3   0  -9    0.39    0.42
  -3   0  -9   -0.48    0.45
  -3   0  -9    0.38    0.54
  -3   0  -9   -0.64    0.69
  -3   0  -9   -0.03    0.65
  -3   0  -9    0.58    0.66
   2   0   9   -0.66    0.44
   2   0   9    0.26    0.59
  -2   0  -9    0.75    0.41
  -2   0  -9    1.11    0.77
  -2   0  -9   -0.60    0.74
  -2   0  -9    0.04    0.60
  -2   0  -9    0.38    0.57
  -2   0  -9   -0.39    0.42
  -2   0  -9   -0.36    0.60
   1   0   9   -0.55    0.63
   1   0   9    0.25    0.43
  -1   0  -9    0.68    0.55
  -1   0  -9   -0.39    0.57
  -1   0  -9    0.83    0.68
  -1   0  -9   -0.57    0.40
  -1   0  -9   -0.03    0.80
  -1   0  -9    0.57    0.58
  -1   0  -9   -0.35    0.41
   0   0   9    0.47    0.49
   0   0   9    0.70    0.70
   0   0   9    0.26    0.45
   0   0  -9    0.90    0.54
   0   0  -9    1.15    0.45
   0   0  -9    0.89    0.58
   0   0  -9    0.41    0.87
   0   0  -9    0.44    0.43
   0   0  -9    0.77    0.44
   0   0  -9    0.55    0.42
  -1   0   9    0.40    0.60
  -1   0   9   -0.15    0.39
  -1   0   9   -0.14    0.40
   1   0  -9    0.89    0.54
   1   0  -9   -0.35    0.50
   1   0  -9   -0.41    0.56
   1   0  -9   -0.15    0.55
   1   0  -9   -0.39    0.65
   1   0  -9    0.22    0.45
  -2   0   9    0.10    0.59
  -2   0   9   -0.22    0.58
  -2   0   9    0.66    0.44
  -2   0   9    0.06    0.32
  -2   0   9    0.57    0.61
   2   0  -9   -0.83    0.49
   2   0  -9   -1.12    0.67
   2   0  -9    0.36    0.44
   2   0  -9    0.27    0.47
   2   0  -9    0.91    0.43
  -3   0   9   -0.01    0.29
  -3   0   9    0.55    0.46
  -3   0   9    0.32    0.45
  -3   0   9    0.36    0.66
  -3   0   9    0.41    0.81
   3   0  -9   -0.17    0.50
   3   0  -9    0.26    0.44
   3   0  -9   -0.09    0.46
   3   0  -9   -0.89    0.97
   3   0  -9    0.54    0.36
  -4   0   9   -0.22    0.26
  -4   0   9   -0.25    0.69
  -4   0   9   -0.50    0.86
  -4   0   9    0.09    0.28
  -4   0   9    0.24    0.33
  -4   0   9    0.78    0.59
   4   0  -9    0.60    0.61
   4   0  -9    0.41    0.52
   4   0  -9    0.87    0.69
   4   0  -9   -0.81    0.96
   4   0  -9    0.24    0.30
  -5   0   9    0.10    0.23
  -5   0   9   -0.13    0.27
  -5   0   9   -0.31    0.91
  -5   0   9   -0.34    0.74
  -5   0   9    0.21    0.56
  -5   0   9    0.13    0.20
   5   0  -9   -0.31    0.61
   5   0  -9    0.54    0.67
   5   0  -9    0.64    0.54
  -6   0   9    0.23    0.94
  -6   0   9    0.12    0.18
  -6   0   9   -0.09    0.80
  -6   0   9    0.39    0.66
  -6   0   9    0.08    0.28
   6   0  -9    0.11    0.56
   6   0  -9   -0.20    0.25
   6   0  -9   -0.26    0.66
   6   0  -9    0.43    0.45
   6   0  -9   -0.08    0.56
  -7   0   9   -0.11    0.96
  -7   0   9    0.31    0.71
  -7   0   9   -0.33    0.63
  -7   0   9    0.03    0.34
   7   0  -9    1.07    0.85
   7   0  -9    0.46    0.70
   7   0  -9   -0.28    0.29
   7   0  -9    0.37    0.60
   7   0  -9    0.51    0.49
  -8   0   9    0.16    0.42
  -8   0   9   -0.20    1.00
  -8   0   9    0.12    0.80
  -8   0   9    0.19    0.71
   8   0  -9   -0.15    0.74
   8   0  -9    0.27    0.74
   8   0  -9   -0.18    0.66
   8   0  -9   -0.80    0.33
   8   0  -9    0.43    0.75
  -9   0   9    0.21    0.89
  -9   0   9   -0.55    0.97
  -9   0   9   -0.20    0.74
   9   0  -9   -0.69    0.40
   9   0  -9    0.09    0.84
   9   0  -9   -0.20    0.77
   9   0  -9    1.13    0.87
   9   0  -9    1.28    1.08
 -10   0   9    0.51    1.05
 -10   0   9   -0.59    0.79
 -10   0   9   -1.24    0.95
  10   0  -9    0.40    0.82
  10   0  -9   -0.75    0.93
  10   0  -9    0.21    1.17
  10   0  -9   -0.32    0.94
 -11   0   9   -1.21    1.04
 -11   0   9   -0.48    1.09
 -11   0   9   -0.83    0.76
  11   0  -9    0.09    0.88
  11   0  -9    0.52    1.11
  11   0  -9   -0.54    0.97
  11   0  -9   -0.28    0.84
 -12   0   9   -0.21    1.18
 -12   0   9    1.31    1.09
 -12   0   9   -0.42    0.84
  12   0  -9   -0.05    0.25
  12   0  -9   -0.32    0.90
  12   0  -9   -1.30    0.99
  12   0  -9   -0.75    1.12
  12   0  -9    0.89    1.13
 -13   0   9    0.33    1.06
 -13   0   9   -1.30    1.17
 -13   0   9   -0.17    0.91
  13   0  -9   -1.00    0.95
  13   0  -9   -0.38    0.32
  13   0  -9   -0.90    1.05
  13   0  -9   -0.43    1.17
  13   0  -9    0.94    1.04
 -14   0   9    0.54    0.96
 -14   0   9   -0.95    1.22
 -14   0   9   -0.15    1.04
  14   0  -9   -0.70    1.28
  14   0  -9   -1.03    1.01
  14   0  -9   -0.49    1.06
  14   0  -9   -0.31    1.28
 -15   0   9   -0.82    1.30
 -15   0   9   -0.04    1.06
 -15   0   9   -0.35    1.34
  15   0  -9    1.00    1.39
  15   0  -9   -4.42    1.48
  15   0  -9   -0.42    1.10
  15   0  -9   -1.78    1.91
 -16   0   9   -0.76    1.05
 -16   0   9   -0.51    1.37
 -16   0   9   -0.98    1.43
  16   0  -9   -4.78    1.59
  16   0  -9   -3.22    1.99
  16   0  -9    0.75    1.31
  16   0  -9   -0.13    1.18
 -17   0   9   -0.94    1.38
 -17   0   9    1.54    0.96
 -17   0   9   -0.83    1.08
 -17   0   9    1.24    1.55
  17   0  -9   -1.85    1.58
  17   0  -9   -0.97    1.89
  17   0  -9   -0.86    1.55
 -18   0   9    0.44    1.09
 -18   0   9    1.79    1.10
 -18   0   9    0.68    1.63
 -18   0   9   -0.78    1.10
  18   0  -9   -4.76    1.91
  18   0  -9   -4.62    1.56
  18   0  -9    0.47    1.63
 -19   0   9    1.38    1.06
 -19   0   9   -2.91    1.24
 -19   0   9    2.19    1.70
 -19   0   9    1.16    1.52
  19   0  -9   -4.01    2.06
  19   0  -9    0.20    1.69
  19   0  -9   -1.84    1.78
  19   0  10   56.93    4.93
  19   0  10   46.75    4.71
  19   0  10   49.95    4.10
 -19   0 -10   51.53    4.30
 -19   0 -10   46.12    4.27
  18   0  10   11.54    1.86
  18   0  10   12.13    1.70
  18   0  10    7.56    2.06
 -18   0 -10   11.43    1.91
 -18   0 -10   14.36    2.47
 -18   0 -10   15.01    1.72
  17   0  10    0.86    1.68
  17   0  10    0.78    1.20
  17   0  10    2.33    1.21
 -17   0 -10    1.09    1.29
 -17   0 -10    1.46    1.13
 -17   0 -10    1.57    1.85
  16   0  10    3.86    1.73
  16   0  10    5.33    1.28
  16   0  10    4.17    1.69
 -16   0 -10    5.90    2.05
 -16   0 -10    7.05    1.23
 -16   0 -10    6.68    1.46
  15   0  10   13.83    2.14
  15   0  10    8.66    1.89
  15   0  10   13.15    1.61
 -15   0 -10   15.31    1.63
 -15   0 -10   12.81    1.76
 -15   0 -10   14.31    2.38
  14   0  10   25.46    2.35
  14   0  10   23.25    2.84
  14   0  10   25.28    2.88
 -14   0 -10   31.97    3.36
 -14   0 -10   24.94    2.74
 -14   0 -10   28.54    2.44
  13   0  10   90.91    6.47
  13   0  10   78.16    5.78
  13   0  10   72.11    5.95
 -13   0 -10   84.73    6.47
 -13   0 -10   75.96    5.77
 -13   0 -10   72.52    5.89
  12   0  10   -1.54    1.40
  12   0  10    0.13    0.26
  12   0  10    0.91    0.85
  12   0  10    0.23    0.85
 -12   0 -10    0.14    0.86
 -12   0 -10   -1.29    1.62
 -12   0 -10    0.83    0.73
  11   0  10   16.67    1.33
  11   0  10   16.23    2.02
  11   0  10   16.23    1.67
  11   0  10   18.02    1.85
 -11   0 -10   22.45    2.60
 -11   0 -10   16.74    1.73
 -11   0 -10   17.62    1.61
  10   0  10    5.67    0.63
  10   0  10    4.61    1.50
  10   0  10    6.59    0.95
  10   0  10    4.83    0.97
  10   0  10    4.76    0.59
 -10   0 -10    5.77    0.83
 -10   0 -10    5.15    1.79
 -10   0 -10    5.74    1.00
   9   0  10   15.04    1.27
   9   0  10   14.83    2.01
   9   0  10   15.83    1.25
   9   0  10   16.93    1.48
   9   0  10   13.19    1.61
  -9   0 -10   17.39    1.51
  -9   0 -10   12.43    2.20
  -9   0 -10   15.60    1.69
  -9   0 -10   15.39    1.75
   8   0  10   30.53    2.37
   8   0  10   35.32    3.27
   8   0  10   30.58    2.73
   8   0  10   32.46    2.42
   8   0  10   32.09    2.51
  -8   0 -10   29.62    2.69
  -8   0 -10   33.84    2.49
  -8   0 -10   29.70    2.67
  -8   0 -10   34.78    2.54
  -8   0 -10   32.27    3.25
   7   0  10  116.30    8.17
   7   0  10  112.96    8.04
   7   0  10  109.34    8.03
   7   0  10  111.84    7.98
  -7   0 -10  107.73    8.15
  -7   0 -10  112.66    8.10
  -7   0 -10  114.23    8.14
  -7   0 -10  103.56    8.46
  -7   0 -10  114.33    8.04
   6   0  10    0.03    0.47
   6   0  10    0.54    0.55
   6   0  10    0.15    0.42
   6   0  10    0.00    0.43
  -6   0 -10    0.97    0.65
  -6   0 -10    0.03    0.79
  -6   0 -10    0.35    0.58
  -6   0 -10    0.36    0.65
  -6   0 -10   -0.48    1.19
   5   0  10  207.88   14.78
   5   0  10  216.00   14.85
   5   0  10  207.16   14.75
   5   0  10  217.63   14.84
  -5   0 -10  201.61   14.85
  -5   0 -10  213.18   14.84
  -5   0 -10  184.80   15.06
  -5   0 -10  212.33   14.85
  -5   0 -10  188.89   14.86
  -5   0 -10  219.76   14.78
   4   0  10   27.36    2.18
   4   0  10   30.64    2.34
   4   0  10   28.77    2.21
  -4   0 -10   29.64    2.19
  -4   0 -10   26.04    2.65
  -4   0 -10   28.76    2.32
  -4   0 -10   25.87    2.37
  -4   0 -10   29.47    2.34
  -4   0 -10   27.99    2.23
  -4   0 -10   27.76    2.32
   3   0  10   81.32    6.03
   3   0  10   87.16    6.17
   3   0  10   81.29    6.01
  -3   0 -10   77.30    6.28
  -3   0 -10   83.81    6.10
  -3   0 -10   84.58    6.09
  -3   0 -10   82.72    6.09
  -3   0 -10   86.53    6.02
  -3   0 -10   84.74    6.11
   2   0  10  122.03    8.65
   2   0  10  125.69    8.72
   2   0  10  118.57    8.80
  -2   0 -10  118.01    8.69
  -2   0 -10  124.24    8.70
  -2   0 -10  121.80    8.84
  -2   0 -10  120.69    8.64
  -2   0 -10  119.28    8.71
  -2   0 -10  114.43    8.68
   1   0  10   71.81    5.13
   1   0  10   66.05    5.19
  -1   0 -10   71.25    5.20
  -1   0 -10   70.74    5.06
  -1   0 -10   68.62    5.10
  -1   0 -10   69.32    5.03
  -1   0 -10   69.82    5.07
  -1   0 -10   76.75    5.14
  -1   0 -10   55.63    5.20
   0   0  10  393.77   26.47
   0   0  10  350.06   26.64
   0   0  10  401.66   26.58
   0   0 -10  396.21   26.51
   0   0 -10  374.23   26.49
   0   0 -10  376.80   26.51
   0   0 -10  351.82   26.54
   0   0 -10  391.93   26.58
   0   0 -10  314.49   26.60
  -1   0  10   76.25    5.24
  -1   0  10   61.69    5.28
  -1   0  10   73.18    5.10
   1   0 -10   71.25    5.13
   1   0 -10   74.60    5.17
   1   0 -10   69.16    5.22
   1   0 -10   63.41    5.32
   1   0 -10   68.53    5.10
   1   0 -10   68.83    5.12
  -2   0  10  127.05    8.75
  -2   0  10   99.03    8.77
  -2   0  10  128.15    8.53
  -2   0  10  126.49    8.59
   2   0 -10  120.66    8.71
   2   0 -10  119.79    8.63
   2   0 -10  107.27    8.75
   2   0 -10  120.90    8.60
   2   0 -10  122.15    8.61
  -3   0  10   88.36    6.09
  -3   0  10   92.21    6.19
  -3   0  10   88.68    6.19
  -3   0  10   70.33    6.45
  -3   0  10   88.64    6.36
   3   0 -10   85.87    6.18
   3   0 -10   85.49    6.28
   3   0 -10   75.02    6.40
   3   0 -10   87.89    6.24
   3   0 -10   83.15    6.14
  -4   0  10   29.87    2.60
  -4   0  10   30.51    2.20
  -4   0  10   29.57    2.14
  -4   0  10   29.83    2.30
  -4   0  10   28.74    2.18
  -4   0  10   25.13    2.74
   4   0 -10   29.31    2.19
   4   0 -10   30.37    2.40
   4   0 -10   29.09    2.27
   4   0 -10   29.24    2.38
   4   0 -10   26.04    2.49
  -5   0  10  213.38   15.56
  -5   0  10  207.65   15.28
  -5   0  10  221.17   15.29
  -5   0  10  209.68   15.64
  -5   0  10  215.14   15.39
  -5   0  10  222.17   15.27
   5   0 -10  219.69   15.43
   5   0 -10  212.58   15.50
   5   0 -10  215.94   15.37
  -6   0  10    0.11    0.75
  -6   0  10    0.13    0.22
  -6   0  10    0.52    0.65
  -6   0  10   -0.06    0.62
  -6   0  10   -0.07    0.28
   6   0 -10    0.12    0.60
   6   0 -10    0.86    0.74
   6   0 -10    1.06    0.84
  -7   0  10  122.41    8.67
  -7   0  10  114.74    8.45
  -7   0  10  113.70    8.23
  -7   0  10  115.63    8.27
  -7   0  10  107.02    8.64
   7   0 -10  120.33    8.45
   7   0 -10  118.57    8.59
   7   0 -10  116.62    8.39
   7   0 -10  117.76    8.46
  -8   0  10   30.00    2.68
  -8   0  10   26.96    2.78
  -8   0  10   31.58    2.38
  -8   0  10   36.54    2.90
   8   0 -10   32.26    2.34
   8   0 -10   32.17    2.67
   8   0 -10   33.15    2.54
   8   0 -10   33.61    2.92
   8   0 -10   33.29    2.66
  -9   0  10   13.62    1.63
  -9   0  10   17.21    1.89
  -9   0  10   10.62    1.76
   9   0 -10   17.87    1.60
   9   0 -10   16.75    1.80
   9   0 -10   15.67    1.67
   9   0 -10   15.16    1.23
   9   0 -10   15.76    1.55
 -10   0  10    2.30    1.13
 -10   0  10    2.68    0.98
 -10   0  10    4.11    1.29
  10   0 -10    5.50    1.00
  10   0 -10    5.01    1.07
  10   0 -10    4.56    1.11
  10   0 -10    5.79    0.62
  10   0 -10    5.50    1.16
 -11   0  10   10.53    1.86
 -11   0  10   12.43    1.78
 -11   0  10   19.62    1.94
  11   0 -10   17.08    2.11
  11   0 -10   15.97    1.77
  11   0 -10   17.70    1.80
  11   0 -10   18.66    2.06
 -12   0  10    1.04    1.17
 -12   0  10   -2.00    1.19
 -12   0  10   -0.68    1.12
  12   0 -10   -0.36    0.98
  12   0 -10   -0.09    1.19
  12   0 -10   -0.36    0.95
  12   0 -10   -0.49    1.10
 -13   0  10   56.96    5.19
 -13   0  10   62.23    5.28
  13   0 -10   75.94    5.42
  13   0 -10   72.51    5.52
  13   0 -10   67.44    5.05
  13   0 -10   63.72    5.12
 -14   0  10   19.26    2.32
 -14   0  10   29.33    2.57
 -14   0  10   23.02    2.44
  14   0 -10   20.33    2.48
  14   0 -10   21.10    2.29
  14   0 -10   16.77    2.71
  14   0 -10   19.77    2.30
 -15   0  10   10.22    1.83
 -15   0  10   12.64    1.63
 -15   0  10   11.33    1.78
  15   0 -10   11.42    1.60
  15   0 -10    6.59    1.94
  15   0 -10   10.59    1.80
  15   0 -10    6.14    2.28
 -16   0  10    6.34    1.65
 -16   0  10    4.82    1.65
 -16   0  10    6.70    1.37
  16   0 -10    3.85    1.33
  16   0 -10    5.33    1.66
  16   0 -10    3.41    1.73
  16   0 -10    1.89    1.42
 -17   0  10    3.50    1.07
 -17   0  10    1.25    1.38
 -17   0  10    0.61    1.54
 -17   0  10    1.79    1.55
  17   0 -10    1.07    1.41
  17   0 -10   -1.48    1.91
  17   0 -10   -2.45    1.59
 -18   0  10   13.49    2.15
 -18   0  10   15.74    2.23
 -18   0  10   18.57    1.68
 -18   0  10   12.97    1.92
  18   0 -10    9.76    2.90
  18   0 -10    6.18    2.41
  18   0 -10   15.99    2.25
 -19   0  10   66.14    5.24
 -19   0  10   62.80    5.04
 -19   0  10   61.90    4.73
 -19   0  10   70.84    5.38
  19   0 -10   58.73    5.11
  19   0 -10   52.78    5.73
  19   0 -10   54.10    6.25
  18   0  11   -1.05    1.22
  18   0  11    1.21    1.27
  18   0  11   -0.27    1.76
 -18   0 -11   -1.78    1.71
 -18   0 -11   -0.95    1.32
 -18   0 -11    0.68    1.96
  17   0  11    1.18    1.41
  17   0  11   -0.88    1.68
  17   0  11   -0.63    1.64
 -17   0 -11   -0.52    1.08
 -17   0 -11    0.08    1.92
 -17   0 -11    0.58    1.67
  16   0  11   -2.00    1.51
  16   0  11   -0.31    1.65
  16   0  11    0.98    1.15
 -16   0 -11   -0.91    1.87
 -16   0 -11    1.09    1.61
 -16   0 -11    0.28    1.00
  15   0  11    0.53    1.24
  15   0  11    1.16    1.08
  15   0  11    0.29    1.48
 -15   0 -11    1.15    1.51
 -15   0 -11    1.57    0.95
 -15   0 -11   -2.22    1.31
  14   0  11    0.24    1.02
  14   0  11    1.65    1.63
  14   0  11   -0.88    0.98
 -14   0 -11   -0.79    1.31
 -14   0 -11    0.01    1.01
 -14   0 -11    0.48    0.86
  13   0  11   -0.24    1.27
  13   0  11    1.18    1.16
  13   0  11   -0.56    0.94
 -13   0 -11   -0.26    1.32
 -13   0 -11    0.66    1.29
 -13   0 -11    0.78    0.92
  12   0  11   -0.32    0.88
  12   0  11    2.47    1.58
  12   0  11    0.53    1.22
  12   0  11    0.05    0.41
 -12   0 -11   -0.45    1.32
 -12   0 -11    1.46    1.26
 -12   0 -11    0.37    0.86
  11   0  11   -1.18    1.10
  11   0  11    0.11    0.26
  11   0  11    0.80    0.63
  11   0  11    0.89    1.47
  11   0  11   -0.54    0.38
 -11   0 -11    0.85    0.68
 -11   0 -11    0.06    1.12
 -11   0 -11   -0.83    1.27
  10   0  11    0.19    0.80
  10   0  11   -0.24    0.44
  10   0  11   -0.07    1.06
  10   0  11    0.06    0.37
  10   0  11    0.92    1.07
 -10   0 -11    0.21    0.75
 -10   0 -11   -0.89    0.76
 -10   0 -11   -1.07    1.20
   9   0  11    0.16    0.71
   9   0  11   -0.37    0.76
   9   0  11    1.26    1.38
   9   0  11    0.66    0.43
   9   0  11   -0.06    0.42
  -9   0 -11    0.62    0.72
  -9   0 -11   -1.01    1.56
  -9   0 -11   -1.20    1.04
  -9   0 -11    0.67    1.00
   8   0  11   -0.20    0.94
   8   0  11    0.09    0.66
   8   0  11    0.29    0.46
   8   0  11    0.68    0.72
   8   0  11   -0.08    0.48
  -8   0 -11   -2.63    1.47
  -8   0 -11    1.67    0.74
  -8   0 -11    0.39    0.58
  -8   0 -11    0.10    1.03
  -8   0 -11    0.42    0.96
   7   0  11    0.18    0.66
   7   0  11    0.21    0.61
   7   0  11   -0.04    0.45
   7   0  11    0.57    0.53
  -7   0 -11    0.87    0.91
  -7   0 -11    0.73    0.79
  -7   0 -11   -0.89    0.94
  -7   0 -11    0.15    0.64
  -7   0 -11   -2.05    1.32
   6   0  11   -0.26    0.47
   6   0  11   -0.17    0.77
   6   0  11    0.77    0.54
   6   0  11   -0.54    0.45
  -6   0 -11   -0.96    1.30
  -6   0 -11   -0.15    0.83
  -6   0 -11    0.16    0.54
  -6   0 -11    1.32    0.87
  -6   0 -11    0.06    0.88
   5   0  11    0.85    0.55
   5   0  11   -0.36    0.51
   5   0  11   -0.58    0.61
   5   0  11   -0.16    0.51
  -5   0 -11   -0.34    0.81
  -5   0 -11    0.18    0.70
  -5   0 -11   -0.62    1.21
  -5   0 -11    0.00    0.71
  -5   0 -11    0.07    0.80
  -5   0 -11    0.78    0.81
  -5   0 -11   -0.19    0.50
   4   0  11    0.48    0.47
   4   0  11   -0.09    0.58
   4   0  11    0.66    0.61
  -4   0 -11   -0.16    0.56
  -4   0 -11    0.61    1.09
  -4   0 -11    0.06    0.68
  -4   0 -11   -0.46    0.83
  -4   0 -11    0.10    0.54
  -4   0 -11   -0.40    0.51
  -4   0 -11    0.12    0.59
   3   0  11    0.19    0.50
   3   0  11    0.75    0.68
   3   0  11    0.01    0.43
  -3   0 -11    0.23    0.56
  -3   0 -11   -0.41    0.88
  -3   0 -11    0.07    0.66
  -3   0 -11   -0.01    0.71
  -3   0 -11    0.25    0.74
  -3   0 -11    0.22    0.98
  -3   0 -11    0.36    0.51
   2   0  11    0.80    0.71
   2   0  11    0.78    0.55
   2   0  11   -0.59    0.53
  -2   0 -11   -0.77    0.68
  -2   0 -11   -0.44    0.48
  -2   0 -11   -2.07    0.91
  -2   0 -11    1.33    0.69
  -2   0 -11    0.93    0.67
  -2   0 -11    0.81    0.86
  -2   0 -11    0.37    0.73
   1   0  11    0.51    0.57
   1   0  11    0.68    0.78
   1   0  11    0.24    0.54
  -1   0 -11    0.48    0.50
  -1   0 -11    0.86    0.70
  -1   0 -11    1.61    0.69
  -1   0 -11    0.56    0.52
  -1   0 -11    0.82    0.71
  -1   0 -11   -0.32    0.73
  -1   0 -11    1.54    0.78
   0   0 -11    1.64    0.85
  -1   0  11    0.52    0.67
  -1   0  11    0.13    0.67
  -1   0  11   -0.17    0.58
   1   0 -11    0.47    0.69
   1   0 -11    0.08    0.64
   1   0 -11   -1.39    1.07
   1   0 -11    0.92    0.64
   1   0 -11    1.27    0.76
   1   0 -11    1.22    0.72
  -2   0  11    0.21    0.72
  -2   0  11    0.08    0.72
  -2   0  11   -0.25    0.40
  -2   0  11    0.33    0.53
   2   0 -11    0.71    0.76
   2   0 -11   -0.34    0.84
   2   0 -11    0.49    0.64
   2   0 -11    0.49    0.71
  -3   0  11    0.14    0.36
  -3   0  11   -0.18    0.93
  -3   0  11   -0.06    0.56
  -3   0  11   -0.29    0.54
   3   0 -11   -0.12    0.53
   3   0 -11    0.01    0.77
   3   0 -11   -0.39    0.61
   3   0 -11   -1.05    0.83
   3   0 -11    0.62    0.47
  -4   0  11   -0.27    1.05
  -4   0  11    0.20    0.35
  -4   0  11   -0.35    0.66
  -4   0  11   -0.32    0.82
  -4   0  11    0.28    0.44
  -4   0  11    0.14    0.33
   4   0 -11    0.38    0.41
   4   0 -11    0.00    0.74
   4   0 -11    0.45    0.71
   4   0 -11    0.22    0.59
  -5   0  11   -0.16    0.75
  -5   0  11   -0.37    0.32
  -5   0  11    0.21    0.86
  -5   0  11   -0.53    0.62
  -5   0  11    0.45    0.33
  -5   0  11   -0.52    0.29
   5   0 -11    0.92    0.85
   5   0 -11   -0.99    0.71
   5   0 -11    0.43    0.78
  -6   0  11    0.21    0.71
  -6   0  11    0.11    0.30
  -6   0  11   -0.38    0.68
  -6   0  11   -0.16    0.27
  -6   0  11    0.49    0.85
   6   0 -11    0.24    0.65
   6   0 -11    1.17    0.84
   6   0 -11    0.96    0.67
  -7   0  11   -1.14    0.92
  -7   0  11    0.12    0.16
  -7   0  11    0.13    1.10
  -7   0  11    0.35    0.78
  -7   0  11    0.28    0.32
   7   0 -11    0.59    0.83
   7   0 -11    1.32    0.97
   7   0 -11    0.01    0.77
  -8   0  11   -0.13    1.14
  -8   0  11    0.04    0.85
  -8   0  11   -0.30    0.36
  -8   0  11   -1.02    1.06
   8   0 -11    1.17    0.81
   8   0 -11    1.33    0.74
   8   0 -11    1.20    0.79
   8   0 -11    2.02    0.93
  -9   0  11   -0.86    0.78
  -9   0  11   -0.74    0.90
  -9   0  11   -1.15    0.84
   9   0 -11    0.29    0.92
   9   0 -11    0.21    1.13
   9   0 -11    0.00    0.64
   9   0 -11    0.20    0.33
   9   0 -11   -0.09    0.93
 -10   0  11   -0.16    0.88
 -10   0  11   -1.95    1.14
 -10   0  11   -1.13    0.99
  10   0 -11    0.35    0.98
  10   0 -11    1.16    1.27
  10   0 -11   -0.36    0.97
  10   0 -11    0.59    0.97
 -11   0  11   -1.35    1.04
 -11   0  11   -0.25    1.17
 -11   0  11   -1.50    1.20
  11   0 -11   -1.02    1.14
  11   0 -11    0.08    1.35
  11   0 -11    0.65    1.08
  11   0 -11    0.43    1.05
 -12   0  11   -2.38    1.17
 -12   0  11   -3.10    1.03
 -12   0  11    0.11    1.16
  12   0 -11    1.35    1.53
  12   0 -11    0.10    1.21
  12   0 -11    0.90    1.02
  12   0 -11    0.47    0.96
 -13   0  11   -1.53    1.15
 -13   0  11   -0.60    1.14
 -13   0  11   -0.69    0.95
  13   0 -11   -0.37    0.95
  13   0 -11   -0.66    1.15
  13   0 -11    0.34    1.03
  13   0 -11   -0.01    1.21
 -14   0  11   -1.92    1.19
 -14   0  11   -1.45    1.29
 -14   0  11   -0.01    1.16
  14   0 -11    0.89    1.80
  14   0 -11   -1.23    1.27
  14   0 -11   -0.34    1.06
  14   0 -11   -1.49    1.18
 -15   0  11   -1.59    0.95
 -15   0  11    0.29    1.44
 -15   0  11   -1.14    1.17
  15   0 -11   -0.49    1.36
  15   0 -11   -2.54    1.13
  15   0 -11   -4.82    1.86
  15   0 -11   -1.62    1.19
 -16   0  11   -1.92    1.16
 -16   0  11   -1.28    1.37
 -16   0  11   -2.52    1.43
  16   0 -11    0.19    1.45
  16   0 -11   -2.42    1.52
  16   0 -11   -1.59    1.25
  16   0 -11   -4.68    1.67
 -17   0  11   -2.12    1.17
 -17   0  11   -0.25    1.54
 -17   0  11   -0.96    1.51
 -17   0  11    1.51    1.06
  17   0 -11   -5.63    1.81
  17   0 -11   -0.59    1.57
  17   0 -11   -7.65    2.11
 -18   0  11    2.41    1.07
 -18   0  11    0.36    1.59
 -18   0  11   -2.06    1.17
 -18   0  11    1.00    1.61
  18   0 -11   -5.68    1.97
  18   0 -11   -1.79    1.37
  18   0 -11   -5.97    2.32
  18   0  12    5.66    1.40
  18   0  12    1.23    1.86
 -18   0 -12    1.22    1.39
 -18   0 -12    3.84    1.96
 -18   0 -12    4.00    1.70
  17   0  12   13.05    2.29
  17   0  12   16.60    2.01
  17   0  12   12.61    2.08
 -17   0 -12   14.75    1.76
 -17   0 -12   17.82    2.41
 -17   0 -12   17.09    2.72
  16   0  12    7.03    2.00
  16   0  12    4.66    1.46
  16   0  12   10.82    1.50
 -16   0 -12    8.40    1.31
 -16   0 -12    7.24    2.28
 -16   0 -12    7.63    1.88
  15   0  12    0.95    1.60
  15   0  12    4.31    1.46
  15   0  12    4.10    1.34
 -15   0 -12    4.35    2.18
 -15   0 -12    4.25    1.08
 -15   0 -12    3.24    1.25
  14   0  12   40.79    4.10
  14   0  12   36.52    3.34
  14   0  12   36.78    3.10
 -14   0 -12   35.36    3.42
 -14   0 -12   36.87    3.15
 -14   0 -12   44.15    4.16
  13   0  12   -0.90    0.96
  13   0  12    0.21    1.57
  13   0  12    0.27    0.96
 -13   0 -12   -0.15    1.30
 -13   0 -12    0.90    2.03
 -13   0 -12    1.33    0.83
  12   0  12   12.75    1.85
  12   0  12   15.76    1.63
  12   0  12   14.58    2.00
 -12   0 -12   16.05    2.57
 -12   0 -12   15.76    1.69
 -12   0 -12   14.52    1.55
  11   0  12   14.38    1.49
  11   0  12   14.20    1.20
  11   0  12   10.86    2.09
  11   0  12   13.62    1.20
  11   0  12   13.04    1.57
 -11   0 -12   15.58    1.79
 -11   0 -12   15.91    1.60
 -11   0 -12   13.35    2.41
  10   0  12   56.71    4.02
  10   0  12   60.28    4.72
  10   0  12   57.39    4.31
  10   0  12   54.28    4.14
  10   0  12   53.50    3.99
 -10   0 -12   49.97    4.34
 -10   0 -12   57.03    4.73
 -10   0 -12   53.51    4.11
 -10   0 -12   53.12    4.32
   9   0  12    6.15    0.73
   9   0  12    5.73    1.00
   9   0  12    6.60    0.75
   9   0  12    7.17    1.27
   9   0  12    6.33    1.65
  -9   0 -12    5.33    1.91
  -9   0 -12    6.07    1.12
  -9   0 -12    6.95    1.28
  -9   0 -12    6.44    0.89
   8   0  12  182.50   12.24
   8   0  12  172.48   12.64
   8   0  12  172.41   12.05
   8   0  12  176.01   12.12
   8   0  12  172.86   12.10
  -8   0 -12  169.30   12.10
  -8   0 -12  161.69   12.19
  -8   0 -12  161.60   12.61
  -8   0 -12  161.38   12.16
  -8   0 -12  158.07   12.20
   7   0  12    4.71    0.76
   7   0  12    6.18    1.53
   7   0  12    3.73    0.83
   7   0  12    4.21    0.67
   7   0  12    4.32    0.70
  -7   0 -12    4.56    1.12
  -7   0 -12    3.04    1.61
  -7   0 -12    4.70    0.76
  -7   0 -12    5.79    0.97
  -7   0 -12    5.06    1.03
   6   0  12   14.40    1.36
   6   0  12   12.57    1.20
   6   0  12   14.81    1.64
   6   0  12   15.21    1.50
  -6   0 -12   12.68    1.81
  -6   0 -12   14.87    1.55
  -6   0 -12   13.23    1.39
  -6   0 -12   13.07    1.40
  -6   0 -12   13.19    1.38
   5   0  12   11.82    1.26
   5   0  12   12.43    1.10
   5   0  12   12.45    1.18
   5   0  12   13.10    1.36
  -5   0 -12    9.77    1.25
  -5   0 -12   11.45    1.41
  -5   0 -12   11.78    1.24
  -5   0 -12   10.30    1.52
  -5   0 -12   10.86    1.22
  -5   0 -12   13.13    1.84
  -5   0 -12   11.22    1.18
   4   0  12    1.25    0.70
   4   0  12    1.55    0.57
   4   0  12    2.06    0.82
  -4   0 -12    1.51    1.16
  -4   0 -12    1.25    0.63
  -4   0 -12    1.52    1.00
  -4   0 -12    1.63    0.70
  -4   0 -12    1.74    0.59
  -4   0 -12    1.05    0.87
  -4   0 -12    1.20    0.75
   3   0  12   85.98    5.87
   3   0  12   73.68    5.70
   3   0  12   81.12    5.91
   3   0  12   76.84    5.71
  -3   0 -12   81.28    6.03
  -3   0 -12   77.48    5.81
  -3   0 -12   76.15    5.82
  -3   0 -12   80.74    5.81
  -3   0 -12   76.64    5.80
  -3   0 -12   77.91    5.71
   2   0  12   21.20    2.07
   2   0  12   20.12    1.73
   2   0  12   22.82    1.91
  -2   0 -12   22.79    2.09
  -2   0 -12   15.22    1.95
  -2   0 -12   21.19    1.87
  -2   0 -12   20.09    1.89
  -2   0 -12   19.71    1.71
  -2   0 -12   19.19    1.82
  -2   0 -12   20.94    1.86
   1   0  12    2.54    0.94
   1   0  12    1.36    0.70
   1   0  12    1.69    0.64
   1   0  12    0.98    0.71
  -1   0 -12    2.02    0.79
  -1   0 -12    1.51    0.82
  -1   0 -12    1.00    0.82
  -1   0 -12    2.13    0.61
  -1   0 -12    1.87    0.62
  -1   0 -12    0.23    1.15
  -1   0 -12    1.38    0.60
   0   0  12   55.80    4.03
   0   0  12   47.09    4.23
   0   0  12   54.73    3.90
   0   0 -12   52.01    3.97
   0   0 -12   51.33    3.94
   0   0 -12   56.66    4.07
   0   0 -12   50.24    3.94
   0   0 -12   50.89    4.05
  -1   0  12    0.72    0.48
  -1   0  12    1.10    0.78
  -1   0  12    0.98    1.00
  -1   0  12    1.49    0.65
   1   0 -12   -1.64    1.23
   1   0 -12    1.46    0.64
   1   0 -12    2.45    0.74
   1   0 -12    1.16    0.57
   1   0 -12    1.82    0.82
   1   0 -12    2.24    0.75
  -2   0  12   16.50    2.10
  -2   0  12   22.42    1.95
  -2   0  12   21.51    1.82
  -2   0  12   21.09    1.65
   2   0 -12   20.22    1.79
   2   0 -12   21.68    2.05
   2   0 -12   19.11    2.26
   2   0 -12   21.83    1.80
   2   0 -12   21.56    1.80
  -3   0  12   78.96    5.55
  -3   0  12   80.80    5.65
  -3   0  12   64.70    6.00
  -3   0  12   80.28    5.90
   3   0 -12   79.25    5.63
   3   0 -12   80.29    5.74
   3   0 -12   69.61    5.86
   3   0 -12   78.73    5.68
   3   0 -12   76.83    5.77
  -4   0  12    1.90    0.43
  -4   0  12    1.14    0.67
  -4   0  12    1.47    0.41
  -4   0  12    1.66    0.73
  -4   0  12    1.60    1.17
   4   0 -12    1.37    0.91
   4   0 -12    2.30    0.74
   4   0 -12    1.47    0.48
   4   0 -12    3.36    0.89
  -5   0  12   10.48    1.50
  -5   0  12   10.48    1.46
  -5   0  12   12.20    1.04
  -5   0  12   12.40    1.05
  -5   0  12   11.66    0.99
  -5   0  12   11.23    1.23
   5   0 -12   13.21    1.26
   5   0 -12   11.42    1.44
   5   0 -12   12.28    1.40
  -6   0  12   11.51    1.51
  -6   0  12   13.95    1.14
  -6   0  12   14.01    1.11
  -6   0  12   14.03    1.09
  -6   0  12   15.98    1.52
  -6   0  12   12.24    1.84
   6   0 -12   14.98    1.40
   6   0 -12   14.30    1.57
   6   0 -12   14.94    1.62
  -7   0  12    5.13    0.49
  -7   0  12    3.72    0.45
  -7   0  12    5.58    0.50
  -7   0  12    4.42    0.98
  -7   0  12    4.21    1.01
  -7   0  12    4.35    1.40
   7   0 -12    5.40    1.10
   7   0 -12    5.54    1.18
   7   0 -12    5.92    1.01
  -8   0  12  193.85   12.71
  -8   0  12  166.61   12.37
  -8   0  12  165.55   12.15
  -8   0  12  152.90   12.58
   8   0 -12  167.57   12.47
   8   0 -12  178.76   12.30
   8   0 -12  176.22   12.40
  -9   0  12    6.94    1.52
  -9   0  12    3.32    1.39
  -9   0  12    6.83    1.34
   9   0 -12    7.38    1.18
   9   0 -12    7.69    1.27
   9   0 -12    7.63    1.19
   9   0 -12    6.74    1.43
 -10   0  12   60.56    4.60
 -10   0  12   43.07    4.29
 -10   0  12   46.10    4.17
  10   0 -12   57.60    4.09
  10   0 -12   52.35    4.10
  10   0 -12   53.48    4.18
  10   0 -12   58.72    4.54
 -11   0  12   16.20    1.91
 -11   0  12    9.02    1.56
 -11   0  12   12.56    1.69
  11   0 -12   14.31    1.97
  11   0 -12   13.32    1.65
  11   0 -12   12.24    1.49
  11   0 -12   17.23    1.70
 -12   0  12   10.67    1.71
 -12   0  12   14.43    1.88
 -12   0  12   10.71    1.87
  12   0 -12   15.97    1.76
  12   0 -12   14.98    1.62
  12   0 -12   13.38    2.11
  12   0 -12   13.37    1.68
 -13   0  12   -2.08    1.09
 -13   0  12   -1.31    1.21
 -13   0  12   -0.43    1.32
  13   0 -12   -1.67    1.25
  13   0 -12   -0.63    1.20
  13   0 -12   -0.31    1.03
  13   0 -12    1.13    1.39
 -14   0  12   40.50    3.30
 -14   0  12   29.01    3.43
 -14   0  12   25.88    2.98
  14   0 -12   32.83    3.33
  14   0 -12   32.14    2.88
  14   0 -12   31.36    3.36
  14   0 -12   28.00    2.99
 -15   0  12    0.94    1.35
 -15   0  12    1.35    1.54
 -15   0  12    1.45    1.30
  15   0 -12    1.06    1.37
  15   0 -12   -0.98    1.61
  15   0 -12    3.18    1.41
  15   0 -12    0.51    2.02
 -16   0  12    6.92    1.81
 -16   0  12    6.87    1.54
 -16   0  12    5.74    1.69
 -16   0  12   11.32    1.42
  16   0 -12    6.39    1.65
  16   0 -12    4.07    1.49
  16   0 -12    0.53    2.30
  16   0 -12    2.15    1.91
 -17   0  12   20.12    1.78
 -17   0  12   13.83    2.13
 -17   0  12   16.94    1.96
 -17   0  12   11.74    2.15
  17   0 -12    7.07    2.34
  17   0 -12    6.63    2.76
  17   0 -12    9.88    1.97
 -18   0  12    2.71    1.72
 -18   0  12    0.49    1.33
 -18   0  12    4.28    1.71
 -18   0  12    3.18    1.14
  18   0 -12   -4.00    2.02
  18   0 -12   -2.41    1.80
  18   0 -12    0.11    2.72
  17   0  13    1.10    1.83
  17   0  13    0.71    1.24
  17   0  13   -0.69    1.29
 -17   0 -13   -1.58    2.04
 -17   0 -13    1.65    1.12
 -17   0 -13    0.32    1.27
  16   0  13    0.60    1.20
  16   0  13   -1.11    1.79
  16   0  13   -0.72    1.65
 -16   0 -13    0.94    1.04
 -16   0 -13   -0.83    2.04
 -16   0 -13   -0.65    1.15
  15   0  13    0.71    1.78
  15   0  13    0.88    1.29
  15   0  13   -1.06    1.55
 -15   0 -13    0.84    1.56
 -15   0 -13    0.77    1.56
 -15   0 -13    1.30    0.97
  14   0  13   -0.17    1.49
  14   0  13    0.67    1.07
  14   0  13   -0.50    1.24
 -14   0 -13    1.70    1.60
 -14   0 -13    0.67    0.89
 -14   0 -13    0.30    1.03
  13   0  13   -0.36    1.00
  13   0  13    0.92    1.70
  13   0  13   -0.69    0.98
 -13   0 -13   -1.45    1.88
 -13   0 -13    2.15    1.00
 -13   0 -13    0.41    0.98
  12   0  13   -0.32    0.91
  12   0  13    1.30    1.26
  12   0  13   -0.01    0.93
 -12   0 -13   -0.54    1.88
 -12   0 -13    2.45    0.93
 -12   0 -13   -1.13    1.21
  11   0  13   -0.08    0.44
  11   0  13    1.22    0.95
  11   0  13   -0.74    1.54
  11   0  13   -0.70    0.47
  11   0  13   -0.12    0.88
 -11   0 -13    1.13    0.76
 -11   0 -13    1.90    0.90
 -11   0 -13    0.39    1.95
  10   0  13    0.26    0.54
  10   0  13    0.35    0.51
  10   0  13    0.64    1.55
  10   0  13   -0.28    1.12
  10   0  13   -1.61    0.82
 -10   0 -13   -0.52    0.88
 -10   0 -13    0.72    1.14
 -10   0 -13   -0.29    0.68
 -10   0 -13   -1.65    1.73
   9   0  13   -0.02    0.55
   9   0  13    0.13    0.56
   9   0  13   -0.43    1.09
   9   0  13    1.06    0.85
   9   0  13   -0.71    1.48
  -9   0 -13    0.25    0.67
  -9   0 -13   -0.57    0.76
  -9   0 -13   -0.32    1.75
  -9   0 -13    1.54    1.20
   8   0  13    0.83    0.79
   8   0  13    0.29    1.09
   8   0  13   -0.48    0.54
   8   0  13    0.27    0.57
   8   0  13   -0.11    0.75
  -8   0 -13    0.44    0.77
  -8   0 -13   -1.29    0.62
  -8   0 -13   -0.15    1.13
  -8   0 -13   -0.61    1.64
   7   0  13    0.06    0.50
   7   0  13    0.67    1.06
   7   0  13    0.39    0.64
   7   0  13    1.02    0.79
   7   0  13   -0.45    0.68
  -7   0 -13    0.07    0.74
  -7   0 -13   -1.09    1.04
  -7   0 -13    1.30    0.96
  -7   0 -13   -0.09    0.61
  -7   0 -13   -2.32    1.54
   6   0  13    1.18    0.64
   6   0  13   -0.96    0.73
   6   0  13   -0.15    0.61
   6   0  13    0.12    0.64
  -6   0 -13    0.38    0.72
  -6   0 -13   -0.15    0.99
  -6   0 -13    0.62    0.99
  -6   0 -13   -0.03    0.92
  -6   0 -13   -0.66    1.03
   5   0  13    0.58    0.77
   5   0  13    0.33    0.75
   5   0  13   -0.30    0.55
  -5   0 -13    1.00    0.82
  -5   0 -13   -0.96    0.93
  -5   0 -13   -0.32    0.95
  -5   0 -13   -0.32    0.64
  -5   0 -13    0.66    1.02
  -5   0 -13   -0.63    0.60
  -5   0 -13   -1.00    0.92
   4   0  13   -0.12    0.74
   4   0  13   -0.14    0.57
   4   0  13    0.23    0.84
   4   0  13   -0.37    0.52
  -4   0 -13   -0.19    1.04
  -4   0 -13   -0.06    0.68
  -4   0 -13    0.55    1.18
  -4   0 -13   -0.19    0.68
  -4   0 -13    0.99    0.82
  -4   0 -13    0.26    0.61
  -4   0 -13   -0.29    0.88
   3   0  13   -0.39    0.59
   3   0  13    0.97    0.82
   3   0  13    0.72    0.68
  -3   0 -13    0.28    0.60
  -3   0 -13   -0.85    1.07
  -3   0 -13    0.06    0.91
  -3   0 -13    0.62    0.78
  -3   0 -13    1.45    1.12
  -3   0 -13    0.42    0.88
  -3   0 -13   -0.09    0.80
   2   0  13    0.28    0.67
   2   0  13   -0.12    0.70
   2   0  13    0.42    0.85
  -2   0 -13    0.01    0.60
  -2   0 -13    0.41    0.64
  -2   0 -13    0.31    0.89
  -2   0 -13    1.62    0.97
  -2   0 -13   -0.51    0.80
  -2   0 -13   -1.23    1.19
  -2   0 -13    1.36    0.61
   1   0  13    0.39    0.93
   1   0  13    0.43    0.66
   1   0  13   -1.33    0.70
   1   0  13    0.57    0.73
  -1   0 -13    0.87    0.83
  -1   0 -13    0.32    0.80
  -1   0 -13   -0.05    0.81
  -1   0 -13   -0.38    0.62
  -1   0 -13   -0.20    0.62
  -1   0 -13    0.04    1.25
  -1   0 -13    0.54    0.81
   0   0  13    0.81    0.78
   0   0  13    1.60    1.03
   0   0  13    0.54    0.69
   0   0 -13    0.30    0.82
   0   0 -13    0.39    0.84
   0   0 -13   -0.88    0.96
   0   0 -13    1.32    0.76
   0   0 -13    0.54    0.83
   0   0 -13    0.44    0.77
  -1   0  13   -0.15    0.49
  -1   0  13    0.37    0.85
  -1   0  13   -0.32    0.67
  -1   0  13    0.40    1.08
   1   0 -13    0.00    0.79
   1   0 -13   -0.04    0.60
   1   0 -13    0.54    0.75
   1   0 -13    0.97    0.89
   1   0 -13    0.79    0.72
   1   0 -13   -2.63    0.87
  -2   0  13    0.35    0.66
  -2   0  13   -0.19    0.61
  -2   0  13   -1.41    1.03
  -2   0  13    0.50    0.50
   2   0 -13    0.91    0.92
   2   0 -13    1.18    0.63
   2   0 -13   -1.43    1.34
   2   0 -13   -0.01    0.73
   2   0 -13    0.92    0.84
  -3   0  13   -1.50    1.10
  -3   0  13   -0.32    0.43
  -3   0  13    0.83    0.95
  -3   0  13    0.66    0.65
   3   0 -13    0.41    0.69
   3   0 -13   -0.16    0.74
   3   0 -13    0.82    0.58
   3   0 -13    0.90    0.90
  -4   0  13   -0.03    0.40
  -4   0  13    1.06    1.20
  -4   0  13   -0.16    0.41
  -4   0  13   -1.01    0.76
  -4   0  13    0.79    1.04
   4   0 -13    0.66    0.49
   4   0 -13   -0.29    0.75
   4   0 -13   -0.27    0.87
   4   0 -13    0.40    0.70
  -5   0  13   -0.66    1.01
  -5   0  13    0.14    0.45
  -5   0  13   -0.62    0.39
  -5   0  13    0.19    0.38
  -5   0  13   -0.06    0.88
  -5   0  13   -0.47    0.71
   5   0 -13   -0.55    0.94
   5   0 -13   -0.14    0.91
   5   0 -13    0.09    0.75
  -6   0  13   -0.13    0.34
  -6   0  13   -0.40    0.88
  -6   0  13   -1.67    1.24
  -6   0  13   -0.13    0.34
  -6   0  13   -0.14    0.34
  -6   0  13   -0.25    0.79
   6   0 -13    0.05    0.88
   6   0 -13    0.27    0.97
   6   0 -13    0.13    1.00
  -7   0  13   -0.20    0.25
  -7   0  13   -0.09    0.28
  -7   0  13   -0.72    0.85
  -7   0  13    0.31    0.86
  -7   0  13    0.17    0.31
  -7   0  13   -0.46    1.29
   7   0 -13    0.09    0.79
   7   0 -13    1.48    1.02
   7   0 -13    0.62    1.07
  -8   0  13    1.04    1.01
  -8   0  13   -1.18    1.15
  -8   0  13    0.80    0.31
  -8   0  13    0.17    0.92
   8   0 -13    0.87    0.88
   8   0 -13    0.07    0.83
   8   0 -13    0.38    1.05
  -9   0  13   -0.84    0.96
  -9   0  13   -0.04    0.97
  -9   0  13   -1.59    1.21
   9   0 -13    1.55    1.25
   9   0 -13    1.04    1.09
   9   0 -13   -0.06    0.85
 -10   0  13   -0.37    1.27
 -10   0  13   -0.62    1.21
 -10   0  13    0.57    1.05
  10   0 -13    0.61    1.32
  10   0 -13    1.05    1.12
  10   0 -13    1.08    1.02
 -11   0  13   -1.80    1.06
 -11   0  13    1.24    1.33
 -11   0  13   -1.44    1.27
  11   0 -13    1.58    1.16
  11   0 -13    1.07    1.42
  11   0 -13   -0.53    1.10
  11   0 -13    0.58    0.93
 -12   0  13    0.01    1.32
 -12   0  13   -2.41    1.29
 -12   0  13   -1.16    1.13
  12   0 -13    0.87    1.15
  12   0 -13    0.42    1.24
  12   0 -13    0.47    1.53
  12   0 -13   -1.70    1.26
 -13   0  13   -0.99    1.17
 -13   0  13    0.06    0.99
 -13   0  13   -0.99    1.03
  13   0 -13    0.24    1.01
  13   0 -13    1.40    1.32
  13   0 -13    0.86    1.25
  13   0 -13   -1.01    1.17
 -14   0  13   -1.33    1.03
 -14   0  13   -0.14    1.35
 -14   0  13   -1.20    1.23
  14   0 -13    0.59    1.54
  14   0 -13   -1.83    1.30
  14   0 -13   -2.03    1.24
  14   0 -13   -0.36    1.20
 -15   0  13   -1.24    1.31
 -15   0  13   -1.14    1.26
 -15   0  13   -0.53    1.14
  15   0 -13   -0.07    1.66
  15   0 -13   -1.75    1.39
  15   0 -13   -0.70    1.41
  15   0 -13   -0.32    1.51
 -16   0  13    1.42    1.13
 -16   0  13   -1.43    1.32
 -16   0  13   -0.12    1.22
 -16   0  13    0.32    1.46
  16   0 -13    0.00    1.41
  16   0 -13   -3.68    1.76
  16   0 -13   -5.57    2.06
  16   0 -13   -1.93    1.41
 -17   0  13    2.26    1.16
 -17   0  13   -3.32    1.28
 -17   0  13    0.66    1.51
 -17   0  13    1.01    1.27
  17   0 -13   -3.02    2.30
  17   0 -13   -2.56    1.74
  17   0  14    0.41    1.35
  17   0  14    1.32    1.31
 -17   0 -14    1.13    1.12
 -17   0 -14    1.08    1.32
 -17   0 -14    0.61    2.19
  16   0  14    4.08    1.45
  16   0  14    1.20    1.91
  16   0  14    1.24    1.79
 -16   0 -14   -0.41    2.19
 -16   0 -14    2.18    1.11
 -16   0 -14    3.73    1.73
  15   0  14   27.23    2.88
  15   0  14   26.58    2.56
  15   0  14   26.33    3.22
 -15   0 -14   34.14    3.88
 -15   0 -14   29.79    2.65
 -15   0 -14   25.56    2.65
  14   0  14    2.31    1.16
  14   0  14    1.40    1.58
  14   0  14    1.79    1.43
 -14   0 -14    2.51    1.53
 -14   0 -14    1.86    0.96
 -14   0 -14   -0.74    2.05
  13   0  14    1.72    1.12
  13   0  14    1.01    1.79
  13   0  14    2.96    1.09
 -13   0 -14    3.50    1.45
 -13   0 -14    2.95    0.92
 -13   0 -14    0.35    1.56
  12   0  14   19.99    2.75
  12   0  14   21.32    2.04
  12   0  14   20.32    2.28
 -12   0 -14   25.66    2.96
 -12   0 -14   20.14    2.10
 -12   0 -14   21.97    1.98
  11   0  14    2.07    1.70
  11   0  14    1.67    1.00
  11   0  14    1.17    0.59
  11   0  14    3.75    0.97
 -11   0 -14    0.86    1.99
 -11   0 -14    3.51    1.32
 -11   0 -14    3.55    0.85
  10   0  14   38.11    3.08
  10   0  14   37.03    3.00
  10   0  14   42.13    3.28
  10   0  14   38.45    2.93
  10   0  14   46.18    3.82
 -10   0 -14   39.14    3.04
 -10   0 -14   37.54    3.15
 -10   0 -14   35.84    4.07
 -10   0 -14   36.80    3.33
   9   0  14    6.02    0.85
   9   0  14    6.50    1.80
   9   0  14    6.68    1.06
   9   0  14    5.96    0.83
   9   0  14    6.35    1.36
  -9   0 -14    8.01    1.26
  -9   0 -14    6.69    0.97
  -9   0 -14    8.52    1.39
  -9   0 -14    5.97    2.03
   8   0  14   21.86    2.00
   8   0  14   23.68    2.01
   8   0  14   21.66    1.87
   8   0  14   25.33    2.17
   8   0  14   21.99    2.68
  -8   0 -14   23.60    2.04
  -8   0 -14   21.22    2.88
  -8   0 -14   20.17    2.25
  -8   0 -14   23.73    2.25
   7   0  14   40.43    3.80
   7   0  14   37.84    2.90
   7   0  14   34.65    2.82
   7   0  14   39.90    3.12
   7   0  14   33.37    2.74
  -7   0 -14   35.37    2.79
  -7   0 -14   30.61    3.61
  -7   0 -14   33.09    3.02
  -7   0 -14   36.28    3.03
   6   0  14    1.28    0.69
   6   0  14   -0.09    0.94
   6   0  14    1.11    0.82
   6   0  14   -0.27    1.40
   6   0  14   -0.16    0.67
  -6   0 -14    1.17    1.51
  -6   0 -14    0.29    1.06
  -6   0 -14    1.04    1.00
  -6   0 -14   -0.36    0.75
  -6   0 -14   -0.26    0.66
   5   0  14   33.35    2.58
   5   0  14   27.74    2.21
   5   0  14   31.29    2.56
   5   0  14   28.15    2.29
  -5   0 -14   27.78    2.46
  -5   0 -14   25.64    2.31
  -5   0 -14   27.58    2.96
  -5   0 -14   26.80    2.45
  -5   0 -14   25.01    2.29
  -5   0 -14   24.54    2.67
  -5   0 -14   26.71    2.24
   4   0  14    2.19    0.92
   4   0  14    1.15    0.69
   4   0  14    1.88    0.82
   4   0  14    2.03    0.85
  -4   0 -14    1.23    0.69
  -4   0 -14    1.95    0.77
  -4   0 -14    1.41    1.02
  -4   0 -14    1.48    0.78
  -4   0 -14    2.08    1.32
  -4   0 -14    0.13    1.16
  -4   0 -14    2.66    0.95
   3   0  14   13.55    1.34
   3   0  14   13.46    1.28
   3   0  14   16.44    1.71
   3   0  14   11.70    1.51
  -3   0 -14   12.93    1.52
  -3   0 -14   13.11    1.38
  -3   0 -14   14.33    1.64
  -3   0 -14   11.03    1.83
  -3   0 -14   15.96    1.85
  -3   0 -14   13.46    1.57
  -3   0 -14   13.40    1.38
   2   0  14    1.63    0.75
   2   0  14    1.64    0.98
   2   0  14    0.61    0.83
   2   0  14    0.86    0.76
  -2   0 -14    1.02    0.94
  -2   0 -14   -1.33    1.27
  -2   0 -14    0.89    0.94
  -2   0 -14    2.65    1.08
  -2   0 -14    2.69    0.91
  -2   0 -14    1.40    0.73
  -2   0 -14    1.28    0.69
   1   0  14    1.03    1.05
   1   0  14   -0.20    0.83
   1   0  14   -0.30    0.80
   1   0  14   -0.10    0.62
  -1   0 -14    2.46    0.92
  -1   0 -14   -2.02    1.30
  -1   0 -14   -0.29    0.91
  -1   0 -14    0.92    0.92
  -1   0 -14    0.51    0.88
  -1   0 -14    1.11    0.90
   0   0  14    5.66    1.12
   0   0  14    6.56    0.86
   0   0  14    3.67    1.01
   0   0  14    4.73    0.85
   0   0 -14    0.59    1.49
   0   0 -14    4.58    1.02
   0   0 -14    6.35    1.07
   0   0 -14    6.30    1.11
   0   0 -14    5.04    1.08
   0   0 -14    7.01    0.90
  -1   0  14    0.93    0.76
  -1   0  14    0.42    1.14
  -1   0  14    0.65    0.94
  -1   0  14    0.68    0.55
   1   0 -14    1.20    0.79
   1   0 -14    0.39    0.66
   1   0 -14    1.30    0.88
   1   0 -14    0.37    0.83
   1   0 -14   -1.70    1.01
   1   0 -14    0.75    0.71
  -2   0  14    1.03    0.79
  -2   0  14    1.00    1.25
  -2   0  14    1.33    1.00
  -2   0  14    1.25    0.57
   2   0 -14    2.39    0.74
   2   0 -14    1.81    0.84
   2   0 -14    1.61    0.74
   2   0 -14    1.73    1.02
  -3   0  14   14.82    1.28
  -3   0  14   14.39    1.75
  -3   0  14   10.02    1.84
  -3   0  14   14.91    1.49
   3   0 -14   15.49    1.52
   3   0 -14   15.44    1.60
   3   0 -14   14.53    1.40
   3   0 -14   17.85    1.92
  -4   0  14    1.20    0.82
  -4   0  14    1.10    0.49
  -4   0  14    2.13    0.88
  -4   0  14    1.36    0.48
  -4   0  14    1.33    1.30
   4   0 -14    1.90    1.07
   4   0 -14    2.95    0.97
   4   0 -14    2.02    1.02
   4   0 -14    2.16    0.59
  -5   0  14   25.25    2.78
  -5   0  14   30.05    2.68
  -5   0  14   28.19    2.13
  -5   0  14   30.02    2.49
  -5   0  14   27.66    2.20
   5   0 -14   30.67    2.58
   5   0 -14   28.64    2.37
   5   0 -14   27.89    2.71
  -6   0  14   -0.50    0.81
  -6   0  14    0.14    0.88
  -6   0  14    0.31    0.39
  -6   0  14    1.51    1.42
  -6   0  14    0.49    0.38
  -6   0  14   -0.06    0.50
  -6   0  14    0.17    0.64
   6   0 -14    1.55    1.06
   6   0 -14    0.57    0.84
   6   0 -14    1.95    1.12
  -7   0  14   38.72    2.73
  -7   0  14   36.96    2.71
  -7   0  14   37.03    2.76
  -7   0  14   37.62    3.43
  -7   0  14   33.22    3.53
  -7   0  14   37.29    3.15
   7   0 -14   39.08    3.38
   7   0 -14   36.35    3.19
   7   0 -14   39.01    3.05
  -8   0  14   24.44    2.57
  -8   0  14   18.06    2.40
  -8   0  14   22.99    2.22
   8   0 -14   25.27    2.37
   8   0 -14   25.63    2.60
   8   0 -14   23.58    2.07
  -9   0  14    3.36    1.43
  -9   0  14    4.82    1.22
  -9   0  14    9.22    1.45
   9   0 -14    6.34    1.37
   9   0 -14    7.04    1.51
   9   0 -14    8.74    1.20
 -10   0  14   45.98    3.89
 -10   0  14   33.03    3.75
 -10   0  14   34.63    3.33
  10   0 -14   44.39    3.77
  10   0 -14   42.42    3.19
  10   0 -14   38.83    3.40
 -11   0  14    1.40    1.09
 -11   0  14    0.11    1.37
 -11   0  14    0.65    1.12
  11   0 -14    3.40    1.28
  11   0 -14    3.08    1.21
  11   0 -14    2.23    1.52
 -12   0  14   22.82    2.41
 -12   0  14   16.61    2.11
 -12   0  14   12.57    2.27
  12   0 -14   24.71    2.14
  12   0 -14   21.35    2.50
  12   0 -14   23.47    2.46
  12   0 -14   17.33    2.14
 -13   0  14    2.07    1.54
 -13   0  14    0.62    1.26
 -13   0  14    1.52    1.46
  13   0 -14    2.17    1.44
  13   0 -14    1.50    1.82
  13   0 -14    2.58    1.17
  13   0 -14   -0.05    1.48
 -14   0  14   -0.83    1.39
 -14   0  14    0.06    1.58
 -14   0  14   -0.56    1.24
  14   0 -14    0.21    1.95
  14   0 -14   -0.14    1.53
  14   0 -14   -1.37    1.49
  14   0 -14    0.49    1.34
 -15   0  14   21.12    2.67
 -15   0  14   37.00    2.69
 -15   0  14   30.50    3.49
 -15   0  14   30.68    3.16
  15   0 -14   23.90    2.67
  15   0 -14   23.73    2.91
  15   0 -14   23.40    3.32
  15   0 -14   25.11    2.72
 -16   0  14    0.41    1.43
 -16   0  14    1.00    1.74
 -16   0  14    0.91    1.45
 -16   0  14    5.91    1.32
  16   0 -14   -1.45    1.67
  16   0 -14   -0.96    1.51
  16   0 -14   -3.39    1.80
  16   0 -14    1.07    1.50
 -17   0  14   -0.97    1.72
 -17   0  14    1.24    1.15
 -17   0  14   -2.30    1.39
 -17   0  14    1.08    1.51
  17   0 -14   -6.29    2.33
  17   0 -14   -4.49    1.90
  16   0  15    0.40    1.78
  16   0  15    1.71    1.26
 -16   0 -15    3.16    1.76
 -16   0 -15    0.20    2.34
 -16   0 -15    1.76    1.09
  15   0  15   -2.47    1.64
  15   0  15    0.07    1.16
  15   0  15    0.70    1.95
 -15   0 -15   -1.17    2.24
 -15   0 -15   -0.06    1.14
 -15   0 -15    0.91    1.17
  14   0  15   -0.76    1.07
  14   0  15   -1.30    1.84
  14   0  15    0.24    1.58
 -14   0 -15    1.54    1.52
 -14   0 -15   -0.65    2.20
 -14   0 -15   -0.29    0.93
  13   0  15    0.42    1.84
  13   0  15    0.19    1.03
  13   0  15    0.80    1.13
 -13   0 -15    1.79    1.46
 -13   0 -15    0.63    0.89
 -13   0 -15   -1.82    2.16
  12   0  15    0.81    1.00
  12   0  15    1.23    1.07
  12   0  15    0.57    1.38
 -12   0 -15    0.51    0.85
 -12   0 -15   -0.76    1.33
 -12   0 -15   -1.69    1.56
  11   0  15    0.28    0.99
  11   0  15    0.94    1.76
  11   0  15   -0.10    0.63
  11   0  15    0.53    0.97
 -11   0 -15    0.86    0.96
 -11   0 -15   -2.58    1.91
 -11   0 -15    0.68    0.81
  10   0  15   -0.02    0.62
  10   0  15   -0.39    0.90
  10   0  15    0.15    1.68
  10   0  15    1.10    0.93
  10   0  15   -0.88    0.59
 -10   0 -15   -2.55    1.94
 -10   0 -15    0.58    0.78
 -10   0 -15   -0.06    0.91
 -10   0 -15    0.22    0.99
   9   0  15   -0.87    0.61
   9   0  15    0.38    0.67
   9   0  15   -0.20    1.16
   9   0  15   -0.14    0.86
   9   0  15    2.15    1.66
  -9   0 -15   -1.04    1.80
  -9   0 -15    1.03    0.75
  -9   0 -15    0.31    0.86
  -9   0 -15   -0.49    1.24
   8   0  15    0.31    0.87
   8   0  15   -0.35    0.57
   8   0  15    0.46    0.70
   8   0  15    2.27    1.65
   8   0  15    0.19    1.14
  -8   0 -15   -0.47    1.11
  -8   0 -15   -0.46    1.77
  -8   0 -15   -0.60    0.87
  -8   0 -15   -0.56    0.72
   7   0  15   -0.59    0.84
   7   0  15    0.01    1.06
   7   0  15    0.70    1.53
   7   0  15    0.08    0.70
   7   0  15    0.33    0.86
   7   0  15    1.34    0.78
  -7   0 -15   -1.46    1.66
  -7   0 -15   -0.52    1.12
  -7   0 -15   -0.58    0.79
  -7   0 -15    0.28    0.70
   6   0  15   -0.85    0.80
   6   0  15    0.40    1.48
   6   0  15   -0.22    0.75
   6   0  15    0.01    0.94
   6   0  15    0.63    0.83
   6   0  15    0.49    0.65
  -6   0 -15   -0.27    0.69
  -6   0 -15   -0.10    1.08
  -6   0 -15    0.71    1.13
  -6   0 -15   -1.65    1.53
   5   0  15    0.11    0.92
   5   0  15   -0.63    0.84
   5   0  15    1.04    1.47
   5   0  15    0.00    0.82
   5   0  15   -0.68    0.74
  -5   0 -15    0.19    0.93
  -5   0 -15    0.53    1.06
  -5   0 -15   -0.86    0.68
  -5   0 -15   -0.30    0.77
  -5   0 -15    1.85    1.48
  -5   0 -15    0.35    0.96
   4   0  15    0.98    0.86
   4   0  15   -0.68    0.69
   4   0  15    0.54    0.85
   4   0  15    0.66    0.86
  -4   0 -15    0.28    0.69
  -4   0 -15    0.46    0.69
  -4   0 -15    0.50    1.04
  -4   0 -15    0.14    0.77
  -4   0 -15    0.79    0.98
  -4   0 -15   -0.03    1.27
   3   0  15   -0.03    0.74
   3   0  15    0.48    0.94
   3   0  15    1.00    0.87
   3   0  15    0.74    0.87
  -3   0 -15    1.06    1.03
  -3   0 -15    1.01    0.93
  -3   0 -15    0.36    1.32
  -3   0 -15   -0.86    0.68
  -3   0 -15    0.75    0.99
  -3   0 -15    2.01    1.21
  -3   0 -15   -0.39    1.00
   2   0  15   -0.81    0.77
   2   0  15    0.06    1.01
   2   0  15    1.22    1.04
   2   0  15   -0.25    0.67
  -2   0 -15   -0.15    0.74
  -2   0 -15   -2.43    1.30
  -2   0 -15    0.05    0.69
  -2   0 -15   -0.59    0.69
  -2   0 -15    0.95    0.92
  -2   0 -15   -0.04    0.98
  -2   0 -15    1.13    1.03
   1   0  15    0.05    0.68
   1   0  15   -0.87    0.83
   1   0  15    0.57    1.07
   1   0  15    0.31    0.92
  -1   0 -15    2.30    0.96
  -1   0 -15   -1.85    1.01
  -1   0 -15    1.26    0.95
  -1   0 -15    0.23    0.73
  -1   0 -15    0.28    0.92
  -1   0 -15    0.52    0.94
   0   0  15   -0.47    0.66
   0   0  15    0.16    0.77
   0   0  15    1.37    1.15
   0   0  15   -1.05    0.93
   0   0 -15    1.85    1.01
   0   0 -15    0.36    0.81
   0   0 -15   -0.15    0.70
   0   0 -15    0.45    0.92
   0   0 -15    0.07    0.93
  -1   0  15    0.18    1.19
  -1   0  15   -1.51    0.91
  -1   0  15   -0.06    0.58
  -1   0  15   -0.31    0.80
  -1   0  15    0.29    1.01
   1   0 -15    0.22    0.98
   1   0 -15    0.19    0.82
   1   0 -15   -0.44    0.93
   1   0 -15    0.45    1.00
   1   0 -15   -0.16    0.87
  -2   0  15   -0.46    1.26
  -2   0  15   -0.03    1.06
  -2   0  15    0.67    0.81
  -2   0  15    0.18    0.58
   2   0 -15    1.10    0.71
   2   0 -15    1.28    1.00
   2   0 -15    0.03    1.02
   2   0 -15   -0.25    0.86
  -3   0  15    0.54    0.83
  -3   0  15   -0.55    1.12
  -3   0  15   -0.47    0.50
  -3   0  15   -0.95    1.31
   3   0 -15    1.46    1.07
   3   0 -15    0.02    0.99
   3   0 -15    1.37    0.66
   3   0 -15   -0.17    0.85
  -4   0  15   -0.19    1.13
  -4   0  15   -0.76    0.74
  -4   0  15   -0.93    1.34
  -4   0  15   -0.23    0.49
  -4   0  15   -1.00    0.46
   4   0 -15    0.63    0.79
   4   0 -15    1.00    0.89
   4   0 -15    0.64    0.60
   4   0 -15    0.75    1.09
  -5   0  15   -0.92    0.61
  -5   0  15   -0.56    1.01
  -5   0  15   -0.28    0.47
  -5   0  15   -0.33    1.16
  -5   0  15    0.00    0.92
  -5   0  15   -0.73    0.44
   5   0 -15    0.71    1.08
   5   0 -15   -0.50    0.84
   5   0 -15    0.05    0.83
  -6   0  15   -0.79    1.39
  -6   0  15   -0.67    0.38
  -6   0  15   -0.69    0.39
  -6   0  15   -0.76    0.84
  -6   0  15   -0.75    1.21
  -6   0  15   -0.42    0.51
   6   0 -15    0.16    0.84
   6   0 -15    0.46    1.07
   6   0 -15   -0.40    0.99
  -7   0  15   -0.59    0.32
  -7   0  15    0.33    0.92
  -7   0  15   -1.59    1.01
  -7   0  15   -0.33    1.29
  -7   0  15   -0.45    0.36
   7   0 -15    0.19    0.86
   7   0 -15   -0.05    0.89
   7   0 -15    0.87    1.15
  -8   0  15    0.01    0.96
  -8   0  15   -1.16    1.26
  -8   0  15    0.77    1.44
   8   0 -15    0.76    1.18
   8   0 -15    0.72    0.93
   8   0 -15    0.34    1.25
  -9   0  15   -0.88    1.41
  -9   0  15   -0.63    1.37
  -9   0  15    0.10    1.16
   9   0 -15    0.46    0.99
   9   0 -15   -0.20    1.37
   9   0 -15    1.49    0.97
 -10   0  15   -0.94    1.05
 -10   0  15   -0.62    1.34
 -10   0  15   -0.36    1.42
  10   0 -15   -0.18    1.02
  10   0 -15   -1.40    1.22
  10   0 -15    1.28    0.99
 -11   0  15   -0.87    1.12
 -11   0  15    0.67    1.46
 -11   0  15   -1.17    1.38
  11   0 -15   -1.32    1.24
  11   0 -15    1.84    1.55
  11   0 -15    1.96    1.21
 -12   0  15   -2.34    1.44
 -12   0  15    0.41    1.21
 -12   0  15   -0.97    1.43
  12   0 -15   -1.90    1.28
  12   0 -15   -1.26    1.61
  12   0 -15    1.65    1.27
 -13   0  15   -1.63    1.48
 -13   0  15   -0.79    1.40
 -13   0  15   -1.29    1.04
  13   0 -15    0.97    1.33
  13   0 -15    0.55    1.79
  13   0 -15   -1.23    1.35
 -14   0  15   -1.46    1.27
 -14   0  15    0.13    1.58
 -14   0  15   -0.40    1.47
 -14   0  15    1.24    1.29
  14   0 -15   -2.30    1.31
  14   0 -15    0.36    1.16
  14   0 -15    0.72    1.38
  14   0 -15   -0.89    1.94
 -15   0  15    2.53    1.33
 -15   0  15    0.49    1.67
 -15   0  15   -0.89    1.52
 -15   0  15   -2.54    1.46
  15   0 -15   -2.33    1.69
  15   0 -15   -2.70    2.04
  15   0 -15   -0.28    1.38
  15   0 -15   -1.16    1.35
 -16   0  15    1.35    1.29
 -16   0  15   -3.11    1.40
 -16   0  15    0.77    1.48
 -16   0  15   -2.15    1.60
  16   0 -15    0.86    1.61
  16   0 -15   -3.21    2.27
  16   0 -15   -2.67    1.86
  15   0  16    3.26    1.28
  15   0  16    2.42    1.83
 -15   0 -16    3.41    1.26
 -15   0 -16    6.77    1.80
 -15   0 -16    1.83    2.43
  14   0  16    4.41    1.27
  14   0  16    2.22    1.30
  14   0  16    3.18    1.61
 -14   0 -16    2.65    2.42
 -14   0 -16    3.70    1.25
 -14   0 -16    4.72    1.09
  13   0  16   37.03    3.25
  13   0  16   51.25    4.67
  13   0  16   43.49    3.89
 -13   0 -16   37.14    3.34
 -13   0 -16   38.35    3.21
 -13   0 -16   40.06    4.58
  12   0  16   56.25    4.38
  12   0  16   44.52    3.79
  12   0  16   54.77    5.06
 -12   0 -16   46.48    3.76
 -12   0 -16   46.49    3.89
 -12   0 -16   48.14    4.58
  11   0  16    4.58    1.14
  11   0  16    6.01    1.57
  11   0  16    6.89    2.06
 -11   0 -16    4.87    1.15
 -11   0 -16    4.93    1.01
 -11   0 -16    1.64    2.22
  10   0  16    6.11    1.52
  10   0  16    5.93    1.13
  10   0  16    5.89    1.99
  10   0  16    5.47    0.86
  10   0  16    5.63    1.18
  10   0  16    4.91    0.97
 -10   0 -16    6.90    1.48
 -10   0 -16    5.75    1.25
 -10   0 -16    6.54    1.01
 -10   0 -16    3.58    2.30
   9   0  16   21.39    1.85
   9   0  16   25.46    2.37
   9   0  16   22.08    1.85
   9   0  16   20.95    2.49
   9   0  16   18.92    2.71
   9   0  16   22.69    2.06
  -9   0 -16   20.42    2.05
  -9   0 -16   21.45    2.32
  -9   0 -16   17.07    2.93
  -9   0 -16   20.38    2.04
   8   0  16    0.49    0.72
   8   0  16    1.07    1.61
   8   0  16    0.29    1.00
   8   0  16   -1.20    0.89
   8   0  16   -0.10    0.86
   8   0  16    0.15    0.74
  -8   0 -16    0.11    0.87
  -8   0 -16    0.38    1.37
  -8   0 -16    0.71    0.75
  -8   0 -16    0.69    0.93
   7   0  16   20.33    1.88
   7   0  16   23.81    2.45
   7   0  16   25.59    2.46
   7   0  16   20.81    2.71
   7   0  16   22.23    2.04
   7   0  16   23.97    2.09
  -7   0 -16   19.93    2.79
  -7   0 -16   22.01    1.98
  -7   0 -16   23.61    2.29
  -7   0 -16   20.95    2.05
   6   0  16   26.20    2.34
   6   0  16   26.07    2.40
   6   0  16   15.49    2.58
   6   0  16   19.62    2.02
   6   0  16   22.25    1.91
   6   0  16   25.47    2.30
  -6   0 -16   18.33    2.22
  -6   0 -16   22.96    2.06
  -6   0 -16   22.77    2.28
  -6   0 -16   23.04    2.75
   5   0  16   20.62    2.89
   5   0  16   33.91    2.84
   5   0  16   27.77    2.27
   5   0  16   28.60    2.37
   5   0  16   30.63    2.71
  -5   0 -16   25.55    2.37
  -5   0 -16   28.60    3.03
  -5   0 -16   27.47    2.53
  -5   0 -16   28.61    2.31
  -5   0 -16   25.03    2.35
  -5   0 -16   27.53    2.57
   4   0  16   -0.38    1.36
   4   0  16    0.74    0.98
   4   0  16    1.45    0.70
   4   0  16    1.33    0.76
   4   0  16    0.18    0.91
  -4   0 -16    1.18    1.07
  -4   0 -16    0.43    0.75
  -4   0 -16    0.73    0.75
  -4   0 -16    1.16    0.85
  -4   0 -16    2.87    1.38
  -4   0 -16    0.79    1.04
   3   0  16    0.69    1.11
   3   0  16    2.42    1.04
   3   0  16    0.15    0.80
   3   0  16   -2.11    1.27
   3   0  16   -0.06    0.93
   3   0  16    0.44    0.74
  -3   0 -16   -0.01    0.98
  -3   0 -16    1.15    0.83
  -3   0 -16    1.29    1.08
  -3   0 -16   -0.31    0.74
  -3   0 -16    0.30    0.84
  -3   0 -16    2.08    1.26
   2   0  16   22.49    2.03
   2   0  16   24.30    2.42
   2   0  16   19.40    1.98
   2   0  16   24.93    2.48
  -2   0 -16   20.32    2.16
  -2   0 -16   18.60    2.07
  -2   0 -16   26.43    2.35
  -2   0 -16   20.37    2.22
  -2   0 -16   19.95    2.15
   1   0  16    1.54    0.78
   1   0  16    2.55    0.95
   1   0  16    1.12    0.92
   1   0  16    0.79    1.08
  -1   0 -16    2.57    0.83
  -1   0 -16    3.57    1.07
  -1   0 -16    1.91    1.11
  -1   0 -16    2.44    1.06
  -1   0 -16    2.40    1.06
   0   0  16  183.05   13.90
   0   0  16  198.55   13.53
   0   0  16  184.42   13.63
   0   0  16  212.03   13.88
   0   0  16  199.65   13.59
   0   0 -16  178.32   13.62
   0   0 -16  176.26   13.66
   0   0 -16  175.52   13.61
   0   0 -16  192.08   13.69
   0   0 -16  191.97   13.68
  -1   0  16    2.03    1.16
  -1   0  16    1.93    0.82
  -1   0  16    1.90    0.69
  -1   0  16    2.90    1.08
  -1   0  16    2.26    0.81
   1   0 -16    3.78    0.85
   1   0 -16    3.08    1.02
   1   0 -16    1.17    1.10
   1   0 -16    3.14    1.12
   1   0 -16    1.79    1.05
  -2   0  16   16.18    2.32
  -2   0  16   21.99    1.76
  -2   0  16   22.06    1.95
  -2   0  16   23.80    2.61
  -2   0  16   20.85    1.98
   2   0 -16   21.71    2.03
   2   0 -16   21.32    2.35
   2   0 -16   21.76    2.20
   2   0 -16   22.59    1.99
  -3   0  16   -1.32    0.85
  -3   0  16   -0.68    1.22
  -3   0  16   -1.32    1.33
  -3   0  16   -0.38    0.86
  -3   0  16   -0.05    0.54
  -3   0  16   -1.33    0.77
   3   0 -16    0.15    0.82
   3   0 -16    0.14    0.83
   3   0 -16    1.32    0.95
   3   0 -16    0.91    0.75
  -4   0  16    1.28    0.82
  -4   0  16    0.10    0.79
  -4   0  16    0.35    0.51
  -4   0  16    0.67    0.54
  -4   0  16    0.53    1.25
  -4   0  16   -0.61    1.37
   4   0 -16    1.45    1.08
   4   0 -16    3.01    1.17
   4   0 -16    0.99    0.67
   4   0 -16    1.47    1.19
  -5   0  16   28.48    2.13
  -5   0  16   29.33    2.24
  -5   0  16   27.74    2.53
  -5   0  16   28.21    2.42
  -5   0  16   26.39    2.76
  -5   0  16   20.63    2.65
   5   0 -16   27.83    2.51
   5   0 -16   32.43    2.69
   5   0 -16   31.53    2.84
  -6   0  16   21.18    2.48
  -6   0  16   23.45    2.15
  -6   0  16   23.79    1.96
  -6   0  16   17.86    2.54
   6   0 -16   23.19    2.38
   6   0 -16   23.89    2.56
   6   0 -16   23.79    2.10
  -7   0  16   19.76    2.50
  -7   0  16   23.31    2.21
  -7   0  16   22.41    2.64
   7   0 -16   23.08    2.63
   7   0 -16   23.94    2.13
   7   0 -16   26.12    2.46
  -8   0  16   -1.17    1.44
  -8   0  16    0.27    1.12
  -8   0  16   -1.89    1.34
   8   0 -16   -0.26    1.23
   8   0 -16    0.55    1.11
   8   0 -16    0.01    0.95
  -9   0  16   20.85    2.17
  -9   0  16   21.38    2.54
  -9   0  16   15.47    2.34
   9   0 -16   25.04    2.17
   9   0 -16   20.14    2.24
   9   0 -16   18.77    2.32
 -10   0  16    6.09    1.76
 -10   0  16    4.50    1.29
 -10   0  16    2.21    1.64
  10   0 -16    6.23    1.55
  10   0 -16    8.54    1.30
  10   0 -16    6.49    1.67
 -11   0  16    4.23    1.47
 -11   0  16    1.55    1.59
 -11   0  16    3.24    1.64
  11   0 -16    4.45    1.36
  11   0 -16    2.90    1.69
  11   0 -16    7.88    1.44
 -12   0  16   54.55    3.79
 -12   0  16   52.32    4.43
 -12   0  16   39.25    3.85
 -12   0  16   38.99    4.38
  12   0 -16   45.68    3.79
  12   0 -16   37.66    3.94
  12   0 -16   55.93    4.53
 -13   0  16   31.76    3.85
 -13   0  16   30.32    3.24
 -13   0  16   46.57    3.31
 -13   0  16   41.27    3.85
  13   0 -16   27.50    3.30
  13   0 -16   37.72    3.18
  13   0 -16   34.82    3.57
 -14   0  16    6.49    1.48
 -14   0  16    2.73    1.37
 -14   0  16    1.92    1.62
 -14   0  16   -0.40    1.24
  14   0 -16    0.79    1.41
  14   0 -16    2.22    2.07
  14   0 -16   -1.00    1.44
 -15   0  16    1.69    1.39
 -15   0  16    2.45    1.63
 -15   0  16    2.57    1.46
 -15   0  16    5.40    1.45
  15   0 -16    0.14    2.23
  15   0 -16   -1.52    1.64
  14   0  17    1.27    1.18
  14   0  17    0.44    1.72
 -14   0 -17   -2.52    2.26
 -14   0 -17    0.07    0.98
 -14   0 -17    1.88    1.54
  13   0  17    0.31    2.00
  13   0  17   -1.42    1.10
  13   0  17    1.05    1.66
 -13   0 -17    1.51    1.11
 -13   0 -17   -2.83    2.30
 -13   0 -17    1.67    1.12
  12   0  17    0.65    1.49
  12   0  17    1.11    1.54
  12   0  17   -0.20    1.08
 -12   0 -17    1.97    1.08
 -12   0 -17    0.32    1.03
 -12   0 -17   -5.07    2.18
  11   0  17    0.04    1.06
  11   0  17    1.50    1.49
  11   0  17    0.08    1.08
 -11   0 -17    1.19    1.41
 -11   0 -17   -0.20    1.06
 -11   0 -17   -0.47    0.87
 -11   0 -17   -3.53    2.14
  10   0  17    0.15    1.02
  10   0  17   -0.38    1.35
  10   0  17   -1.11    0.70
  10   0  17   -0.41    0.99
 -10   0 -17    1.92    1.32
 -10   0 -17    0.94    1.01
 -10   0 -17   -3.93    1.99
 -10   0 -17   -0.44    1.35
   9   0  17    0.38    0.97
   9   0  17   -0.08    0.77
   9   0  17   -0.28    0.94
   9   0  17   -0.09    0.66
   9   0  17    1.05    1.40
   9   0  17   -1.88    1.05
  -9   0 -17   -0.42    0.81
  -9   0 -17    0.39    1.28
  -9   0 -17   -2.24    1.99
  -9   0 -17    1.12    1.34
   8   0  17   -0.57    1.10
   8   0  17    0.29    0.71
   8   0  17   -0.71    1.25
   8   0  17    0.62    0.82
   8   0  17   -0.63    0.66
   8   0  17   -0.16    1.26
  -8   0 -17   -0.02    0.81
  -8   0 -17   -0.90    0.90
  -8   0 -17   -1.67    1.82
  -8   0 -17    0.06    0.91
   7   0  17    0.05    0.95
   7   0  17   -0.70    1.16
   7   0  17    0.25    1.61
   7   0  17    0.03    1.11
   7   0  17   -0.12    0.77
   7   0  17    0.05    0.70
  -7   0 -17    0.38    0.80
  -7   0 -17    0.51    1.23
  -7   0 -17    0.37    1.21
  -7   0 -17   -0.87    1.26
   6   0  17   -0.09    0.73
   6   0  17    0.66    0.98
   6   0  17    0.58    0.98
   6   0  17   -0.16    1.59
   6   0  17   -1.46    1.08
   6   0  17   -0.54    1.13
  -6   0 -17    0.49    0.89
  -6   0 -17   -1.03    1.17
  -6   0 -17    1.69    1.60
  -6   0 -17    0.11    0.89
   5   0  17    0.01    0.75
   5   0  17    0.86    1.05
   5   0  17    1.03    0.98
   5   0  17    0.22    1.53
   5   0  17    0.89    1.17
  -5   0 -17    2.17    1.50
  -5   0 -17    0.67    1.15
  -5   0 -17    1.11    0.82
  -5   0 -17    0.57    1.03
  -5   0 -17   -0.47    0.74
  -5   0 -17    0.36    0.87
   4   0  17    0.44    1.03
   4   0  17   -0.39    0.94
   4   0  17    0.24    0.79
   4   0  17   -1.90    1.36
   4   0  17    0.70    0.97
  -4   0 -17    0.57    1.06
  -4   0 -17   -0.25    0.84
  -4   0 -17    1.87    1.37
  -4   0 -17    0.86    1.13
  -4   0 -17    0.48    0.78
  -4   0 -17   -0.27    1.02
   3   0  17   -0.28    1.05
   3   0  17   -0.20    0.71
   3   0  17   -0.13    0.83
   3   0  17   -1.90    1.31
   3   0  17    1.00    1.01
   3   0  17    0.43    0.90
  -3   0 -17    1.44    1.03
  -3   0 -17    0.47    0.85
  -3   0 -17   -0.45    0.78
  -3   0 -17    0.39    1.04
  -3   0 -17    2.80    1.27
  -3   0 -17   -0.53    1.05
   2   0  17    0.61    0.89
   2   0  17   -0.73    0.89
   2   0  17   -1.24    1.25
   2   0  17    0.06    1.07
   2   0  17    1.54    1.11
  -2   0 -17    0.51    1.08
  -2   0 -17    2.79    1.14
  -2   0 -17    1.64    1.09
  -2   0 -17    0.50    0.80
  -2   0 -17    0.52    0.83
   1   0  17   -1.14    1.34
   1   0  17   -0.56    0.91
   1   0  17    0.47    1.15
   1   0  17   -0.11    1.11
   1   0  17   -0.11    0.85
  -1   0 -17    1.52    0.82
  -1   0 -17   -0.49    1.09
  -1   0 -17    0.31    1.04
  -1   0 -17    0.77    1.11
  -1   0 -17    1.00    0.99
   0   0  17    4.59    0.88
   0   0  17    3.78    0.81
   0   0  17    1.26    1.05
   0   0  17    1.82    1.25
   0   0  17    4.15    1.38
   0   0  17    0.94    1.31
   0   0 -17    2.50    1.15
   0   0 -17    4.34    1.13
   0   0 -17    4.21    1.18
  -1   0  17   -1.11    1.02
  -1   0  17    0.78    0.72
  -1   0  17    0.06    0.99
  -1   0  17   -0.87    0.85
  -1   0  17    0.22    0.79
  -1   0  17    0.28    0.98
   1   0 -17    1.99    1.12
   1   0 -17    1.30    1.04
   1   0 -17    0.53    1.06
   1   0 -17    1.68    0.94
   1   0 -17    1.07    1.07
  -2   0  17    1.02    0.66
  -2   0  17   -1.50    1.00
  -2   0  17    0.22    1.08
  -2   0  17    0.49    0.78
  -2   0  17   -0.03    1.22
  -2   0  17   -0.04    1.02
   2   0 -17    2.12    0.84
   2   0 -17    0.71    1.16
   2   0 -17    1.07    0.88
   2   0 -17   -0.55    0.97
  -3   0  17    0.01    0.89
  -3   0  17    0.46    0.58
  -3   0  17   -1.54    1.15
  -3   0  17   -0.69    1.38
  -3   0  17   -1.17    1.23
  -3   0  17   -0.29    0.79
   3   0 -17    0.17    1.13
   3   0 -17    0.13    0.72
   3   0 -17    0.50    0.99
   3   0 -17    0.59    0.90
  -4   0  17   -1.06    0.52
  -4   0  17   -0.99    0.93
  -4   0  17    0.94    0.98
  -4   0  17   -1.24    1.02
  -4   0  17   -1.99    1.19
  -4   0  17    0.53    0.74
  -4   0  17   -0.02    0.82
   4   0 -17    1.42    0.99
   4   0 -17    1.37    1.23
   4   0 -17    1.20    0.88
   4   0 -17    0.12    0.70
  -5   0  17   -0.63    0.69
  -5   0  17   -0.57    1.08
  -5   0  17   -0.46    0.87
  -5   0  17   -0.09    1.26
  -5   0  17   -0.89    1.33
   5   0 -17   -0.05    0.98
   5   0 -17    0.14    1.23
   5   0 -17    0.48    1.17
  -6   0  17   -2.34    0.87
  -6   0  17   -1.35    1.33
  -6   0  17   -0.58    0.64
  -6   0  17   -0.60    1.54
  -6   0  17   -0.91    0.87
   6   0 -17    0.52    0.98
   6   0 -17    1.00    1.29
   6   0 -17    1.87    1.29
  -7   0  17   -2.24    0.90
  -7   0  17   -0.51    0.96
  -7   0  17   -0.78    1.10
  -7   0  17   -2.65    1.32
   7   0 -17    0.51    1.30
   7   0 -17    1.04    1.29
   7   0 -17   -0.60    1.00
  -8   0  17   -0.30    1.02
  -8   0  17    0.74    1.20
  -8   0  17   -0.23    1.10
  -8   0  17   -0.33    1.57
   8   0 -17    1.48    1.38
   8   0 -17   -0.71    1.18
   8   0 -17   -0.35    1.32
  -9   0  17   -0.53    1.07
  -9   0  17   -0.20    1.08
  -9   0  17    0.14    0.98
  -9   0  17   -1.56    1.54
   9   0 -17    1.40    1.43
   9   0 -17    1.08    1.34
   9   0 -17    0.62    1.06
 -10   0  17    0.73    1.17
 -10   0  17   -1.68    1.45
 -10   0  17   -0.32    1.17
 -10   0  17    0.68    1.35
  10   0 -17    0.92    1.43
  10   0 -17    2.00    1.31
  10   0 -17   -0.59    1.47
 -11   0  17    2.50    1.43
 -11   0  17    0.88    1.23
 -11   0  17   -0.66    1.58
 -11   0  17   -1.08    1.16
  11   0 -17    0.28    1.67
  11   0 -17    1.43    1.31
  11   0 -17    1.63    1.66
 -12   0  17   -1.56    1.59
 -12   0  17   -0.67    1.18
 -12   0  17    2.49    1.38
 -12   0  17   -0.71    1.22
  12   0 -17    1.14    1.34
  12   0 -17   -0.49    1.47
  12   0 -17   -0.51    1.72
 -13   0  17   -0.32    1.25
 -13   0  17   -2.30    1.52
 -13   0  17    1.98    1.40
 -13   0  17   -1.90    1.55
  13   0 -17   -1.64    1.46
  13   0 -17    1.07    1.40
  13   0 -17    0.87    1.94
 -14   0  17   -4.13    1.52
 -14   0  17    4.28    1.45
 -14   0  17    1.54    1.33
 -14   0  17   -1.22    1.25
  14   0 -17   -4.37    1.41
  14   0 -17   -2.46    1.98
  13   0  18    7.73    1.61
  13   0  18    9.06    1.48
 -13   0 -18    7.42    2.85
 -13   0 -18   10.99    1.85
 -13   0 -18    9.53    1.45
  12   0  18   11.90    1.57
  12   0  18   13.54    2.59
  12   0  18    8.76    1.99
 -12   0 -18   12.92    1.90
 -12   0 -18   12.26    2.45
 -12   0 -18   11.86    1.55
  11   0  18    3.38    1.68
  11   0  18    4.08    1.20
  11   0  18    5.71    2.18
 -11   0 -18    1.98    2.40
 -11   0 -18    4.13    1.26
 -11   0 -18    6.41    1.60
 -11   0 -18    5.56    1.19
  10   0  18   14.41    2.09
  10   0  18   16.51    2.67
  10   0  18   16.05    1.51
  10   0  18   15.79    1.70
 -10   0 -18   14.81    2.06
 -10   0 -18   11.72    2.47
 -10   0 -18   15.97    1.61
 -10   0 -18   15.20    1.77
   9   0  18    1.92    0.77
   9   0  18    3.64    1.99
   9   0  18    2.49    1.45
   9   0  18    2.71    1.30
   9   0  18    0.45    1.00
   9   0  18    2.84    1.10
  -9   0 -18    3.17    1.41
  -9   0 -18    2.68    1.06
  -9   0 -18    1.55    1.43
  -9   0 -18    1.07    2.16
   8   0  18   45.70    3.83
   8   0  18   47.78    3.81
   8   0  18   40.76    3.36
   8   0  18   42.39    3.48
   8   0  18   48.10    4.18
   8   0  18   40.57    3.22
  -8   0 -18   36.99    3.54
  -8   0 -18   39.63    3.30
  -8   0 -18   36.51    4.30
  -8   0 -18   42.24    3.59
   7   0  18   74.78    5.39
   7   0  18   61.78    5.84
   7   0  18   74.42    5.27
   7   0  18   66.39    4.89
   7   0  18   65.11    5.02
   7   0  18   59.86    4.93
  -7   0 -18   59.70    5.09
  -7   0 -18   65.06    5.68
  -7   0 -18   63.71    5.11
  -7   0 -18   63.42    4.90
   6   0  18   54.26    4.32
   6   0  18   60.77    4.64
   6   0  18   53.19    4.40
   6   0  18   60.68    4.55
   6   0  18   56.37    5.30
   6   0  18   68.68    4.93
  -6   0 -18   53.02    4.54
  -6   0 -18   56.03    4.57
  -6   0 -18   59.77    5.07
  -6   0 -18   55.73    4.36
   5   0  18   -0.05    0.80
   5   0  18    0.93    1.11
   5   0  18   -1.76    1.02
   5   0  18    1.15    1.29
   5   0  18    0.14    1.57
  -5   0 -18    0.02    0.81
  -5   0 -18   -0.06    1.07
  -5   0 -18    1.65    1.55
  -5   0 -18   -0.53    1.17
  -5   0 -18    0.44    0.91
   4   0  18   22.18    3.14
   4   0  18   30.79    2.74
   4   0  18   33.31    2.74
   4   0  18   40.76    3.24
   4   0  18   33.95    3.04
   4   0  18   31.82    2.66
  -4   0 -18   39.85    3.27
  -4   0 -18   29.98    2.72
  -4   0 -18   31.49    2.88
  -4   0 -18   29.59    2.83
  -4   0 -18   31.07    2.94
  -4   0 -18   31.42    2.90
   3   0  18   14.98    1.78
   3   0  18   14.24    1.59
   3   0  18   13.62    1.63
   3   0  18   15.22    1.56
   3   0  18    7.82    2.10
   3   0  18   15.39    1.88
  -3   0 -18   19.50    2.17
  -3   0 -18   14.07    1.72
  -3   0 -18   14.09    1.77
  -3   0 -18   14.06    1.72
  -3   0 -18   14.71    1.80
   2   0  18   10.94    1.61
   2   0  18    8.42    1.16
   2   0  18    5.80    1.65
   2   0  18    9.53    1.53
   2   0  18    8.26    1.28
  -2   0 -18    9.26    1.46
  -2   0 -18    7.55    1.40
  -2   0 -18    8.36    1.47
  -2   0 -18   10.91    1.56
  -2   0 -18   10.07    1.51
   1   0  18   59.38    4.40
   1   0  18   53.81    4.34
   1   0  18   47.03    4.80
   1   0  18   59.84    4.87
   1   0  18   67.06    4.90
  -1   0 -18   53.63    4.37
  -1   0 -18   56.64    4.47
  -1   0 -18   55.89    4.54
  -1   0 -18   57.70    4.48
  -1   0 -18   63.78    4.65
   0   0  18    1.17    1.28
   0   0  18    0.68    0.95
   0   0  18   -1.03    1.24
   0   0  18    1.35    0.77
   0   0  18    1.73    1.35
   0   0  18   -0.83    1.03
   0   0 -18    2.41    1.17
   0   0 -18    1.99    0.97
   0   0 -18    1.41    1.13
   0   0 -18    0.82    1.11
   0   0 -18   -0.68    1.10
  -1   0  18   53.26    4.52
  -1   0  18   68.09    5.00
  -1   0  18   61.08    4.30
  -1   0  18   59.11    4.45
  -1   0  18   49.34    4.77
  -1   0  18   55.15    4.99
   1   0 -18   59.79    4.45
   1   0 -18   61.92    4.71
   1   0 -18   54.86    4.47
   1   0 -18   54.30    4.46
  -2   0  18    4.88    1.40
  -2   0  18    8.63    1.00
  -2   0  18    8.00    1.67
  -2   0  18    8.40    1.25
  -2   0  18    7.06    1.44
  -2   0  18    8.05    1.39
   2   0 -18    8.08    1.27
   2   0 -18    9.82    1.39
   2   0 -18    7.87    1.45
   2   0 -18   10.77    1.24
  -3   0  18   14.22    1.64
  -3   0  18   14.47    1.51
  -3   0  18   13.37    2.02
  -3   0  18   12.29    1.87
  -3   0  18   14.31    1.85
  -3   0  18   14.53    1.31
   3   0 -18   13.61    1.84
   3   0 -18   13.84    1.54
   3   0 -18   14.44    1.67
   3   0 -18   14.80    1.65
  -4   0  18   32.81    3.47
  -4   0  18   33.59    2.83
  -4   0  18   29.46    2.79
  -4   0  18   28.29    3.22
  -4   0  18   30.04    2.83
   4   0 -18   35.17    3.04
   4   0 -18   33.39    2.65
   4   0 -18   33.97    2.80
   4   0 -18   34.64    3.19
  -5   0  18   -0.56    1.41
  -5   0  18   -3.67    1.44
  -5   0  18   -1.23    1.28
  -5   0  18   -0.51    1.05
  -5   0  18   -0.43    0.80
   5   0 -18    1.76    1.29
   5   0 -18    1.34    1.32
   5   0 -18    1.02    1.23
  -6   0  18   49.36    5.02
  -6   0  18   57.74    4.38
  -6   0  18   43.99    4.47
  -6   0  18   54.54    4.70
   6   0 -18   62.48    4.55
   6   0 -18   56.10    4.37
   6   0 -18   57.09    4.67
  -7   0  18   66.09    4.77
  -7   0  18   62.31    5.21
  -7   0  18   63.32    5.17
  -7   0  18   46.93    4.75
   7   0 -18   63.74    4.97
   7   0 -18   62.62    4.93
   7   0 -18   62.87    4.73
  -8   0  18   32.13    3.33
  -8   0  18   42.40    4.23
  -8   0  18   41.71    3.49
  -8   0  18   34.97    4.07
   8   0 -18   42.37    3.64
   8   0 -18   40.29    3.79
   8   0 -18   44.23    3.42
  -9   0  18    1.12    1.16
  -9   0  18    2.97    1.43
  -9   0  18    0.01    1.62
  -9   0  18    0.27    1.66
   9   0 -18    0.81    1.48
   9   0 -18    3.22    1.34
   9   0 -18    2.94    1.59
 -10   0  18   17.36    1.90
 -10   0  18   14.12    2.06
 -10   0  18   10.25    1.92
 -10   0  18   13.43    2.05
  10   0 -18   15.85    2.27
  10   0 -18   14.23    2.11
  10   0 -18   17.65    1.86
 -11   0  18    3.25    1.35
 -11   0  18    2.14    1.76
 -11   0  18    0.87    1.67
 -11   0  18    5.63    1.54
  11   0 -18    1.92    1.59
  11   0 -18    3.70    1.80
  11   0 -18    5.08    1.47
 -12   0  18   11.97    1.82
 -12   0  18    6.12    2.00
 -12   0  18    6.41    1.99
 -12   0  18   10.39    1.67
  12   0 -18    5.38    1.82
  12   0 -18    7.99    2.14
  12   0 -18   13.79    1.77
 -13   0  18    4.60    1.87
 -13   0  18   10.47    1.71
 -13   0  18    3.69    1.91
 -13   0  18    5.85    1.71
  13   0 -18    9.64    1.85
  13   0 -18    4.76    1.78
  12   0  19    0.71    1.12
  12   0  19    0.69    1.27
 -12   0 -19    0.06    1.00
 -12   0 -19    2.82    1.54
 -12   0 -19   -1.75    1.81
  11   0  19   -0.49    1.58
  11   0  19    3.08    2.17
  11   0  19    0.32    1.10
 -11   0 -19    1.00    1.48
 -11   0 -19   -5.01    2.27
 -11   0 -19   -0.86    1.08
 -11   0 -19   -0.15    0.95
  10   0  19   -0.85    1.09
  10   0  19    1.86    2.08
  10   0  19   -0.31    1.54
 -10   0 -19   -4.60    2.08
 -10   0 -19   -0.41    1.05
 -10   0 -19    0.58    1.05
 -10   0 -19    0.26    1.07
   9   0  19    1.13    0.78
   9   0  19   -0.26    1.46
   9   0  19    0.38    1.95
   9   0  19   -0.23    1.07
  -9   0 -19   -0.26    0.90
  -9   0 -19    1.34    1.44
  -9   0 -19    1.77    1.42
  -9   0 -19   -2.92    2.06
   8   0  19    1.13    1.43
   8   0  19   -0.07    1.39
   8   0  19    0.61    1.36
   8   0  19    0.38    1.09
   8   0  19   -0.10    0.98
   8   0  19   -0.58    0.89
  -8   0 -19    0.50    1.03
  -8   0 -19    2.98    1.42
  -8   0 -19    1.37    1.40
  -8   0 -19   -0.49    2.01
   7   0  19    0.86    1.05
   7   0  19    1.21    1.36
   7   0  19   -1.26    1.75
   7   0  19    1.64    1.13
   7   0  19    0.19    1.17
   7   0  19   -0.50    0.81
  -7   0 -19    0.53    1.30
  -7   0 -19    1.22    1.88
  -7   0 -19   -0.08    0.89
  -7   0 -19    0.89    1.36
   6   0  19    0.56    1.38
   6   0  19    0.62    0.85
   6   0  19    1.14    1.78
   6   0  19   -0.14    1.09
   6   0  19   -0.93    0.92
   6   0  19    1.26    1.14
  -6   0 -19    0.68    1.28
  -6   0 -19   -1.35    0.85
  -6   0 -19    2.90    1.76
  -6   0 -19   -1.32    1.31
   5   0  19    0.35    0.87
   5   0  19   -0.42    1.01
   5   0  19    2.04    1.46
   5   0  19   -0.86    1.58
   5   0  19    0.06    1.11
  -5   0 -19   -0.98    0.85
  -5   0 -19    3.02    1.57
  -5   0 -19    0.23    1.25
  -5   0 -19    0.50    1.15
  -5   0 -19    0.21    0.95
   4   0  19   -0.78    1.42
   4   0  19   -0.38    0.79
   4   0  19    0.23    0.99
   4   0  19    0.73    0.91
   4   0  19   -1.18    1.55
   4   0  19    1.51    1.12
  -4   0 -19    4.76    1.53
  -4   0 -19    0.69    1.30
  -4   0 -19    0.19    0.84
  -4   0 -19    0.21    0.90
  -4   0 -19    1.42    0.91
   3   0  19   -0.11    1.46
   3   0  19    0.89    0.97
   3   0  19   -1.73    1.23
   3   0  19    0.74    1.10
   3   0  19    0.12    1.01
   3   0  19    1.40    1.18
  -3   0 -19    4.48    1.39
  -3   0 -19    1.51    1.16
  -3   0 -19    0.46    0.87
  -3   0 -19    1.47    1.23
  -3   0 -19    0.11    1.27
   2   0  19    0.06    1.31
   2   0  19   -1.57    0.97
   2   0  19    1.07    1.24
   2   0  19   -0.41    1.36
   2   0  19   -0.37    0.84
  -2   0 -19    3.60    1.23
  -2   0 -19    0.16    1.23
  -2   0 -19    0.64    1.17
  -2   0 -19   -0.39    1.13
  -2   0 -19    1.55    1.19
   1   0  19   -1.25    1.42
   1   0  19    0.90    1.03
   1   0  19    1.50    0.87
   1   0  19    0.81    1.35
   1   0  19    0.62    0.99
   1   0  19    1.83    1.35
  -1   0 -19    3.47    1.14
  -1   0 -19    1.85    1.23
  -1   0 -19    3.24    1.24
  -1   0 -19    1.62    0.92
  -1   0 -19    1.63    1.26
   0   0  19   -0.18    1.31
   0   0  19   -1.32    1.12
   0   0  19   -0.72    0.97
   0   0  19    0.25    0.80
   0   0  19   -0.47    1.07
   0   0  19    0.77    1.32
   0   0 -19    1.14    1.22
   0   0 -19    0.40    1.30
   0   0 -19    1.93    1.12
   0   0 -19    0.11    0.86
   0   0 -19    2.37    1.28
  -1   0  19    0.58    0.87
  -1   0  19    0.09    1.41
  -1   0  19   -0.35    1.13
  -1   0  19    1.47    1.48
  -1   0  19   -0.81    1.22
  -1   0  19    1.85    0.77
   1   0 -19    2.00    0.97
   1   0 -19    1.48    1.17
   1   0 -19    3.13    1.06
   1   0 -19    1.82    0.93
  -2   0  19   -0.03    1.07
  -2   0  19   -0.32    0.71
  -2   0  19   -0.80    1.00
  -2   0  19    0.91    1.46
  -2   0  19    0.42    1.48
  -2   0  19   -0.65    1.17
   2   0 -19    0.91    1.14
   2   0 -19    0.39    1.24
   2   0 -19    0.29    1.23
   2   0 -19    1.24    0.94
  -3   0  19   -0.97    1.42
  -3   0  19   -0.26    0.96
  -3   0  19   -0.02    0.99
  -3   0  19   -0.05    0.94
  -3   0  19    0.29    1.16
   3   0 -19    1.29    1.28
   3   0 -19    0.86    0.88
   3   0 -19    1.30    1.12
   3   0 -19    1.48    1.29
  -4   0  19   -1.50    1.24
  -4   0  19    0.71    0.93
  -4   0  19   -0.63    1.18
  -4   0  19   -0.55    1.47
   4   0 -19    2.97    1.38
   4   0 -19    0.02    1.01
   4   0 -19    1.81    1.03
   4   0 -19    2.09    1.15
  -5   0  19   -1.73    0.95
  -5   0  19    0.31    0.97
  -5   0  19   -2.50    1.57
  -5   0  19   -2.42    1.48
   5   0 -19    1.96    1.39
   5   0 -19    0.63    1.34
   5   0 -19    1.10    1.30
  -6   0  19   -2.14    1.65
  -6   0  19   -1.91    1.48
  -6   0  19   -0.70    0.98
  -6   0  19   -1.45    1.36
   6   0 -19    2.31    1.44
   6   0 -19    0.72    1.38
   6   0 -19    0.60    1.14
  -7   0  19   -1.74    1.33
  -7   0  19   -0.37    1.64
  -7   0  19   -1.45    1.22
  -7   0  19    0.34    1.20
   7   0 -19    2.31    1.45
   7   0 -19    0.41    1.42
   7   0 -19    0.97    1.15
  -8   0  19   -0.30    1.23
  -8   0  19   -0.94    1.41
  -8   0  19    1.66    1.13
  -8   0  19   -0.81    1.73
   8   0 -19    0.13    1.34
   8   0 -19   -0.15    1.12
   8   0 -19    1.24    1.47
  -9   0  19   -1.21    1.26
  -9   0  19   -0.11    1.16
  -9   0  19   -1.17    1.45
  -9   0  19   -1.92    1.65
   9   0 -19   -1.77    1.49
   9   0 -19    1.60    1.58
   9   0 -19    0.69    1.36
 -10   0  19    0.67    1.49
 -10   0  19   -1.01    1.65
 -10   0  19    0.51    1.22
 -10   0  19   -1.06    1.74
  10   0 -19   -0.81    1.49
  10   0 -19    2.59    1.39
  10   0 -19    0.21    1.21
 -11   0  19   -2.97    1.72
 -11   0  19    0.93    1.10
 -11   0  19   -0.97    1.22
 -11   0  19    0.12    1.24
  11   0 -19    1.43    1.41
  11   0 -19   -0.07    1.62
  11   0 -19    0.42    1.72
 -12   0  19    2.48    1.53
 -12   0  19    1.15    1.30
 -12   0  19   -2.12    1.69
  12   0 -19   -2.02    1.60
  12   0 -19   -0.36    1.87
  11   0  20    1.43    1.21
  11   0  20    1.34    1.68
 -11   0 -20   -2.33    2.42
 -11   0 -20    2.52    1.56
  10   0  20   -0.38    1.60
  10   0  20   -1.74    1.11
  10   0  20    4.43    2.26
 -10   0 -20   -1.78    2.28
 -10   0 -20    1.46    1.12
 -10   0 -20   -0.03    1.14
 -10   0 -20    0.44    1.46
   9   0  20    1.90    1.59
   9   0  20    3.63    2.14
   9   0  20    2.45    1.15
   9   0  20   -0.04    0.98
  -9   0 -20   -0.76    2.11
  -9   0 -20    1.06    1.11
  -9   0 -20    3.34    1.52
  -9   0 -20    1.39    0.98
   8   0  20   31.84    2.68
   8   0  20   38.15    3.43
   8   0  20   36.88    3.75
   8   0  20   32.64    2.86
  -8   0 -20   33.82    3.51
  -8   0 -20   27.26    3.05
  -8   0 -20   32.97    3.12
  -8   0 -20   32.05    2.77
   7   0  20    1.62    1.48
   7   0  20    0.07    1.09
   7   0  20    0.85    1.92
   7   0  20   -0.72    1.14
   7   0  20    0.40    1.51
   7   0  20    0.15    1.01
  -7   0 -20    1.33    0.95
  -7   0 -20    1.98    1.49
  -7   0 -20    0.45    1.38
  -7   0 -20    1.33    1.43
   6   0  20    7.45    1.63
   6   0  20    6.60    1.46
   6   0  20    8.81    1.44
   6   0  20    7.93    1.65
   6   0  20    6.01    2.08
   6   0  20    6.96    1.18
  -6   0 -20    9.59    1.36
  -6   0 -20   11.73    2.13
  -6   0 -20    9.23    1.67
  -6   0 -20    7.89    1.65
   5   0  20   32.70    2.75
   5   0  20   32.95    3.10
   5   0  20   33.54    3.04
   5   0  20   32.58    2.77
   5   0  20   37.50    3.67
   5   0  20   24.10    3.29
   5   0  20   27.09    2.61
  -5   0 -20   29.71    2.66
  -5   0 -20   28.08    2.66
  -5   0 -20   31.51    2.96
  -5   0 -20   28.21    2.74
  -5   0 -20   38.57    3.44
   4   0  20   30.99    2.79
   4   0  20   38.69    3.74
   4   0  20   30.94    2.67
   4   0  20   33.12    3.11
   4   0  20   19.66    3.27
   4   0  20   31.58    2.75
  -4   0 -20   33.92    3.03
  -4   0 -20   28.49    2.70
  -4   0 -20   28.27    2.85
  -4   0 -20   36.32    3.24
  -4   0 -20   30.92    2.93
   3   0  20   42.25    3.48
   3   0  20   49.47    4.39
   3   0  20   35.33    4.19
   3   0  20   48.11    3.96
   3   0  20   42.17    3.43
   3   0  20   44.29    3.41
  -3   0 -20   41.66    3.61
  -3   0 -20   41.66    3.48
  -3   0 -20   54.44    3.91
  -3   0 -20   37.19    3.48
  -3   0 -20   41.31    3.55
   2   0  20   49.72    3.99
   2   0  20   48.28    3.98
   2   0  20   58.20    4.86
   2   0  20   48.35    4.60
   2   0  20   48.63    3.83
   2   0  20   53.18    4.48
  -2   0 -20   49.66    4.23
  -2   0 -20   56.49    4.35
  -2   0 -20   47.36    4.06
  -2   0 -20   49.05    4.14
  -2   0 -20   49.38    4.11
   1   0  20    8.58    1.14
   1   0  20    3.56    1.70
   1   0  20    6.17    1.73
   1   0  20    5.84    1.32
   1   0  20    5.58    1.63
   1   0  20    7.51    1.28
  -1   0 -20   10.99    1.60
  -1   0 -20    6.04    1.20
  -1   0 -20    8.68    1.59
  -1   0 -20    8.00    1.50
  -1   0 -20    7.54    1.26
   0   0  20    0.23    1.50
   0   0  20    0.97    0.89
   0   0  20    1.45    0.94
   0   0  20    1.63    1.43
   0   0  20    1.93    0.87
   0   0  20    1.98    1.47
   0   0 -20    1.19    0.95
   0   0 -20    1.48    1.31
   0   0 -20    2.85    1.20
   0   0 -20    1.59    1.29
   0   0 -20    0.89    1.23
  -1   0  20    8.47    1.55
  -1   0  20    5.49    1.79
  -1   0  20    8.82    1.27
  -1   0  20    5.89    1.80
  -1   0  20    7.96    1.07
  -1   0  20    7.58    1.31
   1   0 -20    8.48    1.59
   1   0 -20    9.74    1.53
   1   0 -20    7.46    1.55
   1   0 -20    9.08    1.39
  -2   0  20   52.10    4.16
  -2   0  20   42.77    4.59
  -2   0  20   49.15    4.60
  -2   0  20   48.27    3.89
  -2   0  20   46.44    3.86
   2   0 -20   45.68    3.91
   2   0 -20   48.14    3.93
   2   0 -20   50.63    4.02
   2   0 -20   50.22    3.85
  -3   0  20   43.94    4.27
  -3   0  20   44.25    3.50
  -3   0  20   32.32    3.92
  -3   0  20   37.82    3.45
   3   0 -20   45.27    3.73
   3   0 -20   41.08    3.59
   3   0 -20   45.89    3.63
   3   0 -20   43.60    3.37
  -4   0  20   32.69    2.68
  -4   0  20   21.61    3.20
  -4   0  20   32.41    3.67
  -4   0  20   31.79    3.00
   4   0 -20   31.80    3.05
   4   0 -20   32.14    2.77
   4   0 -20   28.92    2.85
  -5   0  20   30.83    3.22
  -5   0  20   32.19    2.80
  -5   0  20   23.76    2.65
  -5   0  20   22.61    3.19
   5   0 -20   30.60    2.72
   5   0 -20   31.56    3.17
   5   0 -20   33.18    3.05
  -6   0  20    7.61    1.46
  -6   0  20    3.76    1.60
  -6   0  20    2.77    1.99
  -6   0  20    7.57    1.99
   6   0 -20    7.86    1.74
   6   0 -20   10.37    1.69
   6   0 -20    9.50    1.78
  -7   0  20   -1.12    1.32
  -7   0  20    0.10    1.28
  -7   0  20   -1.22    1.44
  -7   0  20   -0.25    1.06
   7   0 -20    0.64    1.53
   7   0 -20    1.58    1.52
   7   0 -20    2.24    1.45
  -8   0  20   23.50    3.22
  -8   0  20   32.42    2.84
  -8   0  20   30.56    3.45
  -8   0  20   25.97    2.97
   8   0 -20   30.00    3.01
   8   0 -20   36.33    2.95
   8   0 -20   30.13    3.19
  -9   0  20   -0.14    1.33
  -9   0  20   -0.44    1.37
  -9   0  20   -0.92    1.45
  -9   0  20   -1.42    1.67
   9   0 -20    1.21    1.26
   9   0 -20    1.77    1.61
   9   0 -20   -0.23    1.38
 -10   0  20    2.63    1.53
 -10   0  20   -2.99    2.02
 -10   0  20    1.78    1.42
 -10   0  20   -1.63    1.69
  10   0 -20    2.05    1.73
  10   0 -20   -0.64    1.63
  10   0 -20    1.78    1.47
 -11   0  20    3.13    1.34
 -11   0  20   -1.78    1.75
 -11   0  20    0.38    1.13
  11   0 -20   -0.36    1.69
  11   0 -20    1.62    1.85
   9   0  21    2.15    2.15
   9   0  21   -0.25    1.13
   9   0  21    0.62    1.62
  -9   0 -21    0.99    2.29
  -9   0 -21    0.60    1.50
  -9   0 -21    0.09    0.97
  -9   0 -21    1.84    1.51
   8   0  21    0.20    1.53
   8   0  21    2.87    2.10
   8   0  21    0.38    1.04
   8   0  21    0.53    1.19
  -8   0 -21   -0.75    0.95
  -8   0 -21    1.97    1.53
  -8   0 -21    1.94    2.08
  -8   0 -21   -0.09    1.43
   7   0  21   -0.09    0.91
   7   0  21   -0.90    1.19
   7   0  21    0.51    1.97
   7   0  21   -0.76    1.90
   7   0  21    0.50    1.48
   7   0  21    0.08    1.03
  -7   0 -21    1.07    1.44
  -7   0 -21    0.31    1.37
  -7   0 -21    2.63    2.01
  -7   0 -21   -0.68    1.12
   6   0  21   -0.31    1.19
   6   0  21   -0.57    1.08
   6   0  21   -0.56    0.91
   6   0  21   -0.11    1.80
   6   0  21   -0.56    1.42
   6   0  21    0.40    1.46
   6   0  21   -0.48    0.91
  -6   0 -21    0.08    0.98
  -6   0 -21    1.62    1.82
  -6   0 -21    0.22    1.03
  -6   0 -21   -0.40    1.41
   5   0  21    2.98    1.30
   5   0  21   -0.24    1.17
   5   0  21    1.13    0.99
   5   0  21    0.28    1.82
   5   0  21    0.82    1.75
   5   0  21    0.03    1.38
   5   0  21   -0.03    1.11
  -5   0 -21    0.72    1.30
  -5   0 -21    1.59    1.38
  -5   0 -21    5.01    1.94
  -5   0 -21    0.38    1.45
   4   0  21    0.99    1.13
   4   0  21   -0.13    1.02
   4   0  21   -0.84    1.47
   4   0  21    1.52    1.25
   4   0  21   -1.01    1.65
   4   0  21    1.82    1.45
  -4   0 -21    5.01    1.62
  -4   0 -21    3.02    1.40
  -4   0 -21   -0.11    1.02
  -4   0 -21    1.08    0.97
   3   0  21    0.06    1.52
   3   0  21    1.84    1.09
   3   0  21    0.75    1.59
   3   0  21    0.35    1.08
   3   0  21    2.51    1.36
   3   0  21    0.94    1.23
  -3   0 -21    1.45    1.32
  -3   0 -21    2.08    1.34
  -3   0 -21    1.58    1.33
  -3   0 -21    2.24    1.42
  -3   0 -21   -0.73    1.39
   2   0  21    0.16    1.23
   2   0  21    1.49    0.86
   2   0  21   -0.23    1.55
   2   0  21   -0.63    1.45
   2   0  21    1.88    0.87
   2   0  21    2.14    1.44
   2   0  21    1.85    1.12
  -2   0 -21    2.71    1.34
  -2   0 -21    1.12    1.38
  -2   0 -21    1.99    1.33
  -2   0 -21    1.59    1.00
  -2   0 -21    3.77    1.33
   1   0  21   -0.68    1.08
   1   0  21    0.00    1.58
   1   0  21    0.75    0.93
   1   0  21    0.00    1.06
   1   0  21    0.19    1.16
   1   0  21    0.51    1.38
  -1   0 -21    0.57    1.32
  -1   0 -21    3.97    1.39
  -1   0 -21    1.84    1.32
  -1   0 -21   -0.04    1.32
  -1   0 -21    1.02    0.98
   0   0  21   -1.14    1.44
   0   0  21   -0.76    0.85
   0   0  21   -0.52    1.60
   0   0  21   -1.15    1.04
   0   0  21    0.23    1.51
   0   0  21    0.19    1.19
   0   0 -21    2.56    1.08
   0   0 -21    2.47    1.33
   0   0 -21    1.41    1.34
   0   0 -21    0.41    1.04
  -1   0  21   -1.19    1.22
  -1   0  21    1.00    1.59
  -1   0  21    0.21    0.94
  -1   0  21   -1.06    0.93
  -1   0  21   -0.83    1.58
   1   0 -21    0.56    1.37
   1   0 -21    2.34    1.10
   1   0 -21    1.33    1.31
   1   0 -21    0.93    1.44
  -2   0  21    1.67    1.32
  -2   0  21   -0.79    1.68
  -2   0  21    0.32    0.96
  -2   0  21    0.34    1.25
   2   0 -21    1.91    1.42
   2   0 -21    1.77    1.31
   2   0 -21    2.32    1.02
   2   0 -21    0.19    1.42
  -3   0  21    0.24    1.36
  -3   0  21   -3.90    1.65
  -3   0  21   -0.76    1.67
  -3   0  21    0.97    0.99
   3   0 -21    2.88    1.51
   3   0 -21    1.24    1.38
   3   0 -21    2.20    1.13
  -4   0  21    0.69    1.12
  -4   0  21   -2.66    1.75
  -4   0  21    0.41    1.40
  -4   0  21   -1.61    1.69
   4   0 -21    0.79    1.26
   4   0 -21    1.46    1.45
   4   0 -21    2.63    1.49
  -5   0  21    0.24    1.45
  -5   0  21   -5.61    1.74
  -5   0  21   -0.37    1.21
  -5   0  21   -0.55    1.27
   5   0 -21    1.73    1.30
   5   0 -21    1.23    1.50
   5   0 -21    1.01    1.46
  -6   0  21   -3.78    1.81
  -6   0  21   -0.03    1.06
  -6   0  21   -1.45    1.02
  -6   0  21   -0.14    1.76
   6   0 -21    2.79    1.59
   6   0 -21    1.14    1.28
   6   0 -21    1.19    1.55
  -7   0  21   -1.89    1.44
  -7   0  21   -3.13    1.30
  -7   0  21    0.37    1.78
  -7   0  21    0.86    1.31
   7   0 -21    0.58    1.55
   7   0 -21    2.40    1.63
   7   0 -21    0.64    1.28
  -8   0  21   -1.03    1.51
  -8   0  21   -3.25    2.16
  -8   0  21    0.17    1.34
  -8   0  21   -2.01    1.76
   8   0 -21    0.40    1.65
   8   0 -21    0.45    1.28
   8   0 -21   -0.40    1.57
  -9   0  21   -0.63    1.53
  -9   0  21    0.54    1.37
  -9   0  21   -2.84    1.76
   9   0 -21    0.62    1.67
   9   0 -21    1.30    1.68
   9   0 -21    1.50    1.32
   7   0  22   -1.10    0.96
   7   0  22   -1.24    1.52
   7   0  22    0.46    1.13
   7   0  22    0.71    2.07
   7   0  22   -0.14    0.92
  -7   0 -22    0.27    1.96
  -7   0 -22    2.00    1.50
  -7   0 -22   -1.12    1.06
  -7   0 -22    1.04    1.05
   6   0  22    5.52    1.38
   6   0  22    3.71    1.69
   6   0  22    5.54    1.44
   6   0  22    3.48    1.25
   6   0  22    4.29    1.64
   6   0  22    2.60    2.03
   6   0  22    5.11    1.29
  -6   0 -22    8.03    2.02
  -6   0 -22    7.15    1.66
  -6   0 -22    5.34    1.30
   5   0  22   35.33    3.18
   5   0  22   37.40    3.52
   5   0  22   36.57    3.08
   5   0  22   42.89    4.34
   5   0  22   36.13    3.21
   5   0  22   27.29    3.87
   5   0  22   44.34    3.65
  -5   0 -22   33.65    3.19
  -5   0 -22   43.15    3.84
  -5   0 -22   36.07    3.34
  -5   0 -22   35.87    3.39
   4   0  22    1.76    1.36
   4   0  22    0.57    1.13
   4   0  22    2.06    1.31
   4   0  22    3.33    1.77
   4   0  22    0.91    1.10
   4   0  22    0.55    1.76
  -4   0 -22    3.52    1.55
  -4   0 -22    1.38    1.42
  -4   0 -22    1.77    1.39
  -4   0 -22    5.49    1.65
   3   0  22   18.01    1.96
   3   0  22   19.24    1.96
   3   0  22   17.38    2.38
   3   0  22   19.89    2.10
   3   0  22   16.23    2.52
   3   0  22   13.58    2.44
   3   0  22   19.66    1.85
  -3   0 -22   26.61    2.81
  -3   0 -22   16.94    2.15
  -3   0 -22   17.15    2.17
  -3   0 -22   20.66    2.29
  -3   0 -22   18.04    2.01
   2   0  22    5.20    1.28
   2   0  22    4.38    1.91
   2   0  22    4.42    1.82
   2   0  22    5.23    1.46
   2   0  22    6.01    1.15
   2   0  22    5.75    1.30
   2   0  22    7.14    1.64
  -2   0 -22    4.99    1.55
  -2   0 -22    4.58    1.50
  -2   0 -22    6.24    1.55
  -2   0 -22    4.14    1.22
  -2   0 -22    9.38    1.73
   1   0  22   14.22    2.13
   1   0  22   11.91    2.18
   1   0  22   11.65    2.44
   1   0  22   14.35    1.74
   1   0  22   12.49    1.76
   1   0  22   13.00    1.67
  -1   0 -22   13.97    1.93
  -1   0 -22   15.15    1.84
  -1   0 -22   12.52    1.97
  -1   0 -22   15.15    1.94
  -1   0 -22   12.77    1.69
   0   0  22    0.74    1.64
   0   0  22    1.47    1.17
   0   0  22    1.76    1.35
   0   0  22    2.22    1.31
   0   0  22    0.12    1.98
   0   0 -22    3.70    1.62
   0   0 -22    2.92    1.16
   0   0 -22    0.94    1.07
   0   0 -22    2.33    1.27
  -1   0  22   14.25    1.67
  -1   0  22    9.77    2.22
  -1   0  22   11.71    1.79
  -1   0  22   10.47    2.18
   1   0 -22   10.81    1.91
   1   0 -22   16.30    2.07
   1   0 -22   13.39    1.66
   1   0 -22   12.25    1.67
  -2   0  22    4.82    1.30
  -2   0  22    3.09    1.50
  -2   0  22    5.09    1.95
  -2   0  22    2.27    1.92
   2   0 -22    6.98    1.53
   2   0 -22    5.86    1.31
   2   0 -22    4.78    1.65
  -3   0  22   17.86    1.91
  -3   0  22   15.10    2.16
  -3   0  22    9.87    2.48
  -3   0  22   15.32    2.58
   3   0 -22   19.92    2.31
   3   0 -22   17.43    2.20
   3   0 -22   20.57    2.16
  -4   0  22    0.31    1.87
  -4   0  22    0.69    1.17
  -4   0  22    1.20    1.15
  -4   0  22   -2.62    1.89
   4   0 -22    1.69    1.38
   4   0 -22    2.58    1.56
   4   0 -22    2.48    1.53
  -5   0  22   30.12    3.23
  -5   0  22   38.49    3.72
  -5   0  22   24.67    3.60
  -5   0  22   37.71    3.14
   5   0 -22   37.46    3.43
   5   0 -22   31.85    3.18
   5   0 -22   34.74    3.09
  -6   0  22    1.67    1.59
  -6   0  22    5.20    2.11
  -6   0  22    4.48    1.39
   6   0 -22    5.72    1.80
   6   0 -22    6.34    1.77
   6   0 -22    6.67    1.53
  -7   0  22   -0.17    1.08
  -7   0  22   -2.02    1.86
  -7   0  22   -1.30    1.11
   7   0 -22   -2.33    1.59
   7   0 -22    0.47    1.63
   7   0 -22    1.25    1.53
   4   0  23    0.29    1.38
   4   0  23    1.64    1.77
   4   0  23   -1.03    1.72
   4   0  23    0.82    1.15
   4   0  23    0.56    1.09
   4   0  23   -1.25    1.36
  -4   0 -23    2.18    1.55
  -4   0 -23    1.35    1.47
  -4   0 -23    2.20    1.61
  -4   0 -23    0.76    1.42
   3   0  23    1.27    1.19
   3   0  23   -1.39    1.36
   3   0  23    0.47    1.67
   3   0  23    1.15    1.49
   3   0  23    1.83    0.96
   3   0  23    0.28    2.04
  -3   0 -23    2.86    1.51
  -3   0 -23    0.51    1.52
  -3   0 -23    0.14    1.41
  -3   0 -23    1.95    1.45
   2   0  23   -0.29    1.19
   2   0  23    0.17    1.56
   2   0  23    0.77    1.55
   2   0  23    0.40    1.81
   2   0  23    0.34    1.37
  -2   0 -23    0.53    1.49
  -2   0 -23    1.85    1.43
  -2   0 -23   -0.10    1.41
  -2   0 -23    2.69    1.38
  -2   0 -23    1.26    1.07
   1   0  23    1.87    1.67
   1   0  23    1.17    1.88
   1   0  23    0.19    1.27
  -1   0 -23    2.25    1.15
  -1   0 -23    1.62    1.43
  -1   0 -23    2.18    1.42
  -1   0 -23    2.79    1.48
  -1   0 -23    2.14    1.45
   0   0  23   -0.43    1.86
   0   0  23   -0.62    1.32
   0   0  23   -0.99    2.00
   0   0  23   -0.03    1.66
   0   0 -23    1.56    1.33
   0   0 -23    0.26    1.41
   0   0 -23    0.71    1.44
   0   0 -23    0.99    1.45
  -1   0  23    1.91    1.95
  -1   0  23   -1.47    1.72
  -1   0  23   -3.18    1.84
  -1   0  23   -0.82    1.37
   1   0 -23    0.81    1.44
   1   0 -23   -0.05    1.46
   1   0 -23    0.43    1.11
  -2   0  23   -1.45    1.40
  -2   0  23   -0.49    1.88
  -2   0  23   -1.03    1.36
  -2   0  23   -1.23    1.34
   2   0 -23    1.57    1.57
   2   0 -23    1.85    1.43
   2   0 -23    2.29    1.55
  -3   0  23   -2.91    1.88
  -3   0  23   -1.04    1.92
  -3   0  23    0.14    1.43
  -3   0  23    0.26    1.10
   3   0 -23    0.02    1.55
   3   0 -23    3.01    1.66
   3   0 -23    1.93    1.45
  -4   0  23   -1.09    1.06
  -4   0  23   -1.19    1.94
  -4   0  23   -0.76    1.52
   4   0 -23   -0.14    1.48
   4   0 -23    2.29    1.43
   4   0 -23    0.33    1.64
   4  -1 -23    1.17    1.39
   4  -1 -23    1.38    1.61
   4  -1 -23    1.17    1.47
  -4   1  23   -0.81    1.30
  -4   1  23   -0.92    1.46
  -4   1  23    0.84    1.44
   3  -1 -23   10.37    1.91
   3  -1 -23   11.55    1.77
   3  -1 -23    9.74    1.85
  -3   1  23    2.48    2.42
  -3   1  23    8.66    2.23
  -3   1  23    7.65    1.77
  -3   1  23    7.03    1.52
   2  -1 -23    8.31    1.63
   2  -1 -23    6.72    1.74
   2  -1 -23    5.51    1.66
  -2   1  23    5.06    2.12
  -2   1  23    2.64    2.01
  -2   1  23    3.73    1.41
  -2   1  23    6.58    1.31
   1  -1 -23    3.52    1.46
   1  -1 -23    1.80    1.57
   1  -1 -23    0.67    1.43
  -1   1  23    1.00    1.04
  -1   1  23   -0.16    1.81
  -1   1  23   -0.01    1.08
  -1   1  23   -0.11    1.88
   0  -1 -23    1.04    1.41
   0  -1 -23    1.06    1.13
   0  -1 -23    1.95    1.27
   0  -1 -23    1.27    1.41
   0   1  23    0.58    1.85
   0   1  23   -0.93    1.24
   0   1  23   -0.96    1.22
   0   1  23    0.04    0.97
  -1  -1 -23    3.44    1.50
  -1  -1 -23    1.57    1.40
  -1  -1 -23    1.78    1.42
  -1  -1 -23    3.73    1.42
   1   1  23   -0.18    1.24
   1   1  23    1.30    1.70
   1   1  23    1.83    1.89
   1   1  23   -0.86    1.21
  -2  -1 -23    4.13    1.24
  -2  -1 -23    9.03    1.72
  -2  -1 -23    6.45    1.60
  -2  -1 -23    5.12    1.67
  -2  -1 -23    8.19    1.84
   2   1  23    4.19    1.77
   2   1  23    6.66    1.44
   2   1  23    7.59    2.08
   2   1  23    6.12    1.52
   2   1  23    7.00    1.40
   2   1  23    6.40    1.92
   2   1  23    5.14    1.49
  -3  -1 -23   10.79    1.83
  -3  -1 -23    9.72    1.81
  -3  -1 -23    9.57    1.76
  -3  -1 -23    9.50    1.77
  -3  -1 -23   14.18    2.04
   3   1  23    6.99    1.82
   3   1  23    7.36    1.97
   3   1  23    9.99    2.19
   3   1  23    9.30    1.63
   3   1  23    8.45    1.49
   3   1  23    9.86    1.59
   3   1  23   10.21    1.48
  -4  -1 -23    3.30    1.59
  -4  -1 -23   -0.18    1.43
  -4  -1 -23    0.32    1.38
  -4  -1 -23    2.14    1.61
   4   1  23   -1.46    1.39
   4   1  23   -0.29    1.45
   4   1  23    0.78    1.21
   4   1  23    0.14    1.10
   4   1  23   -0.33    1.72
   4   1  23    0.30    1.32
   4   1  23    0.74    1.13
   4   1  23    1.15    2.02
   7  -1 -22    6.05    1.80
   7  -1 -22    7.83    2.13
   7  -1 -22    8.62    1.91
  -7   1  22    5.19    1.76
  -7   1  22    1.32    1.99
  -7   1  22    6.58    1.60
   6  -1 -22    7.44    1.87
   6  -1 -22    7.19    1.77
   6  -1 -22    8.35    1.72
  -6   1  22    4.91    2.05
  -6   1  22    6.20    1.53
  -6   1  22    2.92    1.70
   5  -1 -22    3.99    1.66
   5  -1 -22    8.06    1.67
   5  -1 -22    7.06    1.78
  -5   1  22    2.44    1.26
  -5   1  22    3.16    1.97
  -5   1  22    4.82    1.30
  -5   1  22    2.29    1.60
   4  -1 -22    3.70    1.62
   4  -1 -22    0.56    1.31
   4  -1 -22    2.51    1.48
  -4   1  22   -1.57    1.44
  -4   1  22   -4.58    1.78
  -4   1  22   -1.61    1.25
  -4   1  22    0.93    1.29
   3  -1 -22   47.95    3.94
   3  -1 -22   50.20    4.17
   3  -1 -22   49.18    4.22
  -3   1  22   36.27    4.73
  -3   1  22   47.89    3.95
  -3   1  22   42.82    3.85
  -3   1  22   55.37    4.88
   2  -1 -22    3.25    1.17
   2  -1 -22    3.20    1.41
   2  -1 -22    3.39    1.50
  -2   1  22    0.70    1.08
  -2   1  22    0.56    1.37
  -2   1  22    0.68    1.79
  -2   1  22    2.90    1.45
   1  -1 -22   26.09    2.78
   1  -1 -22   26.53    2.50
   1  -1 -22   27.81    2.58
   1  -1 -22   24.45    2.84
  -1   1  22   25.32    2.98
  -1   1  22   23.29    2.52
  -1   1  22   23.81    2.56
  -1   1  22   19.87    2.88
   0  -1 -22    1.80    1.39
   0  -1 -22    0.67    1.36
   0  -1 -22    1.82    1.27
   0  -1 -22    1.92    1.45
   0   1  22   -1.23    1.20
   0   1  22    0.03    1.67
   0   1  22   -0.13    1.29
   0   1  22   -0.18    1.62
  -1  -1 -22   24.65    2.74
  -1  -1 -22   26.38    2.79
  -1  -1 -22   31.52    2.83
  -1  -1 -22   28.66    2.86
  -1  -1 -22   22.61    2.55
   1   1  22   29.43    3.31
   1   1  22   24.77    2.59
   1   1  22   24.87    2.90
   1   1  22   28.53    2.41
   1   1  22   26.04    3.05
   1   1  22   26.74    2.64
  -2  -1 -22    3.06    1.45
  -2  -1 -22    3.78    1.42
  -2  -1 -22    5.26    1.39
  -2  -1 -22    1.83    1.12
  -2  -1 -22    4.13    1.64
   2   1  22    1.73    1.75
   2   1  22    1.76    1.11
   2   1  22    0.23    1.17
   2   1  22    2.06    1.54
   2   1  22    1.12    1.08
   2   1  22    3.19    1.57
   2   1  22    1.67    1.30
  -3  -1 -22   49.33    4.25
  -3  -1 -22   54.04    4.36
  -3  -1 -22   49.10    4.32
  -3  -1 -22   48.53    4.29
  -3  -1 -22   49.22    4.24
   3   1  22   49.79    3.99
   3   1  22   46.51    4.03
   3   1  22   49.39    4.74
   3   1  22   54.22    4.59
   3   1  22   51.36    4.09
   3   1  22   49.82    4.11
   3   1  22   57.58    4.90
  -4  -1 -22    2.00    1.37
  -4  -1 -22    0.38    1.47
  -4  -1 -22   -0.25    1.29
  -4  -1 -22    1.48    1.37
   4   1  22    0.06    0.96
   4   1  22   -1.33    1.61
   4   1  22   -0.03    0.93
   4   1  22   -1.94    1.82
   4   1  22   -2.31    1.47
   4   1  22   -0.40    1.20
   4   1  22    0.44    1.08
  -5  -1 -22    6.46    1.70
  -5  -1 -22    5.28    1.48
  -5  -1 -22    4.85    1.55
  -5  -1 -22    8.59    1.90
   5   1  22    5.56    1.27
   5   1  22    6.47    1.44
   5   1  22    4.92    1.33
   5   1  22    6.35    2.04
   5   1  22    3.75    1.18
   5   1  22    6.62    2.02
   5   1  22    3.77    1.45
  -6  -1 -22    9.29    1.77
  -6  -1 -22   10.13    2.02
  -6  -1 -22    5.85    1.61
  -6  -1 -22    7.17    1.31
   6   1  22    4.79    1.30
   6   1  22    4.40    2.12
   6   1  22    6.13    1.39
   6   1  22    5.68    1.26
   6   1  22    5.16    1.82
   6   1  22    4.78    1.60
   6   1  22    4.45    1.58
  -7  -1 -22    7.26    1.40
  -7  -1 -22    6.82    1.41
  -7  -1 -22    6.92    1.75
  -7  -1 -22    9.66    2.26
   7   1  22    5.82    1.42
   7   1  22    3.55    1.66
   7   1  22    2.26    2.15
   7   1  22    4.83    1.14
   9  -1 -21    0.82    1.74
   9  -1 -21    0.57    1.70
  -9   1  21   -0.73    1.82
  -9   1  21    2.05    1.30
  -9   1  21    1.27    1.54
   8  -1 -21    1.13    1.66
   8  -1 -21    0.63    1.72
   8  -1 -21   -0.32    1.64
  -8   1  21   -0.71    1.73
  -8   1  21    0.37    1.22
  -8   1  21   -0.93    1.07
  -8   1  21   -2.58    1.51
   7  -1 -21    1.78    1.58
   7  -1 -21    2.89    1.29
   7  -1 -21    0.92    1.64
  -7   1  21    1.15    1.83
  -7   1  21    0.33    1.19
  -7   1  21   -1.77    1.42
  -7   1  21   -3.00    1.83
   6  -1 -21    4.35    1.67
   6  -1 -21    3.29    1.59
   6  -1 -21    4.05    1.35
  -6   1  21    4.32    1.43
  -6   1  21    2.36    1.83
  -6   1  21    0.83    1.49
  -6   1  21    0.39    1.55
   5  -1 -21    3.35    1.57
   5  -1 -21    1.13    1.42
   5  -1 -21    2.62    1.51
  -5   1  21   -3.24    1.75
  -5   1  21    1.03    1.49
  -5   1  21    0.76    1.12
  -5   1  21   -0.41    1.73
   4  -1 -21   26.03    2.73
   4  -1 -21   26.11    2.57
   4  -1 -21   26.86    2.85
  -4   1  21   19.82    2.29
  -4   1  21   14.48    2.80
  -4   1  21   21.79    2.83
  -4   1  21   25.22    2.50
   3  -1 -21    2.38    1.39
   3  -1 -21    2.07    1.48
   3  -1 -21    2.95    1.49
  -3   1  21   -2.87    1.70
  -3   1  21    0.00    1.40
  -3   1  21   -0.48    1.19
  -3   1  21    0.19    1.66
   2  -1 -21    1.52    1.38
   2  -1 -21    1.07    1.02
   2  -1 -21    0.91    1.39
   2  -1 -21    1.67    1.27
  -2   1  21   -1.08    1.17
  -2   1  21   -3.32    1.61
  -2   1  21   -0.70    1.14
  -2   1  21    0.07    1.32
   1  -1 -21    0.92    1.31
   1  -1 -21    2.08    1.13
   1  -1 -21    0.76    1.04
   1  -1 -21    1.51    1.36
  -1   1  21    0.48    1.02
  -1   1  21   -0.11    1.23
  -1   1  21    0.04    1.15
  -1   1  21    0.66    1.64
  -1   1  21   -0.15    1.61
   0  -1 -21    2.94    1.07
   0  -1 -21    0.38    1.37
   0  -1 -21    2.60    1.36
   0  -1 -21    0.92    1.31
   0   1  21   -0.34    1.20
   0   1  21   -0.11    1.58
   0   1  21    0.75    1.03
   0   1  21    0.02    0.92
   0   1  21    0.63    1.17
   0   1  21    1.57    1.57
  -1  -1 -21    3.34    1.19
  -1  -1 -21   -0.46    1.36
  -1  -1 -21   -0.39    0.94
  -1  -1 -21    1.24    1.32
  -1  -1 -21    1.03    0.98
   1   1  21   -0.42    0.98
   1   1  21    0.76    1.54
   1   1  21    0.62    1.48
   1   1  21   -0.67    1.16
   1   1  21    1.63    1.34
   1   1  21   -1.02    0.99
  -2  -1 -21    1.35    1.30
  -2  -1 -21    1.32    1.29
  -2  -1 -21    1.63    1.41
  -2  -1 -21    1.62    1.34
   2   1  21    1.91    1.48
   2   1  21    2.30    1.04
   2   1  21   -0.09    0.80
   2   1  21   -0.41    1.00
   2   1  21    0.72    1.52
   2   1  21    0.65    1.43
  -3  -1 -21    1.93    1.31
  -3  -1 -21    0.03    1.39
  -3  -1 -21    0.21    1.33
  -3  -1 -21    1.02    1.29
  -3  -1 -21    5.44    1.61
   3   1  21    2.02    1.39
   3   1  21    0.42    1.05
   3   1  21    0.84    1.03
   3   1  21    1.59    1.77
   3   1  21    2.32    1.11
   3   1  21    1.09    1.21
   3   1  21    0.87    1.81
  -4  -1 -21   21.12    2.47
  -4  -1 -21   25.29    2.63
  -4  -1 -21   23.14    2.58
  -4  -1 -21   33.31    3.12
  -4  -1 -21   23.12    2.54
   4   1  21   22.03    2.24
   4   1  21   18.25    2.92
   4   1  21   23.60    2.42
   4   1  21   25.33    2.86
   4   1  21   22.86    2.35
   4   1  21   21.99    2.48
  -5  -1 -21    0.63    1.27
  -5  -1 -21    0.25    1.38
  -5  -1 -21    1.33    1.07
  -5  -1 -21    5.43    1.70
  -5  -1 -21    0.01    1.08
   5   1  21   -0.23    1.40
   5   1  21    1.55    1.02
   5   1  21    1.40    1.22
   5   1  21    2.52    1.39
   5   1  21    0.67    1.70
   5   1  21    1.57    1.18
   5   1  21    0.29    2.00
  -6  -1 -21    4.34    1.28
  -6  -1 -21    5.67    1.59
  -6  -1 -21    4.43    1.55
  -6  -1 -21    4.10    1.84
   6   1  21    2.46    1.23
   6   1  21    2.63    1.15
   6   1  21    2.00    1.47
   6   1  21    4.27    1.29
   6   1  21    1.98    1.94
   6   1  21    2.09    1.20
   6   1  21    3.89    1.59
  -7  -1 -21    4.36    1.98
  -7  -1 -21    0.92    1.04
  -7  -1 -21    1.27    1.51
  -7  -1 -21    2.20    1.49
   7   1  21    1.04    1.67
   7   1  21   -0.14    0.91
   7   1  21    1.16    1.51
   7   1  21    1.68    1.19
   7   1  21    1.10    1.10
   7   1  21   -0.83    1.92
  -8  -1 -21    4.22    2.10
  -8  -1 -21    0.17    1.02
  -8  -1 -21    2.26    1.52
  -8  -1 -21    2.18    1.52
   8   1  21    0.91    1.51
   8   1  21   -2.05    1.08
   8   1  21    0.50    2.01
   8   1  21   -1.13    0.99
  -9  -1 -21    2.12    1.18
  -9  -1 -21    2.16    1.26
  -9  -1 -21   -0.24    2.13
  -9  -1 -21    3.08    1.60
   9   1  21   -0.08    1.15
   9   1  21    1.62    2.21
   9   1  21    0.89    1.59
  11  -1 -20    3.01    1.88
  11  -1 -20    4.10    1.95
 -11   1  20    3.93    1.64
 -11   1  20    7.21    1.56
 -11   1  20    4.71    1.61
  10  -1 -20   14.17    2.23
  10  -1 -20    9.66    2.07
 -10   1  20    6.61    2.17
 -10   1  20   10.68    2.23
 -10   1  20   13.36    1.82
 -10   1  20   13.69    1.77
   9  -1 -20   15.69    2.09
   9  -1 -20    7.64    2.03
   9  -1 -20   13.57    2.09
  -9   1  20    8.18    1.58
  -9   1  20   11.14    1.68
  -9   1  20    8.47    2.25
  -9   1  20    8.87    2.17
   8  -1 -20    4.08    1.48
   8  -1 -20    2.28    1.62
   8  -1 -20    2.98    1.61
  -8   1  20    1.49    1.37
  -8   1  20    0.93    1.18
  -8   1  20    1.39    1.88
  -8   1  20    2.61    1.44
   7  -1 -20   28.29    2.84
   7  -1 -20   28.02    2.54
   7  -1 -20   28.06    2.98
  -7   1  20   21.42    2.96
  -7   1  20   17.05    2.33
  -7   1  20   24.93    2.45
  -7   1  20   19.59    2.86
   6  -1 -20    2.34    1.48
   6  -1 -20    0.80    1.50
   6  -1 -20    1.54    1.18
  -6   1  20   -1.34    1.06
  -6   1  20   -0.02    1.25
  -6   1  20   -0.54    1.80
  -6   1  20    1.21    1.12
   5  -1 -20   12.08    1.60
   5  -1 -20    9.80    1.78
   5  -1 -20   10.50    1.83
  -5   1  20    7.92    2.00
  -5   1  20    5.60    1.71
  -5   1  20    6.77    2.12
  -5   1  20   10.83    1.47
   4  -1 -20   30.23    3.09
   4  -1 -20   30.63    2.84
   4  -1 -20   33.11    3.01
  -4   1  20   25.76    2.85
  -4   1  20   21.84    3.15
  -4   1  20   30.67    3.55
  -4   1  20   30.92    2.80
   3  -1 -20   20.64    2.13
   3  -1 -20   16.91    2.20
   3  -1 -20   20.10    2.11
  -3   1  20   17.87    2.24
  -3   1  20   21.87    2.56
  -3   1  20   14.79    2.53
  -3   1  20   24.56    2.26
   2  -1 -20   14.55    1.68
   2  -1 -20   15.32    1.79
   2  -1 -20   14.14    1.88
   2  -1 -20   13.05    1.81
  -2   1  20   10.17    2.11
  -2   1  20   13.40    1.63
  -2   1  20   11.50    1.58
  -2   1  20    9.84    1.52
  -2   1  20   13.11    1.35
  -2   1  20    9.79    2.01
   1  -1 -20    8.92    1.38
   1  -1 -20    9.65    1.65
   1  -1 -20   11.01    1.41
   1  -1 -20   11.13    1.73
  -1   1  20    7.74    1.30
  -1   1  20    7.29    1.91
  -1   1  20    7.68    1.42
  -1   1  20   10.62    1.59
  -1   1  20   10.71    1.23
  -1   1  20    8.32    1.85
   0  -1 -20    1.07    1.25
   0  -1 -20    1.67    1.26
   0  -1 -20    3.06    1.19
   0  -1 -20    1.57    1.24
   0   1  20   -1.37    1.35
   0   1  20    0.59    0.86
   0   1  20    0.20    0.98
   0   1  20   -0.96    1.44
   0   1  20    1.27    1.34
   0   1  20    0.12    0.86
  -1  -1 -20    8.87    1.54
  -1  -1 -20    7.89    1.32
  -1  -1 -20    9.92    1.59
  -1  -1 -20    7.39    1.35
  -1  -1 -20   13.43    1.67
   1   1  20   10.97    1.29
   1   1  20    9.76    1.32
   1   1  20    8.48    1.43
   1   1  20    5.54    1.71
   1   1  20    8.64    1.78
   1   1  20    8.92    1.82
  -2  -1 -20   12.86    1.77
  -2  -1 -20   11.52    1.60
  -2  -1 -20   19.91    2.04
  -2  -1 -20   12.84    1.79
  -2  -1 -20   12.43    1.79
   2   1  20   12.71    2.03
   2   1  20   12.92    1.94
   2   1  20   13.65    1.56
   2   1  20   13.37    1.63
   2   1  20   12.43    2.12
   2   1  20   14.70    1.46
  -3  -1 -20   20.91    2.44
  -3  -1 -20   20.86    2.33
  -3  -1 -20   27.71    2.60
  -3  -1 -20   20.62    2.20
  -3  -1 -20   19.66    2.33
   3   1  20   28.17    2.98
   3   1  20   23.19    2.18
   3   1  20   20.97    2.65
   3   1  20   23.20    2.30
   3   1  20   22.39    2.02
   3   1  20   19.48    2.36
  -4  -1 -20   29.40    2.68
  -4  -1 -20   26.21    2.84
  -4  -1 -20   36.08    3.20
  -4  -1 -20   31.34    2.92
  -4  -1 -20   30.40    2.95
  -4  -1 -20   31.30    2.95
   4   1  20   24.42    3.18
   4   1  20   30.05    2.68
   4   1  20   31.74    2.65
   4   1  20   30.97    2.73
   4   1  20   36.46    3.65
   4   1  20   31.22    3.13
  -5  -1 -20    9.98    1.58
  -5  -1 -20   10.96    1.65
  -5  -1 -20   10.97    1.75
  -5  -1 -20   15.92    2.10
  -5  -1 -20   10.55    1.50
  -5  -1 -20    8.68    1.36
   5   1  20   12.14    1.42
   5   1  20    6.40    2.03
   5   1  20   13.33    1.55
   5   1  20    9.19    1.59
   5   1  20   11.57    1.99
   5   1  20    9.23    1.33
   5   1  20    8.46    1.62
  -6  -1 -20    0.73    1.04
  -6  -1 -20    1.56    1.37
  -6  -1 -20    0.83    1.00
  -6  -1 -20    2.90    1.76
   6   1  20    0.90    1.29
   6   1  20    0.38    1.78
   6   1  20    0.03    1.07
   6   1  20    0.84    1.52
   6   1  20    0.58    1.05
   6   1  20    0.87    1.10
  -7  -1 -20   25.80    2.54
  -7  -1 -20   22.90    2.42
  -7  -1 -20   29.33    3.36
  -7  -1 -20   29.68    2.75
   7   1  20   22.26    3.18
   7   1  20   27.63    2.63
   7   1  20   26.97    2.38
   7   1  20   23.55    2.23
   7   1  20   28.56    2.93
   7   1  20   28.20    3.06
  -8  -1 -20    3.03    1.16
  -8  -1 -20    2.61    1.58
  -8  -1 -20    1.06    1.45
  -8  -1 -20    2.22    1.06
   8   1  20    2.21    1.46
   8   1  20    0.17    1.95
   8   1  20    1.53    1.02
   8   1  20    1.91    1.12
   8   1  20    1.00    1.53
  -9  -1 -20   13.14    1.97
  -9  -1 -20    9.99    1.58
  -9  -1 -20   10.97    1.57
  -9  -1 -20   11.12    2.22
   9   1  20   12.58    1.93
   9   1  20   10.01    1.50
   9   1  20   11.70    2.55
   9   1  20   11.66    1.38
 -10  -1 -20    7.91    2.29
 -10  -1 -20   15.68    2.05
 -10  -1 -20   15.32    1.73
  10   1  20   11.37    2.69
  10   1  20   12.14    1.75
  10   1  20   14.62    1.65
 -11  -1 -20    2.02    2.55
 -11  -1 -20    5.95    1.37
 -11  -1 -20    9.43    1.75
  11   1  20    5.58    1.80
  11   1  20    4.99    1.29
  12  -1 -19   -0.45    1.38
  12  -1 -19   -3.60    1.60
 -12   1  19    4.12    1.57
 -12   1  19    2.71    1.58
 -12   1  19   -1.54    1.79
  11  -1 -19   -0.76    1.64
  11  -1 -19    1.34    1.81
 -11   1  19    0.28    1.32
 -11   1  19    1.88    1.53
 -11   1  19    0.84    1.44
 -11   1  19   -0.48    1.72
  10  -1 -19    0.53    1.58
  10  -1 -19    2.71    1.61
  10  -1 -19    3.05    1.69
 -10   1  19    3.65    1.20
 -10   1  19    0.34    1.30
 -10   1  19    4.01    1.52
 -10   1  19    0.15    1.32
   9  -1 -19    1.71    1.53
   9  -1 -19    1.99    1.36
   9  -1 -19    1.58    1.61
  -9   1  19   -1.41    1.67
  -9   1  19    0.04    1.25
  -9   1  19   -0.29    1.38
   8  -1 -19    1.67    1.58
   8  -1 -19    3.43    1.35
   8  -1 -19    3.64    1.55
  -8   1  19    0.34    1.76
  -8   1  19   -1.18    1.62
  -8   1  19    2.15    1.20
   7  -1 -19    5.33    1.25
   7  -1 -19    6.40    1.62
   7  -1 -19    3.65    1.25
  -7   1  19    3.45    1.20
  -7   1  19    2.76    1.43
  -7   1  19    1.24    1.62
   6  -1 -19   11.46    1.62
   6  -1 -19    7.87    1.39
   6  -1 -19    9.79    1.48
  -6   1  19    7.87    1.36
  -6   1  19    5.74    1.48
  -6   1  19    6.64    2.01
   5  -1 -19    2.52    1.15
   5  -1 -19    1.63    1.06
   5  -1 -19    3.73    1.42
  -5   1  19   -1.31    1.62
  -5   1  19    2.03    1.55
  -5   1  19   -0.60    1.03
  -5   1  19    2.25    1.19
   4  -1 -19    5.66    1.45
   4  -1 -19    7.36    1.52
   4  -1 -19    6.03    1.48
  -4   1  19    1.84    1.48
  -4   1  19    3.44    1.42
  -4   1  19    6.37    1.32
  -4   1  19    5.35    1.65
   3  -1 -19   18.29    1.85
   3  -1 -19   16.16    1.98
   3  -1 -19   16.08    1.93
  -3   1  19   10.91    1.94
  -3   1  19   15.94    1.74
  -3   1  19   12.95    1.69
  -3   1  19   14.51    1.45
  -3   1  19   15.06    1.93
  -3   1  19   15.11    1.63
   2  -1 -19   23.00    2.36
   2  -1 -19   23.94    2.08
   2  -1 -19   19.40    2.41
   2  -1 -19   21.84    2.29
  -2   1  19   14.75    2.24
  -2   1  19   20.82    2.30
  -2   1  19   18.89    2.21
  -2   1  19   20.17    2.06
  -2   1  19   21.71    1.81
  -2   1  19   22.54    2.49
   1  -1 -19    3.81    1.08
   1  -1 -19    2.33    1.26
   1  -1 -19    3.35    1.30
   1  -1 -19    1.61    1.16
  -1   1  19    1.07    1.06
  -1   1  19    0.69    1.14
  -1   1  19    1.35    0.95
  -1   1  19    0.20    1.19
  -1   1  19    1.82    0.82
  -1   1  19   -0.74    1.41
   0  -1 -19   -0.47    1.08
   0  -1 -19    0.33    0.90
   0  -1 -19    2.23    0.97
   0  -1 -19    2.34    1.20
   0  -1 -19    0.26    0.89
   0   1  19    1.79    1.44
   0   1  19    0.37    0.84
   0   1  19   -0.63    1.33
   0   1  19   -0.24    1.05
   0   1  19   -0.76    1.11
   0   1  19   -0.50    1.09
  -1  -1 -19    3.71    1.10
  -1  -1 -19    1.77    1.18
  -1  -1 -19    1.96    1.21
  -1  -1 -19    2.01    1.22
  -1  -1 -19    2.24    1.26
   1   1  19    2.99    1.12
   1   1  19    0.89    1.29
   1   1  19    0.99    1.42
   1   1  19    0.90    0.88
   1   1  19    1.81    1.06
   1   1  19    0.52    0.93
  -2  -1 -19   25.52    2.35
  -2  -1 -19   19.59    2.17
  -2  -1 -19   21.57    2.32
  -2  -1 -19   20.14    2.30
  -2  -1 -19   23.39    2.40
   2   1  19   18.41    2.32
   2   1  19   26.25    2.76
   2   1  19   19.49    2.09
   2   1  19   17.23    2.38
   2   1  19   20.79    1.91
   2   1  19   22.22    2.19
  -3  -1 -19   23.06    2.26
  -3  -1 -19   17.04    2.00
  -3  -1 -19   19.02    2.00
  -3  -1 -19   14.60    1.86
  -3  -1 -19   14.47    1.94
   3   1  19   12.44    2.18
   3   1  19   16.12    1.73
   3   1  19   15.87    2.01
   3   1  19   16.30    2.06
   3   1  19   18.06    1.82
   3   1  19   17.15    1.80
  -4  -1 -19    5.82    1.13
  -4  -1 -19    9.99    1.68
  -4  -1 -19    5.25    1.35
  -4  -1 -19    5.31    1.19
  -4  -1 -19    6.62    1.45
  -4  -1 -19    6.25    1.30
   4   1  19    4.90    1.24
   4   1  19    5.90    1.09
   4   1  19    6.21    1.02
   4   1  19    5.04    1.77
   4   1  19    6.92    1.38
   4   1  19    6.64    1.64
  -5  -1 -19    2.79    1.38
  -5  -1 -19    2.58    1.23
  -5  -1 -19    4.08    1.59
  -5  -1 -19    2.35    1.30
  -5  -1 -19    1.04    0.87
  -5  -1 -19    3.17    0.98
   5   1  19    1.49    1.11
   5   1  19    1.07    0.91
   5   1  19   -0.23    1.05
   5   1  19    0.79    1.22
   5   1  19    1.56    1.74
   5   1  19    2.16    1.49
  -6  -1 -19   10.57    2.03
  -6  -1 -19    8.37    1.37
  -6  -1 -19    8.81    1.37
  -6  -1 -19    9.77    1.66
   6   1  19    7.78    2.09
   6   1  19    8.96    1.38
   6   1  19    9.41    1.79
   6   1  19   10.97    1.62
   6   1  19    8.13    1.51
   6   1  19    9.70    1.29
  -7  -1 -19    3.59    1.05
  -7  -1 -19    4.80    1.48
  -7  -1 -19    3.74    1.14
  -7  -1 -19    6.25    1.98
   7   1  19    3.71    1.53
   7   1  19    3.20    1.03
   7   1  19    4.63    1.22
   7   1  19    4.11    1.11
   7   1  19    4.18    2.03
   7   1  19    4.11    1.14
  -8  -1 -19    2.60    2.03
  -8  -1 -19    3.47    1.46
  -8  -1 -19    2.45    1.08
  -8  -1 -19    3.37    1.02
   8   1  19    1.77    0.93
   8   1  19    1.48    1.42
   8   1  19    0.94    0.78
   8   1  19    2.06    1.40
   8   1  19    1.63    1.95
   8   1  19    0.94    1.02
  -9  -1 -19    0.26    1.08
  -9  -1 -19    0.29    2.15
  -9  -1 -19    1.78    1.40
  -9  -1 -19   -0.06    1.09
   9   1  19   -0.64    0.99
   9   1  19    0.03    1.41
   9   1  19    1.84    2.05
   9   1  19   -0.78    1.50
   9   1  19    0.15    0.86
 -10  -1 -19    2.10    1.83
 -10  -1 -19    5.08    1.55
 -10  -1 -19    3.83    1.08
  10   1  19    4.62    2.24
  10   1  19    3.61    1.58
  10   1  19    2.48    1.12
 -11  -1 -19   -3.96    2.27
 -11  -1 -19    1.16    1.03
 -11  -1 -19    3.07    1.52
  11   1  19    0.32    1.07
  11   1  19    0.82    1.17
  11   1  19    1.85    2.20
 -12  -1 -19   -4.74    2.39
 -12  -1 -19    1.68    1.15
 -12  -1 -19   -0.14    1.04
  12   1  19    2.37    1.71
  12   1  19    0.24    1.10
  13  -1 -18    2.00    1.54
  13  -1 -18    1.49    1.72
 -13   1  18    1.30    1.40
 -13   1  18    2.36    1.73
 -13   1  18    7.06    1.29
 -13   1  18    5.25    1.50
  12  -1 -18   -0.76    1.62
  12  -1 -18    0.78    1.82
 -12   1  18   -0.63    1.22
 -12   1  18    0.99    1.33
 -12   1  18    0.71    1.28
  11  -1 -18    8.20    1.54
  11  -1 -18    6.62    1.57
  11  -1 -18    6.33    1.81
 -11   1  18    3.40    1.77
 -11   1  18    6.03    1.54
 -11   1  18    6.72    1.68
  10  -1 -18    0.27    1.56
  10  -1 -18   -1.80    1.49
  10  -1 -18    1.62    1.24
 -10   1  18   -0.85    1.59
 -10   1  18    2.15    1.44
 -10   1  18   -1.46    1.18
   9  -1 -18   48.43    4.18
   9  -1 -18   41.86    3.97
   9  -1 -18   49.56    3.71
  -9   1  18   44.93    4.48
  -9   1  18   45.22    3.77
  -9   1  18   34.99    4.31
   8  -1 -18    0.22    1.02
   8  -1 -18    1.06    1.20
   8  -1 -18    2.14    1.49
  -8   1  18    0.11    1.64
  -8   1  18   -1.07    1.48
  -8   1  18    0.00    1.11
   7  -1 -18    0.76    1.37
   7  -1 -18    0.47    1.39
   7  -1 -18    0.12    1.21
  -7   1  18   -1.10    1.03
  -7   1  18    0.33    1.21
  -7   1  18   -0.62    1.20
   6  -1 -18    5.04    1.19
   6  -1 -18    5.41    1.50
   6  -1 -18    5.89    1.21
  -6   1  18    3.36    1.57
  -6   1  18    4.33    1.78
  -6   1  18    4.69    1.29
   5  -1 -18   24.81    2.67
   5  -1 -18   22.47    2.53
   5  -1 -18   26.10    2.33
  -5   1  18   24.96    2.25
  -5   1  18   20.42    2.58
  -5   1  18   19.44    2.53
   4  -1 -18   14.06    1.82
   4  -1 -18   12.71    1.58
   4  -1 -18   17.36    1.75
  -4   1  18   12.31    1.34
  -4   1  18    6.32    1.97
  -4   1  18   11.78    1.26
  -4   1  18   11.77    1.92
  -4   1  18   14.89    1.61
   3  -1 -18   15.40    1.61
   3  -1 -18   16.79    1.68
   3  -1 -18   14.61    1.63
   3  -1 -18   10.89    1.74
  -3   1  18   14.95    1.73
  -3   1  18   13.45    1.34
  -3   1  18    8.15    2.03
  -3   1  18   15.51    1.64
  -3   1  18   11.46    1.69
   2  -1 -18    3.39    1.29
   2  -1 -18    3.46    1.28
   2  -1 -18    3.58    1.15
   2  -1 -18    4.59    0.94
  -2   1  18    4.19    1.09
  -2   1  18    4.55    1.02
  -2   1  18   -0.02    1.52
  -2   1  18    2.71    0.81
  -2   1  18    1.58    1.35
  -2   1  18    3.09    1.03
   1  -1 -18   42.22    3.29
   1  -1 -18   39.28    3.32
   1  -1 -18   45.87    3.60
   1  -1 -18   38.04    3.33
  -1   1  18   32.62    3.91
  -1   1  18   43.00    3.16
  -1   1  18   42.36    3.64
  -1   1  18   42.39    3.84
  -1   1  18   37.19    3.28
  -1   1  18   42.78    3.38
   0  -1 -18    0.57    1.14
   0  -1 -18    1.56    0.87
   0  -1 -18    0.34    0.85
   0  -1 -18    1.83    1.03
   0  -1 -18    0.51    1.07
   0   1  18   -0.58    0.85
   0   1  18   -1.80    1.02
   0   1  18    0.01    0.81
   0   1  18    0.41    1.24
   0   1  18   -0.97    0.88
   0   1  18    1.71    1.05
  -1  -1 -18   38.97    3.48
  -1  -1 -18   43.56    3.47
  -1  -1 -18   42.43    3.42
  -1  -1 -18   39.29    3.46
  -1  -1 -18   42.44    3.54
   1   1  18   39.45    3.88
   1   1  18   42.88    3.20
   1   1  18   48.99    3.85
   1   1  18   38.65    3.77
   1   1  18   38.77    3.38
   1   1  18   40.47    3.31
  -2  -1 -18    4.03    1.26
  -2  -1 -18   -2.03    1.63
  -2  -1 -18    4.28    1.19
  -2  -1 -18    4.47    1.24
  -2  -1 -18    3.24    1.28
  -2  -1 -18    7.41    1.29
   2   1  18    4.53    1.35
   2   1  18    4.37    1.11
   2   1  18    2.34    1.39
   2   1  18    3.84    1.03
   2   1  18    4.65    1.30
  -3  -1 -18   13.02    1.77
  -3  -1 -18   14.41    1.63
  -3  -1 -18   14.72    1.56
  -3  -1 -18   16.85    1.97
  -3  -1 -18   22.07    2.15
  -3  -1 -18    9.95    2.17
  -3  -1 -18   16.77    1.84
   3   1  18   15.49    1.64
   3   1  18   14.19    1.84
   3   1  18   14.39    1.56
   3   1  18   13.54    1.82
   3   1  18   14.29    1.66
   3   1  18    9.87    2.00
  -4  -1 -18   13.09    1.76
  -4  -1 -18   13.37    1.69
  -4  -1 -18   13.89    1.74
  -4  -1 -18   18.04    2.04
  -4  -1 -18   13.48    1.63
  -4  -1 -18   13.09    1.46
   4   1  18   12.96    1.56
   4   1  18   13.13    1.71
   4   1  18   13.70    1.44
   4   1  18   12.79    1.45
   4   1  18   12.60    1.85
   4   1  18   10.19    2.07
  -5  -1 -18   22.33    2.35
  -5  -1 -18   28.86    2.82
  -5  -1 -18   20.48    2.09
  -5  -1 -18   21.41    2.09
  -5  -1 -18   21.61    2.31
  -5  -1 -18   22.26    2.37
   5   1  18   20.99    2.02
   5   1  18   25.27    2.45
   5   1  18   20.75    2.12
   5   1  18   24.77    2.63
   5   1  18   31.02    2.66
   5   1  18   14.95    2.62
  -6  -1 -18    7.05    1.80
  -6  -1 -18    2.34    1.05
  -6  -1 -18    4.49    1.39
  -6  -1 -18    4.26    1.00
   6   1  18    4.64    1.27
   6   1  18    5.28    1.32
   6   1  18    3.66    1.08
   6   1  18    3.88    0.90
   6   1  18    5.05    1.10
   6   1  18    3.03    1.77
  -7  -1 -18   -0.55    0.87
  -7  -1 -18    0.81    1.74
  -7  -1 -18   -1.08    1.26
  -7  -1 -18    1.01    0.97
   7   1  18    0.17    0.91
   7   1  18   -0.58    0.74
   7   1  18   -1.42    0.96
   7   1  18   -0.86    1.07
   7   1  18   -0.34    0.93
   7   1  18   -1.10    1.75
  -8  -1 -18    0.87    0.99
  -8  -1 -18   -0.20    1.33
  -8  -1 -18    0.12    0.90
  -8  -1 -18    0.54    1.89
   8   1  18    0.05    0.97
   8   1  18   -2.09    1.76
   8   1  18   -0.39    1.27
   8   1  18   -0.86    0.82
   8   1  18   -0.40    1.06
   8   1  18    0.16    0.91
  -9  -1 -18   44.20    3.57
  -9  -1 -18   43.33    3.57
  -9  -1 -18   38.17    3.57
  -9  -1 -18   37.84    4.49
   9   1  18   50.22    3.98
   9   1  18   40.87    4.12
   9   1  18   51.86    4.02
   9   1  18   47.90    4.37
   9   1  18   41.76    3.48
   9   1  18   44.70    3.39
 -10  -1 -18   -3.12    1.52
 -10  -1 -18   -0.17    0.94
 -10  -1 -18    1.75    1.41
  10   1  18   -0.16    1.97
  10   1  18    1.03    1.47
  10   1  18    0.44    1.02
 -11  -1 -18    6.40    1.19
 -11  -1 -18    1.46    2.43
 -11  -1 -18    7.27    1.33
  11   1  18    6.01    1.70
  11   1  18    7.25    2.33
  11   1  18    7.20    1.24
 -12  -1 -18    2.05    1.03
 -12  -1 -18    2.20    1.13
 -12  -1 -18   -3.10    2.32
  12   1  18    1.43    2.17
  12   1  18    1.36    1.20
  12   1  18    1.02    1.24
 -13  -1 -18    4.16    1.15
 -13  -1 -18    6.01    1.32
 -13  -1 -18    0.83    2.52
  13   1  18    6.15    1.41
  13   1  18    3.50    1.79
  14  -1 -17   -2.32    1.55
  14  -1 -17   -1.19    2.06
 -14   1  17   -0.61    1.61
 -14   1  17    0.62    1.75
 -14   1  17    0.06    1.39
  13  -1 -17   -2.91    1.49
  13  -1 -17    0.03    1.93
 -13   1  17    0.01    1.31
 -13   1  17   -1.61    1.55
 -13   1  17   -2.58    1.53
  12  -1 -17   12.48    1.94
  12  -1 -17    3.61    1.76
  12  -1 -17    8.88    1.73
 -12   1  17    8.24    1.78
 -12   1  17    4.90    1.50
 -12   1  17   11.20    1.98
  11  -1 -17    9.08    1.45
  11  -1 -17    5.38    1.70
  11  -1 -17    6.16    1.85
 -11   1  17    4.22    1.59
 -11   1  17    5.18    1.45
 -11   1  17    4.19    1.37
  10  -1 -17    2.59    1.24
  10  -1 -17   -0.54    1.43
  10  -1 -17    0.49    1.52
 -10   1  17   -1.25    1.12
 -10   1  17    0.01    1.35
 -10   1  17   -0.83    1.05
   9  -1 -17   17.65    2.13
   9  -1 -17   15.14    2.10
   9  -1 -17   17.63    1.89
  -9   1  17   13.80    2.24
  -9   1  17   16.69    1.85
  -9   1  17   11.58    1.89
   8  -1 -17    9.97    1.43
   8  -1 -17    9.14    1.70
   8  -1 -17    7.67    1.65
  -8   1  17    7.91    1.37
  -8   1  17    6.10    1.74
  -8   1  17    7.43    1.86
   7  -1 -17    1.40    1.00
   7  -1 -17    4.45    1.21
   7  -1 -17    2.42    1.38
  -7   1  17    1.59    1.07
  -7   1  17    0.08    1.37
  -7   1  17    1.81    1.60
   6  -1 -17    2.08    1.29
   6  -1 -17    4.31    1.38
   6  -1 -17    3.52    1.20
  -6   1  17    2.66    1.42
  -6   1  17    1.97    1.56
  -6   1  17    3.96    1.06
   5  -1 -17    1.24    1.23
   5  -1 -17    0.16    1.10
   5  -1 -17    2.24    1.26
  -5   1  17    0.43    1.32
  -5   1  17    0.23    1.53
  -5   1  17    0.02    0.53
  -5   1  17    0.81    0.59
  -5   1  17   -0.98    0.90
   4  -1 -17    7.06    1.21
   4  -1 -17    9.71    1.39
   4  -1 -17    7.07    1.22
  -4   1  17    7.28    0.86
  -4   1  17    4.88    1.71
  -4   1  17    8.16    1.61
  -4   1  17    7.88    1.02
  -4   1  17    7.85    1.19
   3  -1 -17    9.25    1.06
   3  -1 -17    7.56    1.42
   3  -1 -17    9.16    1.39
   3  -1 -17    7.21    1.43
  -3   1  17    7.58    0.90
  -3   1  17    7.07    1.25
  -3   1  17    5.22    1.67
  -3   1  17    6.96    1.08
  -3   1  17    5.92    1.27
   2  -1 -17    0.95    0.85
   2  -1 -17   -0.98    1.31
   2  -1 -17    1.98    1.14
   2  -1 -17    1.74    0.83
   2  -1 -17    1.09    0.88
  -2   1  17    0.93    0.86
  -2   1  17    1.08    0.66
  -2   1  17    1.17    0.94
  -2   1  17    1.26    1.42
  -2   1  17    1.28    1.00
   1  -1 -17    7.24    2.08
   1  -1 -17   12.13    1.45
   1  -1 -17   11.62    1.34
   1  -1 -17    7.80    1.43
   1  -1 -17   12.30    1.55
  -1   1  17   12.94    1.31
  -1   1  17    5.80    1.70
  -1   1  17    8.25    1.57
  -1   1  17   11.08    1.15
  -1   1  17    8.00    1.45
   0  -1 -17    0.36    0.80
   0  -1 -17   -2.47    1.20
   0  -1 -17    1.19    1.07
   0  -1 -17   -0.29    1.06
   0  -1 -17    0.25    1.01
   0  -1 -17    2.45    1.03
   0   1  17   -0.71    1.10
   0   1  17    0.90    0.67
   0   1  17   -1.33    0.99
   0   1  17   -1.29    1.00
   0   1  17   -0.46    0.81
   0   1  17   -0.56    1.28
  -1  -1 -17   10.64    1.53
  -1  -1 -17    8.99    1.41
  -1  -1 -17    5.63    2.00
  -1  -1 -17    9.45    1.46
  -1  -1 -17   16.91    1.82
  -1  -1 -17   11.08    1.48
   1   1  17   11.40    1.23
   1   1  17    9.43    1.36
   1   1  17   11.61    1.57
   1   1  17    9.37    1.65
   1   1  17    7.19    1.68
   1   1  17   10.89    1.34
  -2  -1 -17    1.46    0.88
  -2  -1 -17    1.40    0.80
  -2  -1 -17    0.80    1.10
  -2  -1 -17    2.75    1.12
  -2  -1 -17    1.85    1.11
  -2  -1 -17   -0.77    1.59
  -2  -1 -17    0.98    1.16
   2   1  17    1.26    1.08
   2   1  17    0.96    0.93
   2   1  17    1.11    0.98
   2   1  17   -1.69    1.41
   2   1  17    2.58    1.21
  -3  -1 -17    7.66    1.27
  -3  -1 -17    6.61    1.42
  -3  -1 -17    9.45    1.51
  -3  -1 -17    8.38    1.35
  -3  -1 -17    8.47    1.35
  -3  -1 -17    7.48    1.12
  -3  -1 -17    2.71    1.70
   3   1  17    6.17    1.10
   3   1  17    7.38    1.11
   3   1  17    7.75    1.40
   3   1  17    8.63    1.37
   3   1  17    6.26    1.59
  -4  -1 -17    6.20    1.35
  -4  -1 -17   11.28    1.68
  -4  -1 -17    7.03    1.11
  -4  -1 -17    6.63    1.16
  -4  -1 -17    3.92    1.65
  -4  -1 -17    6.59    1.26
  -4  -1 -17    8.17    1.45
   4   1  17    3.37    1.65
   4   1  17    5.92    0.97
   4   1  17    9.01    1.48
   4   1  17    7.12    1.42
   4   1  17    8.29    1.08
  -5  -1 -17    0.64    0.84
  -5  -1 -17    0.98    1.07
  -5  -1 -17    2.37    1.42
  -5  -1 -17   -1.22    1.31
  -5  -1 -17    0.87    1.16
  -5  -1 -17   -0.44    0.86
  -5  -1 -17    0.37    1.00
   5   1  17   -1.43    1.53
   5   1  17    1.08    1.02
   5   1  17    1.02    0.96
   5   1  17    0.49    0.78
   5   1  17    1.72    0.79
   5   1  17   -0.22    0.91
  -6  -1 -17    4.73    1.71
  -6  -1 -17    0.65    1.22
  -6  -1 -17    4.10    1.32
  -6  -1 -17    2.94    1.17
  -6  -1 -17    3.54    0.92
  -6  -1 -17    3.64    1.38
   6   1  17    4.58    1.26
   6   1  17    2.07    0.98
   6   1  17    1.81    0.79
   6   1  17    1.68    0.94
   6   1  17    2.70    1.67
   6   1  17    3.75    1.20
  -7  -1 -17    1.69    0.96
  -7  -1 -17    3.42    1.80
  -7  -1 -17    2.11    1.28
  -7  -1 -17    1.79    0.88
   7   1  17    1.33    0.86
   7   1  17    2.15    1.18
   7   1  17    1.52    1.71
   7   1  17    2.10    1.18
   7   1  17    2.61    0.95
   7   1  17    1.17    0.75
  -8  -1 -17    8.04    1.27
  -8  -1 -17    9.19    1.62
  -8  -1 -17    7.17    2.18
  -8  -1 -17    7.18    1.17
   8   1  17    7.63    1.50
   8   1  17    8.37    0.99
   8   1  17    8.73    1.43
   8   1  17    7.55    1.17
   8   1  17    9.52    1.23
   8   1  17    7.03    2.07
  -9  -1 -17   13.61    1.77
  -9  -1 -17   14.27    2.68
  -9  -1 -17   15.14    1.72
  -9  -1 -17   14.62    1.56
   9   1  17   17.08    1.85
   9   1  17   14.53    1.50
   9   1  17   15.05    1.93
   9   1  17   15.59    2.53
   9   1  17   15.71    1.68
 -10  -1 -17    1.84    0.92
 -10  -1 -17   -1.34    1.52
 -10  -1 -17    0.08    1.32
  10   1  17    0.84    0.77
  10   1  17    0.86    0.97
  10   1  17   -0.79    1.32
  10   1  17    0.63    1.44
 -11  -1 -17    5.96    1.11
 -11  -1 -17    2.04    2.33
 -11  -1 -17    5.80    1.22
  11   1  17    7.44    1.83
  11   1  17    7.29    1.66
  11   1  17    4.61    1.15
 -12  -1 -17    6.55    2.65
 -12  -1 -17    9.21    1.46
 -12  -1 -17   10.00    1.34
  12   1  17   10.15    2.02
  12   1  17   10.40    1.39
  12   1  17    7.35    1.83
 -13  -1 -17   -1.56    2.35
 -13  -1 -17    1.64    1.50
 -13  -1 -17    0.73    1.01
  13   1  17    0.12    1.57
  13   1  17    1.66    1.63
  13   1  17    0.33    1.24
 -14  -1 -17    1.13    1.18
 -14  -1 -17    0.72    1.23
 -14  -1 -17    0.83    1.88
  14   1  17    0.49    1.30
  14   1  17   -0.41    1.21
  15  -1 -16    9.15    2.07
  15  -1 -16    6.93    1.77
 -15   1  16    8.32    1.88
 -15   1  16    5.86    1.98
 -15   1  16    7.49    1.68
  14  -1 -16    0.53    1.54
  14  -1 -16   -0.77    1.72
 -14   1  16    0.32    1.51
 -14   1  16    1.57    1.68
 -14   1  16    1.06    1.39
  13  -1 -16    0.96    1.42
  13  -1 -16   -2.97    1.64
 -13   1  16   -0.33    1.49
 -13   1  16   -1.82    1.56
 -13   1  16    0.46    1.55
  12  -1 -16   -0.46    1.45
  12  -1 -16    3.77    1.83
  12  -1 -16    3.80    1.26
 -12   1  16    0.66    1.29
 -12   1  16    1.46    1.56
 -12   1  16   -0.94    1.52
  11  -1 -16   -0.09    1.17
  11  -1 -16    1.74    1.22
  11  -1 -16   -1.40    1.39
 -11   1  16    1.18    1.50
 -11   1  16    0.59    1.22
 -11   1  16   -1.39    1.43
  10  -1 -16    3.15    1.17
  10  -1 -16    3.66    1.65
  10  -1 -16    2.74    1.51
 -10   1  16    2.75    1.22
 -10   1  16    1.11    1.50
 -10   1  16    1.13    1.53
   9  -1 -16    9.56    1.40
   9  -1 -16    8.33    1.64
   9  -1 -16    7.03    1.61
  -9   1  16    6.71    1.75
  -9   1  16    7.45    1.37
  -9   1  16    4.49    1.58
   8  -1 -16    7.19    1.27
   8  -1 -16    5.32    1.51
   8  -1 -16    8.53    1.30
  -8   1  16    4.49    1.22
  -8   1  16    3.78    1.52
  -8   1  16    4.77    1.69
   7  -1 -16    8.31    1.27
   7  -1 -16    6.47    1.46
   7  -1 -16    5.61    1.42
  -7   1  16    6.77    1.73
  -7   1  16    3.18    1.45
  -7   1  16    4.92    1.17
   6  -1 -16    5.26    1.14
   6  -1 -16    3.87    1.31
   6  -1 -16    5.49    1.37
  -6   1  16    1.51    1.29
  -6   1  16    2.93    1.03
  -6   1  16    1.76    1.17
  -6   1  16    3.29    0.54
  -6   1  16    2.83    0.59
   5  -1 -16   44.38    3.35
   5  -1 -16   45.58    3.59
   5  -1 -16   43.03    3.70
  -5   1  16   43.65    3.88
  -5   1  16   42.40    3.41
  -5   1  16   37.36    4.07
  -5   1  16   40.42    3.14
  -5   1  16   41.84    3.17
  -5   1  16   43.41    3.25
   4  -1 -16    0.51    0.90
   4  -1 -16   -0.38    1.10
   4  -1 -16    1.90    1.15
  -4   1  16    0.16    0.57
  -4   1  16    0.40    0.67
  -4   1  16    0.40    1.18
  -4   1  16    0.40    0.97
  -4   1  16    0.44    1.07
   3  -1 -16   36.10    2.70
   3  -1 -16   35.38    2.97
   3  -1 -16   34.53    2.85
   3  -1 -16   30.32    3.39
   3  -1 -16   33.88    3.10
  -3   1  16   33.23    2.86
  -3   1  16   33.95    3.25
  -3   1  16   28.83    3.17
  -3   1  16   32.70    2.56
  -3   1  16   35.07    2.91
   2  -1 -16   37.21    3.11
   2  -1 -16   38.33    3.38
   2  -1 -16   40.49    3.28
   2  -1 -16   40.84    3.10
   2  -1 -16   37.09    3.46
  -2   1  16   40.48    2.95
  -2   1  16   36.90    3.30
  -2   1  16   31.64    3.44
  -2   1  16   43.51    3.37
  -2   1  16   38.78    3.10
   1  -1 -16   17.89    1.70
   1  -1 -16   15.53    1.68
   1  -1 -16   11.96    1.67
   1  -1 -16   10.39    2.21
   1  -1 -16   15.17    1.69
   1  -1 -16   14.76    1.65
  -1   1  16   17.92    1.84
  -1   1  16   11.73    1.74
  -1   1  16   15.97    1.49
  -1   1  16   15.91    1.72
  -1   1  16   13.22    1.74
   0  -1 -16    1.97    0.86
   0  -1 -16    0.52    1.03
   0  -1 -16    0.26    1.01
   0  -1 -16   -3.95    1.59
   0  -1 -16   -0.09    0.96
   0  -1 -16    0.99    1.03
   0   1  16   -1.20    0.72
   0   1  16   -0.73    1.13
   0   1  16    0.46    1.23
   0   1  16   -0.23    0.90
   0   1  16   -0.06    0.76
  -1  -1 -16   17.05    1.78
  -1  -1 -16   13.26    1.54
  -1  -1 -16   16.36    1.71
  -1  -1 -16   15.45    1.85
  -1  -1 -16   13.94    2.24
  -1  -1 -16   16.76    1.79
   1   1  16   13.56    1.87
   1   1  16   14.83    1.70
   1   1  16    9.34    1.87
   1   1  16   15.53    1.61
   1   1  16   18.00    2.07
  -2  -1 -16   38.63    3.23
  -2  -1 -16   40.54    3.28
  -2  -1 -16   38.72    3.09
  -2  -1 -16   37.59    3.18
  -2  -1 -16   30.55    3.58
  -2  -1 -16   37.06    3.23
  -2  -1 -16   42.49    3.34
   2   1  16   41.23    3.10
   2   1  16   46.15    3.44
   2   1  16   41.19    3.56
   2   1  16   35.54    3.11
   2   1  16   32.49    3.59
  -3  -1 -16   32.66    2.80
  -3  -1 -16   34.14    2.78
  -3  -1 -16   34.61    2.81
  -3  -1 -16   42.34    3.18
  -3  -1 -16   34.05    2.96
  -3  -1 -16   29.06    3.28
  -3  -1 -16   32.81    2.90
   3   1  16   25.23    3.23
   3   1  16   39.25    3.23
   3   1  16   40.40    3.13
   3   1  16   32.32    2.76
  -4  -1 -16    2.08    0.83
  -4  -1 -16    1.17    1.09
  -4  -1 -16    0.21    0.83
  -4  -1 -16    2.64    1.34
  -4  -1 -16   -0.76    1.35
  -4  -1 -16    1.19    0.97
  -4  -1 -16    0.63    1.05
   4   1  16    0.52    0.94
   4   1  16    2.70    1.05
   4   1  16   -1.76    1.35
   4   1  16   -0.09    0.88
   4   1  16    0.03    0.75
  -5  -1 -16   34.31    3.68
  -5  -1 -16   38.94    3.28
  -5  -1 -16   41.00    3.29
  -5  -1 -16   40.47    3.42
  -5  -1 -16   43.27    3.80
  -5  -1 -16   43.14    3.31
  -5  -1 -16   41.57    3.40
   5   1  16   43.96    3.50
   5   1  16   28.98    3.98
   5   1  16   50.40    3.66
   5   1  16   40.65    3.18
   5   1  16   42.43    3.32
   5   1  16   42.16    3.24
  -6  -1 -16    4.56    1.27
  -6  -1 -16    3.01    1.25
  -6  -1 -16    3.29    1.33
  -6  -1 -16    5.92    1.71
  -6  -1 -16    4.15    1.16
  -6  -1 -16    2.99    0.89
   6   1  16   -0.17    1.58
   6   1  16    3.46    1.06
   6   1  16    3.35    0.99
   6   1  16    3.00    0.77
   6   1  16    3.18    1.11
   6   1  16    2.64    0.93
  -7  -1 -16    5.29    0.98
  -7  -1 -16    5.86    1.37
  -7  -1 -16    6.06    1.36
  -7  -1 -16    6.21    1.10
  -7  -1 -16    5.12    1.87
   7   1  16    4.14    1.26
   7   1  16    5.64    1.04
   7   1  16    6.29    0.99
   7   1  16    5.17    0.94
   7   1  16    4.56    1.45
  -8  -1 -16    7.10    1.16
  -8  -1 -16    5.98    1.02
  -8  -1 -16    5.16    1.45
  -8  -1 -16    7.55    1.29
  -8  -1 -16    5.50    1.99
   8   1  16    5.67    1.88
   8   1  16    6.57    0.94
   8   1  16    5.61    1.01
   8   1  16    6.73    1.07
   8   1  16    6.41    1.12
  -9  -1 -16    8.33    1.34
  -9  -1 -16    7.08    1.21
  -9  -1 -16    7.71    1.10
  -9  -1 -16    3.62    2.10
   9   1  16    5.54    0.97
   9   1  16    8.77    1.14
   9   1  16    8.08    2.10
   9   1  16    6.81    0.92
   9   1  16    6.17    1.42
 -10  -1 -16    1.87    1.69
 -10  -1 -16    3.24    1.36
 -10  -1 -16    2.97    0.93
  10   1  16    2.12    0.70
  10   1  16    2.27    0.97
  10   1  16    2.15    0.73
  10   1  16    2.84    1.38
  10   1  16    2.02    1.93
 -11  -1 -16    0.73    1.00
 -11  -1 -16   -2.99    2.02
 -11  -1 -16    1.37    0.91
  11   1  16    1.34    1.39
  11   1  16    1.65    1.91
  11   1  16    1.28    0.97
 -12  -1 -16    4.39    1.50
 -12  -1 -16    3.39    1.16
 -12  -1 -16   -0.87    2.17
  12   1  16    4.58    2.09
  12   1  16    2.07    1.16
  12   1  16    4.35    1.22
 -13  -1 -16   -1.49    2.39
 -13  -1 -16    1.79    1.48
 -13  -1 -16    1.16    1.13
  13   1  16   -0.77    1.99
  13   1  16    0.54    1.04
  13   1  16    0.81    1.17
 -14  -1 -16    2.42    1.07
 -14  -1 -16    4.02    1.58
 -14  -1 -16    1.93    2.37
  14   1  16    1.94    1.15
  14   1  16    2.95    2.14
  14   1  16    1.12    1.69
 -15  -1 -16   11.68    1.72
 -15  -1 -16   11.20    2.49
 -15  -1 -16   10.91    1.63
  15   1  16    9.75    1.53
  15   1  16   11.88    1.83
  16  -1 -15   -4.96    2.23
  16  -1 -15   -2.13    1.61
  16  -1 -15   -3.12    1.82
 -16   1  15   -1.43    1.44
 -16   1  15    1.05    1.35
 -16   1  15   -0.22    1.40
  15  -1 -15   -1.06    2.13
  15  -1 -15   -0.18    1.70
  15  -1 -15    1.19    1.71
 -15   1  15    0.75    1.41
 -15   1  15    0.92    1.25
 -15   1  15   -0.96    1.45
  14  -1 -15   12.32    1.94
  14  -1 -15    8.47    2.33
  14  -1 -15    8.38    1.76
  14  -1 -15   12.56    1.93
 -14   1  15    8.19    1.68
 -14   1  15    6.07    1.88
 -14   1  15   10.40    1.87
  13  -1 -15   -2.07    1.38
  13  -1 -15    1.68    1.25
  13  -1 -15   -0.09    1.81
 -13   1  15   -0.94    1.46
 -13   1  15   -0.80    1.37
 -13   1  15   -0.83    1.27
  12  -1 -15    8.30    1.91
  12  -1 -15    7.39    1.35
  12  -1 -15    2.12    1.67
 -12   1  15    5.58    1.63
 -12   1  15    1.11    1.54
 -12   1  15    4.91    1.42
  11  -1 -15   15.29    2.10
  11  -1 -15   20.72    1.96
  11  -1 -15   18.00    2.32
 -11   1  15   13.63    2.16
 -11   1  15   16.36    2.00
 -11   1  15   18.80    2.29
  10  -1 -15   29.99    2.91
  10  -1 -15   31.75    2.63
  10  -1 -15   29.33    2.91
 -10   1  15   33.44    3.38
 -10   1  15   26.48    3.27
 -10   1  15   29.03    2.80
   9  -1 -15    5.56    1.06
   9  -1 -15    5.21    1.45
   9  -1 -15    3.87    1.39
  -9   1  15    3.85    1.32
  -9   1  15    2.94    1.47
  -9   1  15    4.55    1.55
   8  -1 -15    4.24    1.32
   8  -1 -15    3.25    1.33
   8  -1 -15    4.15    1.07
  -8   1  15    1.85    1.07
  -8   1  15    0.07    1.29
  -8   1  15    2.54    1.49
   7  -1 -15    0.80    1.20
   7  -1 -15    2.87    1.06
   7  -1 -15    1.80    0.93
  -7   1  15    2.09    1.48
  -7   1  15    2.42    1.28
  -7   1  15    1.70    0.23
  -7   1  15    2.07    0.48
  -7   1  15    1.45    0.99
  -7   1  15    1.42    0.23
   6  -1 -15    5.02    1.06
   6  -1 -15    7.80    1.07
   6  -1 -15    5.71    1.35
  -6   1  15    4.73    0.59
  -6   1  15    6.22    0.66
  -6   1  15    4.41    1.07
  -6   1  15    5.57    1.34
  -6   1  15    4.92    0.57
  -6   1  15    4.28    1.13
   5  -1 -15    2.06    1.13
   5  -1 -15    0.57    0.98
   5  -1 -15    0.51    1.08
  -5   1  15    0.80    0.97
  -5   1  15   -0.59    1.39
  -5   1  15   -0.44    0.50
  -5   1  15    0.48    0.46
  -5   1  15   -0.50    0.81
  -5   1  15   -0.76    0.49
   4  -1 -15   36.60    2.96
   4  -1 -15   33.52    3.55
   4  -1 -15   38.50    3.18
   4  -1 -15   40.47    3.30
  -4   1  15   32.69    3.37
  -4   1  15   39.11    3.01
  -4   1  15   37.91    2.97
  -4   1  15   35.05    2.79
  -4   1  15   39.87    3.24
   3  -1 -15   39.07    3.46
   3  -1 -15   38.87    3.23
   3  -1 -15   39.49    3.23
   3  -1 -15   42.19    3.13
   3  -1 -15   33.67    3.71
  -3   1  15   42.47    3.31
  -3   1  15   42.44    3.59
  -3   1  15   41.60    3.03
  -3   1  15   34.96    3.82
  -3   1  15   42.85    3.21
   2  -1 -15    9.87    1.24
   2  -1 -15   12.46    1.31
   2  -1 -15    6.02    1.95
   2  -1 -15   12.90    1.34
   2  -1 -15    9.52    1.44
  -2   1  15    9.86    1.49
  -2   1  15    6.25    1.66
  -2   1  15   11.59    1.10
  -2   1  15    8.08    1.28
  -2   1  15   11.34    1.23
   1  -1 -15    0.80    0.87
   1  -1 -15    0.03    0.98
   1  -1 -15    2.17    0.85
   1  -1 -15   -0.07    0.73
   1  -1 -15    0.56    0.73
   1  -1 -15   -1.94    1.08
  -1   1  15    0.50    0.86
  -1   1  15    0.30    0.64
  -1   1  15    0.46    0.99
  -1   1  15    0.32    1.23
  -1   1  15    0.39    0.86
   0  -1 -15    0.63    0.74
   0  -1 -15    0.23    0.90
   0  -1 -15    1.43    0.98
   0  -1 -15   -0.31    0.98
   0  -1 -15    1.36    0.79
   0  -1 -15   -3.07    1.45
   0   1  15    0.43    0.74
   0   1  15    0.10    1.18
   0   1  15   -2.37    1.07
   0   1  15   -0.52    0.66
   0   1  15   -0.29    0.93
  -1  -1 -15    1.94    1.05
  -1  -1 -15   -1.58    1.47
  -1  -1 -15    1.23    0.73
  -1  -1 -15    2.12    0.93
  -1  -1 -15    1.51    0.72
  -1  -1 -15    0.81    0.81
  -1  -1 -15    1.20    0.94
   1   1  15   -0.06    1.08
   1   1  15    0.92    0.86
   1   1  15    0.90    1.13
   1   1  15    0.55    0.92
  -2  -1 -15   13.86    1.61
  -2  -1 -15   10.41    1.24
  -2  -1 -15    9.49    1.35
  -2  -1 -15   11.25    1.20
  -2  -1 -15    6.64    1.78
  -2  -1 -15    9.53    1.30
  -2  -1 -15    9.65    1.33
   2   1  15    9.61    1.23
   2   1  15    6.06    1.53
   2   1  15   11.08    1.35
   2   1  15    9.12    1.46
   2   1  15   10.10    1.17
  -3  -1 -15   40.21    3.28
  -3  -1 -15   47.93    3.50
  -3  -1 -15   29.22    3.47
  -3  -1 -15   42.38    3.30
  -3  -1 -15   35.04    3.11
  -3  -1 -15   38.75    3.15
  -3  -1 -15   40.71    3.12
   3   1  15   44.46    3.50
   3   1  15   49.03    3.41
   3   1  15   27.76    3.64
   3   1  15   40.49    3.12
  -4  -1 -15   28.13    3.22
  -4  -1 -15   43.21    3.39
  -4  -1 -15   35.74    2.88
  -4  -1 -15   36.64    2.94
  -4  -1 -15   33.45    2.90
  -4  -1 -15   36.96    3.05
  -4  -1 -15   34.98    3.05
   4   1  15   35.07    2.85
   4   1  15   40.19    3.21
   4   1  15   37.47    2.89
   4   1  15   40.26    3.13
  -5  -1 -15   -0.27    0.73
  -5  -1 -15   -0.82    1.03
  -5  -1 -15    0.31    0.81
  -5  -1 -15    0.05    1.21
  -5  -1 -15    0.12    0.94
  -5  -1 -15    2.94    1.41
  -5  -1 -15    0.68    0.90
   5   1  15    0.77    0.86
   5   1  15   -0.31    1.39
   5   1  15    0.36    0.70
   5   1  15   -0.72    0.66
   5   1  15   -0.20    0.81
  -6  -1 -15    5.54    0.98
  -6  -1 -15    5.22    1.26
  -6  -1 -15    7.29    1.39
  -6  -1 -15    4.90    1.68
  -6  -1 -15    5.22    0.92
  -6  -1 -15    4.41    1.27
   6   1  15    4.56    0.95
   6   1  15    5.36    1.06
   6   1  15    4.98    0.95
   6   1  15    4.13    0.80
   6   1  15    2.57    1.63
  -7  -1 -15    1.63    0.90
  -7  -1 -15    2.47    1.14
  -7  -1 -15    1.44    0.87
  -7  -1 -15    2.25    1.21
  -7  -1 -15    1.43    1.67
   7   1  15    2.51    0.86
   7   1  15    1.28    0.83
   7   1  15    1.57    0.64
   7   1  15    1.15    1.59
   7   1  15    1.91    1.06
  -8  -1 -15    1.21    1.80
  -8  -1 -15    3.05    0.85
  -8  -1 -15    1.95    1.07
  -8  -1 -15    2.43    1.19
  -8  -1 -15    2.32    1.27
   8   1  15    2.72    1.36
   8   1  15    3.67    0.75
   8   1  15    2.43    0.86
   8   1  15    2.64    0.80
   8   1  15    2.78    1.18
  -9  -1 -15    5.00    1.16
  -9  -1 -15    2.47    1.93
  -9  -1 -15    4.30    0.92
  -9  -1 -15    4.19    1.00
  -9  -1 -15    3.58    1.37
   9   1  15    2.85    1.25
   9   1  15    4.14    0.73
   9   1  15    3.49    0.78
   9   1  15    4.42    0.96
   9   1  15    3.90    1.43
 -10  -1 -15   28.19    2.60
 -10  -1 -15   25.20    3.19
 -10  -1 -15   33.01    2.63
  10   1  15   30.35    2.48
  10   1  15   35.99    3.40
  10   1  15   31.44    2.74
  10   1  15   29.07    2.37
  10   1  15   29.80    2.51
 -11  -1 -15   17.37    2.10
 -11  -1 -15   16.12    2.86
 -11  -1 -15   21.15    1.87
  11   1  15   17.43    1.81
  11   1  15   18.20    2.10
  11   1  15   20.32    2.45
 -12  -1 -15    4.14    1.81
 -12  -1 -15    4.87    1.05
 -12  -1 -15    7.00    1.52
  12   1  15    4.62    1.62
  12   1  15    5.20    1.25
  12   1  15    5.83    1.12
 -13  -1 -15    2.16    1.45
 -13  -1 -15   -0.43    2.26
 -13  -1 -15    0.68    0.95
  13   1  15   -0.38    1.42
  13   1  15    0.15    1.02
  13   1  15    0.07    1.49
 -14  -1 -15   13.91    2.02
 -14  -1 -15   15.51    1.58
 -14  -1 -15   12.01    2.83
  14   1  15   11.82    1.57
  14   1  15    9.33    2.39
  14   1  15   11.83    2.06
 -15  -1 -15    1.27    1.23
 -15  -1 -15    3.22    1.28
 -15  -1 -15    0.03    2.34
  15   1  15    3.18    2.06
  15   1  15    4.05    1.22
  15   1  15    1.69    1.29
 -16  -1 -15   -0.15    1.27
 -16  -1 -15    0.00    1.74
 -16  -1 -15    2.65    1.72
  16   1  15    1.65    1.21
  16   1  15   -0.14    1.75
  17  -1 -14   -2.72    2.41
  17  -1 -14    1.26    2.03
 -17   1  14   -1.58    1.41
 -17   1  14    3.63    1.84
 -17   1  14    3.26    1.57
  16  -1 -14   -0.09    1.60
  16  -1 -14   -2.35    1.60
  16  -1 -14   -1.03    1.81
 -16   1  14    2.29    1.51
 -16   1  14    2.12    1.68
 -16   1  14    0.36    1.42
  15  -1 -14    6.18    2.36
  15  -1 -14    6.03    1.87
  15  -1 -14    5.90    1.63
  15  -1 -14    8.47    2.36
 -15   1  14    5.79    1.59
 -15   1  14    6.25    1.83
 -15   1  14    7.50    1.66
  14  -1 -14    3.70    1.53
  14  -1 -14    6.00    1.70
  14  -1 -14    5.42    2.15
  14  -1 -14    8.27    1.46
 -14   1  14    4.93    1.40
 -14   1  14    6.79    1.64
 -14   1  14    3.02    1.46
  13  -1 -14   45.01    3.63
  13  -1 -14   39.72    3.81
  13  -1 -14   52.07    3.80
  13  -1 -14   48.04    4.49
 -13   1  14   40.00    3.94
 -13   1  14   53.96    4.20
 -13   1  14   35.24    3.77
  12  -1 -14    2.42    1.28
  12  -1 -14    3.21    1.32
  12  -1 -14    3.12    1.20
  12  -1 -14    3.94    1.41
 -12   1  14    4.00    1.48
 -12   1  14    0.36    1.38
 -12   1  14    1.68    1.24
  11  -1 -14   43.31    3.92
  11  -1 -14   52.11    3.73
  11  -1 -14   51.14    4.34
 -11   1  14   35.41    4.20
 -11   1  14   54.16    4.34
 -11   1  14   44.58    3.88
  10  -1 -14    3.37    1.42
  10  -1 -14   -0.84    1.20
  10  -1 -14    1.78    1.01
 -10   1  14   -0.49    1.33
 -10   1  14    1.14    1.37
 -10   1  14    0.17    1.09
   9  -1 -14   65.33    5.17
   9  -1 -14   63.81    4.97
   9  -1 -14   65.74    4.74
  -9   1  14   55.18    5.21
  -9   1  14   67.26    5.34
  -9   1  14   59.86    4.89
  -9   1  14   64.09    4.66
   8  -1 -14   27.92    2.60
   8  -1 -14   28.23    2.35
   8  -1 -14   29.93    2.81
  -8   1  14   29.73    3.14
  -8   1  14   25.82    2.03
  -8   1  14   22.19    2.60
  -8   1  14   28.11    2.48
   7  -1 -14   43.04    3.89
   7  -1 -14   46.23    3.54
   7  -1 -14   47.32    3.78
  -7   1  14   47.27    4.25
  -7   1  14   46.70    3.66
  -7   1  14   47.10    3.36
  -7   1  14   44.26    3.85
   6  -1 -14   18.49    1.96
   6  -1 -14   17.51    1.70
   6  -1 -14   19.10    2.11
  -6   1  14   12.65    2.06
  -6   1  14   15.97    1.32
  -6   1  14   17.35    1.36
  -6   1  14   18.47    1.79
  -6   1  14   16.75    1.37
  -6   1  14   12.76    1.86
   5  -1 -14    2.83    1.10
   5  -1 -14   -0.38    1.11
   5  -1 -14    2.36    0.92
   5  -1 -14    2.42    0.86
  -5   1  14    0.76    0.99
  -5   1  14    1.40    0.44
  -5   1  14    2.07    0.99
  -5   1  14    0.92    1.14
  -5   1  14    1.54    0.54
  -5   1  14    1.51    0.51
   4  -1 -14    2.84    1.08
   4  -1 -14    4.60    1.01
   4  -1 -14    4.09    1.15
   4  -1 -14    1.38    1.55
  -4   1  14    1.84    1.34
  -4   1  14    3.05    0.87
  -4   1  14    3.03    0.87
  -4   1  14    3.13    0.57
  -4   1  14    3.06    0.70
   3  -1 -14   18.63    1.79
   3  -1 -14   20.43    2.09
   3  -1 -14   18.96    1.67
   3  -1 -14   16.56    2.33
   3  -1 -14   20.06    1.95
  -3   1  14   20.24    1.86
  -3   1  14   18.42    1.50
  -3   1  14   18.84    1.81
  -3   1  14   17.58    1.91
  -3   1  14   12.11    2.07
   2  -1 -14    4.33    1.02
   2  -1 -14    4.90    0.82
   2  -1 -14    3.65    1.05
   2  -1 -14    4.50    1.09
   2  -1 -14    0.45    1.51
  -2   1  14    2.32    1.05
  -2   1  14    3.13    0.83
  -2   1  14    3.34    0.92
  -2   1  14    3.24    1.06
  -2   1  14    4.18    0.69
   1  -1 -14   12.42    2.14
   1  -1 -14   16.88    1.91
   1  -1 -14   18.26    1.65
   1  -1 -14   18.52    1.76
   1  -1 -14   18.18    1.81
   1  -1 -14   20.30    1.72
  -1   1  14   16.93    1.62
  -1   1  14   13.67    1.75
  -1   1  14   18.31    1.50
  -1   1  14   12.28    1.76
  -1   1  14   18.39    2.00
   0  -1 -14    0.51    0.94
   0  -1 -14    2.01    0.77
   0  -1 -14   -2.27    1.38
   0  -1 -14    0.41    0.87
   0  -1 -14   -0.64    0.82
   0  -1 -14    0.46    0.85
   0   1  14   -2.10    0.99
   0   1  14   -0.51    0.64
   0   1  14   -0.13    1.12
   0   1  14    0.02    0.61
   0   1  14   -0.92    0.77
  -1  -1 -14   14.33    1.91
  -1  -1 -14   18.51    1.63
  -1  -1 -14   17.17    1.48
  -1  -1 -14   17.12    1.67
  -1  -1 -14   17.14    1.77
  -1  -1 -14   15.38    1.58
  -1  -1 -14   20.25    1.81
   1   1  14   17.12    1.69
   1   1  14   18.82    1.90
   1   1  14   10.41    1.78
   1   1  14   15.64    1.90
  -2  -1 -14    4.80    1.10
  -2  -1 -14    2.39    1.41
  -2  -1 -14    4.48    1.03
  -2  -1 -14    4.87    1.08
  -2  -1 -14    3.32    0.80
  -2  -1 -14    3.99    0.98
  -2  -1 -14    3.68    0.93
   2   1  14    3.07    0.71
   2   1  14    3.46    0.91
   2   1  14    5.43    1.16
   2   1  14    1.82    1.18
   2   1  14    2.68    0.76
  -3  -1 -14   18.20    1.81
  -3  -1 -14   17.42    1.85
  -3  -1 -14   22.11    2.11
  -3  -1 -14   12.07    2.01
  -3  -1 -14   19.84    1.85
  -3  -1 -14   16.88    1.78
  -3  -1 -14   17.84    1.66
   3   1  14   21.34    1.89
   3   1  14   18.72    1.64
   3   1  14   10.21    1.98
   3   1  14   15.96    1.82
  -4  -1 -14    3.63    1.31
  -4  -1 -14    4.76    1.32
  -4  -1 -14    3.08    0.81
  -4  -1 -14    3.82    1.08
  -4  -1 -14    3.05    0.94
  -4  -1 -14    4.33    0.89
  -4  -1 -14    3.92    0.86
   4   1  14    3.45    0.85
   4   1  14    1.66    1.37
   4   1  14    2.79    0.74
   4   1  14    4.20    1.02
  -5  -1 -14    2.43    1.21
  -5  -1 -14    3.91    1.43
  -5  -1 -14    2.07    0.89
  -5  -1 -14    1.48    0.73
  -5  -1 -14    1.84    0.94
  -5  -1 -14    2.32    1.06
  -5  -1 -14    2.15    0.84
   5   1  14    2.25    1.13
   5   1  14    2.04    0.67
   5   1  14    2.04    0.81
   5   1  14    2.19    0.92
   5   1  14    1.99    0.85
  -6  -1 -14   15.77    1.95
  -6  -1 -14   17.96    2.24
  -6  -1 -14   16.01    1.77
  -6  -1 -14   17.29    1.83
  -6  -1 -14   16.33    1.62
  -6  -1 -14   16.13    1.57
   6   1  14   13.57    1.54
   6   1  14   15.06    2.20
   6   1  14   15.39    1.51
   6   1  14   17.23    1.75
   6   1  14   17.47    1.91
  -7  -1 -14   42.44    3.60
  -7  -1 -14   41.50    3.62
  -7  -1 -14   45.07    4.15
  -7  -1 -14   46.03    3.43
  -7  -1 -14   45.01    3.61
   7   1  14   45.52    4.33
   7   1  14   42.58    3.35
   7   1  14   47.40    3.68
   7   1  14   48.67    3.55
   7   1  14   42.44    3.40
  -8  -1 -14   25.90    2.46
  -8  -1 -14   23.07    3.04
  -8  -1 -14   22.34    2.29
  -8  -1 -14   25.17    2.20
  -8  -1 -14   29.05    2.45
   8   1  14   25.25    2.17
   8   1  14   27.50    2.35
   8   1  14   27.06    2.26
   8   1  14   31.66    3.42
   8   1  14   27.44    2.10
  -9  -1 -14   59.43    4.74
  -9  -1 -14   60.37    4.61
  -9  -1 -14   49.81    5.28
  -9  -1 -14   52.18    4.76
  -9  -1 -14   65.18    4.68
   9   1  14   59.04    4.44
   9   1  14   64.67    4.85
   9   1  14   64.43    4.57
   9   1  14   61.78    4.54
   9   1  14   73.65    5.56
 -10  -1 -14    2.08    0.89
 -10  -1 -14   -1.59    1.82
 -10  -1 -14    1.02    0.80
 -10  -1 -14    3.15    0.88
  10   1  14    0.72    0.58
  10   1  14    1.72    1.20
  10   1  14    0.97    0.59
  10   1  14    2.17    1.73
  10   1  14    1.48    0.86
 -11  -1 -14   48.05    3.75
 -11  -1 -14   45.60    4.73
 -11  -1 -14   45.60    3.96
  11   1  14   52.92    3.97
  11   1  14   47.99    3.73
  11   1  14   46.56    3.56
  11   1  14   56.64    4.88
 -12  -1 -14    3.31    0.95
 -12  -1 -14    2.97    1.04
 -12  -1 -14    1.49    2.13
  12   1  14    1.49    1.06
  12   1  14    2.62    0.97
  12   1  14    2.54    1.88
 -13  -1 -14   44.09    3.96
 -13  -1 -14   50.77    3.88
 -13  -1 -14   50.57    4.59
  13   1  14   50.79    4.35
  13   1  14   48.90    3.86
  13   1  14   57.38    5.00
 -14  -1 -14    9.69    1.78
 -14  -1 -14   10.47    1.30
 -14  -1 -14    5.38    2.38
  14   1  14    5.65    1.69
  14   1  14    6.96    1.78
  14   1  14    7.32    1.30
 -15  -1 -14   10.35    1.38
 -15  -1 -14   11.35    2.65
 -15  -1 -14    8.96    1.88
  15   1  14    6.88    1.56
  15   1  14    9.58    1.41
  15   1  14    5.89    2.18
 -16  -1 -14    2.42    1.30
 -16  -1 -14    3.63    1.31
 -16  -1 -14    2.21    2.33
  16   1  14    3.81    1.39
  16   1  14    0.79    1.72
  16   1  14    0.84    2.00
 -17  -1 -14    2.42    1.40
 -17  -1 -14    6.14    1.90
 -17  -1 -14    5.88    2.46
  17   1  14    1.11    1.84
  17   1  14    3.88    1.33
  17  -1 -13   -4.45    1.83
  17  -1 -13   -5.13    2.24
  17  -1 -13   -1.07    1.69
 -17   1  13   -1.39    1.59
 -17   1  13    1.01    1.56
 -17   1  13   -0.51    1.32
  16  -1 -13    8.95    2.65
  16  -1 -13   12.36    1.97
  16  -1 -13    9.20    2.17
 -16   1  13   11.86    1.94
 -16   1  13   12.00    2.12
 -16   1  13   14.72    1.93
  15  -1 -13   -0.63    1.55
  15  -1 -13   -2.39    1.51
  15  -1 -13   -2.03    1.46
  15  -1 -13    1.66    1.39
 -15   1  13    0.87    1.37
 -15   1  13    0.13    1.32
 -15   1  13    0.84    1.56
  14  -1 -13   -0.63    1.37
  14  -1 -13   -1.22    1.21
  14  -1 -13    0.02    1.45
  14  -1 -13   -0.36    1.29
 -14   1  13   -1.05    1.26
 -14   1  13   -2.09    1.40
 -14   1  13   -1.26    1.26
  13  -1 -13   -1.90    1.20
  13  -1 -13   -0.16    1.15
  13  -1 -13   -2.65    1.19
  13  -1 -13   -0.08    1.33
 -13   1  13   -0.45    1.29
 -13   1  13   -1.78    1.30
 -13   1  13   -0.84    1.23
  12  -1 -13    0.50    1.18
  12  -1 -13   -1.92    1.34
  12  -1 -13    1.16    1.08
  12  -1 -13    0.92    1.21
 -12   1  13   -1.51    1.14
 -12   1  13   -0.48    1.25
 -12   1  13   -0.21    1.00
  11  -1 -13   46.27    3.50
  11  -1 -13   38.81    3.67
  11  -1 -13   47.45    4.11
  11  -1 -13   50.00    3.73
 -11   1  13   34.95    3.94
 -11   1  13   51.53    4.07
 -11   1  13   38.95    3.65
  10  -1 -13    5.98    1.55
  10  -1 -13    6.87    1.39
  10  -1 -13    8.68    1.23
 -10   1  13    7.13    0.75
 -10   1  13    7.42    1.58
 -10   1  13    2.65    1.39
 -10   1  13    6.20    1.32
   9  -1 -13   14.24    1.75
   9  -1 -13   15.85    1.59
   9  -1 -13   14.28    1.86
  -9   1  13    9.79    1.58
  -9   1  13   14.75    1.19
  -9   1  13   13.67    1.64
  -9   1  13   14.26    1.97
   8  -1 -13   31.40    2.70
   8  -1 -13   28.16    2.63
   8  -1 -13   30.01    2.45
  -8   1  13   27.84    2.58
  -8   1  13   27.71    2.72
  -8   1  13   28.75    2.18
  -8   1  13   32.94    3.20
   7  -1 -13    4.89    1.17
   7  -1 -13    4.29    1.21
   7  -1 -13    5.99    1.01
  -7   1  13    4.52    0.57
  -7   1  13    2.79    1.21
  -7   1  13    6.32    1.49
  -7   1  13    2.56    1.00
   6  -1 -13    9.50    1.16
   6  -1 -13    7.37    1.30
   6  -1 -13    8.99    1.31
  -6   1  13    6.97    0.74
  -6   1  13    7.65    1.12
  -6   1  13    7.16    1.57
  -6   1  13    8.64    0.78
  -6   1  13    6.38    1.34
  -6   1  13    8.26    0.77
  -6   1  13    8.09    0.82
   5  -1 -13    1.01    0.82
   5  -1 -13   -0.58    0.99
   5  -1 -13    1.85    0.77
   5  -1 -13    1.20    0.97
  -5   1  13    0.17    0.37
  -5   1  13    1.37    0.57
  -5   1  13    0.29    0.45
  -5   1  13    0.25    0.45
  -5   1  13    0.32    0.72
  -5   1  13    0.51    0.91
  -5   1  13    0.45    0.78
   4  -1 -13    2.58    0.99
   4  -1 -13    2.64    0.77
   4  -1 -13   -0.01    1.40
   4  -1 -13    2.63    0.78
  -4   1  13    1.59    0.49
  -4   1  13    1.71    0.62
  -4   1  13    0.31    1.21
  -4   1  13    1.75    1.01
  -4   1  13    1.26    0.86
   3  -1 -13   30.02    2.30
   3  -1 -13   26.27    2.85
   3  -1 -13   30.81    2.64
   3  -1 -13   32.65    2.42
   3  -1 -13   29.93    2.53
  -3   1  13   23.06    2.70
  -3   1  13   30.67    2.40
  -3   1  13   28.68    2.54
  -3   1  13   27.79    2.48
  -3   1  13   28.81    2.21
   2  -1 -13   44.29    3.55
   2  -1 -13   45.48    3.44
   2  -1 -13   43.93    3.70
   2  -1 -13   47.97    3.44
   2  -1 -13   47.35    3.65
  -2   1  13   39.51    3.58
  -2   1  13   48.19    3.70
  -2   1  13   34.89    3.89
  -2   1  13   47.41    3.45
  -2   1  13   46.91    3.34
   1  -1 -13    4.41    0.82
   1  -1 -13    5.17    1.02
   1  -1 -13    5.68    1.01
   1  -1 -13    4.38    1.21
   1  -1 -13    5.51    0.91
  -1   1  13    4.06    1.29
  -1   1  13    4.87    0.82
  -1   1  13    3.99    1.05
  -1   1  13    5.55    0.83
  -1   1  13    5.55    0.74
   0  -1 -13   -2.37    1.20
   0  -1 -13   -0.35    0.57
   0  -1 -13    0.11    0.85
   0  -1 -13    0.56    0.78
   0  -1 -13   -0.07    0.76
   0  -1 -13   -0.44    0.78
   0   1  13    0.18    0.75
   0   1  13   -0.39    0.63
   0   1  13    0.64    0.53
   0   1  13    1.28    1.06
   0   1  13   -1.04    0.82
  -1  -1 -13    6.27    0.98
  -1  -1 -13    4.46    0.80
  -1  -1 -13    4.91    0.84
  -1  -1 -13    3.52    0.67
  -1  -1 -13    4.26    1.43
  -1  -1 -13    5.57    0.95
  -1  -1 -13    7.71    1.02
   1   1  13    4.57    1.16
   1   1  13    5.31    0.90
   1   1  13    2.04    1.08
   1   1  13    5.11    0.88
  -2  -1 -13   46.17    3.35
  -2  -1 -13   45.13    3.46
  -2  -1 -13   40.60    3.34
  -2  -1 -13   36.06    3.51
  -2  -1 -13   49.78    3.59
  -2  -1 -13   49.66    3.47
  -2  -1 -13   43.30    3.44
   2   1  13   32.70    3.72
   2   1  13   41.75    3.67
   2   1  13   49.96    3.51
  -3  -1 -13   29.28    2.47
  -3  -1 -13   22.08    2.63
  -3  -1 -13   30.88    2.33
  -3  -1 -13   30.16    2.46
  -3  -1 -13   26.89    2.43
  -3  -1 -13   31.67    2.70
  -3  -1 -13   26.80    2.43
   3   1  13   29.74    2.66
   3   1  13   29.57    2.31
  -4  -1 -13    1.04    0.86
  -4  -1 -13    1.39    0.93
  -4  -1 -13    1.64    0.81
  -4  -1 -13    2.98    0.96
  -4  -1 -13    0.44    1.12
  -4  -1 -13    1.09    0.69
  -4  -1 -13    2.10    0.76
   4   1  13   -1.52    1.18
   4   1  13    2.02    0.85
   4   1  13    2.00    0.74
   4   1  13    2.14    0.64
  -5  -1 -13    1.03    0.80
  -5  -1 -13    0.00    1.03
  -5  -1 -13    0.43    1.27
  -5  -1 -13    0.98    0.88
  -5  -1 -13   -0.32    0.70
  -5  -1 -13   -0.58    0.65
  -5  -1 -13    0.46    0.72
   5   1  13    0.71    0.61
   5   1  13    0.50    0.63
   5   1  13    0.04    1.31
   5   1  13    0.36    0.52
   5   1  13    1.30    0.88
  -6  -1 -13    7.30    1.14
  -6  -1 -13    8.28    1.12
  -6  -1 -13    9.02    1.42
  -6  -1 -13    7.49    1.04
  -6  -1 -13    6.40    1.64
  -6  -1 -13    7.33    0.96
   6   1  13    6.72    1.05
   6   1  13    5.53    1.64
   6   1  13    6.96    0.97
   6   1  13    7.06    0.83
   6   1  13    7.27    1.14
  -7  -1 -13    5.58    1.08
  -7  -1 -13    2.17    1.63
  -7  -1 -13    3.75    1.18
  -7  -1 -13    3.03    1.12
  -7  -1 -13    2.14    0.77
   7   1  13    3.45    1.23
   7   1  13    3.46    1.02
   7   1  13    3.43    0.80
   7   1  13    3.22    0.64
   7   1  13    3.63    0.69
  -8  -1 -13   30.74    2.54
  -8  -1 -13   29.16    2.37
  -8  -1 -13   26.17    2.63
  -8  -1 -13   22.78    3.07
  -8  -1 -13   27.63    2.42
   8   1  13   28.43    2.34
   8   1  13   29.25    2.24
   8   1  13   30.80    3.05
   8   1  13   31.29    2.50
   8   1  13   29.92    2.42
  -9  -1 -13   15.52    1.58
  -9  -1 -13   12.99    1.51
  -9  -1 -13   15.22    1.58
  -9  -1 -13   11.22    1.99
  -9  -1 -13   14.68    1.81
   9   1  13   12.78    1.65
   9   1  13   14.15    1.36
   9   1  13   12.70    1.22
   9   1  13   13.84    1.44
   9   1  13   14.59    1.97
 -10  -1 -13    6.14    0.97
 -10  -1 -13    8.42    1.11
 -10  -1 -13    3.06    1.96
 -10  -1 -13    8.16    1.37
  10   1  13    6.57    0.74
  10   1  13    6.55    1.03
  10   1  13    4.91    0.74
  10   1  13    5.43    1.09
  10   1  13    7.22    1.54
 -11  -1 -13   44.67    3.50
 -11  -1 -13   42.32    4.11
 -11  -1 -13   45.03    3.59
  11   1  13   44.02    3.34
  11   1  13   47.73    3.71
  11   1  13   45.67    3.49
  11   1  13   51.77    4.55
  11   1  13   43.69    3.30
 -12  -1 -13   -0.25    1.95
 -12  -1 -13    0.80    0.85
 -12  -1 -13    0.66    0.95
  12   1  13    0.40    0.95
  12   1  13    1.90    0.92
  12   1  13    1.39    1.71
 -13  -1 -13    1.52    0.91
 -13  -1 -13   -0.25    1.92
 -13  -1 -13    1.54    1.02
  13   1  13    0.76    0.95
  13   1  13    1.41    1.40
  13   1  13    1.05    1.77
 -14  -1 -13    2.58    0.99
 -14  -1 -13   -0.94    1.97
 -14  -1 -13    0.22    1.04
  14   1  13   -0.96    1.46
  14   1  13    1.99    1.02
  14   1  13    1.70    1.80
 -15  -1 -13    2.12    1.06
 -15  -1 -13    2.03    1.63
 -15  -1 -13    3.60    1.60
  15   1  13    1.46    1.20
  15   1  13    2.51    1.11
  15   1  13    1.38    1.42
 -16  -1 -13   17.57    1.80
 -16  -1 -13   18.69    2.59
 -16  -1 -13   14.35    1.98
  16   1  13   17.80    1.95
  16   1  13   13.36    2.50
  16   1  13   11.57    2.25
 -17  -1 -13   -0.34    1.15
 -17  -1 -13   -0.56    1.60
 -17  -1 -13    0.35    1.73
  17   1  13   -0.28    1.89
  17   1  13   -0.76    1.74
  17   1  13    2.98    1.25
  18  -1 -12    2.36    2.18
  18  -1 -12    3.25    2.08
 -18   1  12   11.13    2.00
 -18   1  12    7.65    1.57
 -18   1  12    8.61    1.97
  17  -1 -12    7.00    1.65
  17  -1 -12   -0.46    2.40
  17  -1 -12    1.20    1.99
 -17   1  12    6.48    1.82
 -17   1  12    7.10    1.75
 -17   1  12    6.89    1.51
  16  -1 -12   12.99    1.82
  16  -1 -12   10.88    1.85
  16  -1 -12    7.71    2.64
  16  -1 -12   13.32    1.80
 -16   1  12   11.44    2.07
 -16   1  12   13.77    1.78
 -16   1  12   15.01    1.90
  15  -1 -12   -1.34    1.56
  15  -1 -12   -1.07    1.98
  15  -1 -12    2.18    1.50
  15  -1 -12    1.58    1.31
 -15   1  12    1.61    1.30
 -15   1  12   -0.03    1.10
 -15   1  12    0.51    1.35
  14  -1 -12    2.29    1.48
  14  -1 -12    4.95    1.33
  14  -1 -12    3.16    1.53
  14  -1 -12    4.51    1.55
 -14   1  12    2.54    1.35
 -14   1  12    1.42    1.47
 -14   1  12    5.38    1.41
  13  -1 -12   -1.12    1.32
  13  -1 -12   -0.69    1.22
  13  -1 -12    0.27    1.11
  13  -1 -12   -1.58    1.23
 -13   1  12   -1.39    1.25
 -13   1  12   -3.00    1.13
 -13   1  12   -0.84    1.17
  12  -1 -12   -0.40    1.10
  12  -1 -12   -0.54    1.15
  12  -1 -12   -0.47    1.29
  12  -1 -12    0.18    1.03
 -12   1  12   -1.92    1.17
 -12   1  12   -1.15    1.11
 -12   1  12   -1.37    1.17
  11  -1 -12    8.08    1.20
  11  -1 -12    5.35    1.24
  11  -1 -12    4.33    1.57
  11  -1 -12    4.23    1.29
 -11   1  12    3.83    1.11
 -11   1  12    4.85    1.14
 -11   1  12    3.61    1.26
  10  -1 -12   23.76    2.14
  10  -1 -12   21.03    1.91
  10  -1 -12   23.02    2.58
  10  -1 -12   20.49    2.15
 -10   1  12   12.68    2.09
 -10   1  12   19.25    1.63
 -10   1  12   25.47    2.65
 -10   1  12   18.87    2.14
   9  -1 -12   55.29    4.16
   9  -1 -12   60.69    4.31
   9  -1 -12   59.32    4.58
   9  -1 -12   56.48    4.42
  -9   1  12   51.65    3.99
  -9   1  12   50.05    4.28
  -9   1  12   58.87    4.70
  -9   1  12   49.85    4.56
   8  -1 -12   63.63    4.71
   8  -1 -12   67.49    4.91
   8  -1 -12   65.66    5.06
  -8   1  12   62.22    4.85
  -8   1  12   68.44    5.26
  -8   1  12   62.82    4.58
  -8   1  12   56.96    4.97
   7  -1 -12   20.18    1.72
   7  -1 -12   20.16    2.03
   7  -1 -12   22.60    2.21
  -7   1  12   18.51    1.91
  -7   1  12   15.14    2.01
  -7   1  12   20.42    1.54
  -7   1  12   21.18    2.26
   6  -1 -12   42.76    3.39
   6  -1 -12   40.83    3.27
   6  -1 -12   32.78    3.47
   6  -1 -12   41.26    3.11
  -6   1  12   40.85    3.19
  -6   1  12   38.89    2.90
  -6   1  12   45.69    3.73
  -6   1  12   38.89    2.91
  -6   1  12   40.52    2.94
  -6   1  12   40.63    2.89
  -6   1  12   40.68    3.33
   5  -1 -12    3.04    0.98
   5  -1 -12    2.81    0.99
   5  -1 -12    1.87    1.07
   5  -1 -12    4.23    0.85
  -5   1  12    4.81    0.56
  -5   1  12    2.73    0.49
  -5   1  12    2.44    1.04
  -5   1  12    3.43    1.23
  -5   1  12    3.31    0.84
  -5   1  12    3.22    0.52
  -5   1  12    2.93    0.42
   4  -1 -12   31.29    2.45
   4  -1 -12   28.67    2.25
   4  -1 -12   24.03    2.71
   4  -1 -12   29.19    2.55
  -4   1  12   28.05    2.27
  -4   1  12   30.09    2.33
  -4   1  12   26.99    2.12
  -4   1  12   28.90    2.62
  -4   1  12   26.24    2.64
   3  -1 -12   41.52    3.06
   3  -1 -12   39.63    3.22
   3  -1 -12   39.89    3.33
   3  -1 -12   40.31    3.20
   3  -1 -12   39.97    3.08
  -3   1  12   31.07    3.58
  -3   1  12   37.81    3.17
  -3   1  12   43.66    3.13
  -3   1  12   42.45    2.99
  -3   1  12   43.53    3.26
   2  -1 -12    8.46    1.12
   2  -1 -12    8.26    1.15
   2  -1 -12    9.78    1.02
   2  -1 -12    8.73    1.34
   2  -1 -12    9.39    1.03
  -2   1  12    8.35    0.84
  -2   1  12    9.05    1.05
  -2   1  12    5.70    1.18
  -2   1  12    7.75    1.13
  -2   1  12    6.06    1.03
   1  -1 -12  145.92   10.51
   1  -1 -12  143.02   10.73
   1  -1 -12  150.17   10.54
   1  -1 -12  146.95   10.56
   1  -1 -12  138.53   10.51
   1  -1 -12  140.25   10.58
  -1   1  12  155.75   10.51
  -1   1  12  126.87   10.63
  -1   1  12  155.92   10.64
  -1   1  12  156.76   10.45
   0  -1 -12    1.59    0.76
   0  -1 -12   -0.73    1.12
   0  -1 -12   -0.82    0.72
   0  -1 -12    0.55    0.80
   0  -1 -12   -0.10    0.62
   0  -1 -12   -0.31    0.55
   0  -1 -12    0.21    0.70
   0   1  12    0.03    0.66
   0   1  12   -1.64    0.75
   0   1  12   -0.94    0.56
   0   1  12    0.49    0.97
  -1  -1 -12  133.02   10.66
  -1  -1 -12  142.97   10.50
  -1  -1 -12  151.70   10.59
  -1  -1 -12  147.60   10.53
  -1  -1 -12  145.35   10.47
  -1  -1 -12  153.35   10.56
  -1  -1 -12  141.79   10.53
   1   1  12  153.01   10.57
   1   1  12  155.82   10.49
   1   1  12  130.25   10.70
  -2  -1 -12    7.53    1.01
  -2  -1 -12    8.47    0.93
  -2  -1 -12    9.37    0.99
  -2  -1 -12    8.49    1.09
  -2  -1 -12    9.07    1.23
  -2  -1 -12    4.50    1.31
  -2  -1 -12    8.86    1.12
   2   1  12    2.41    1.31
   2   1  12    7.98    1.21
  -3  -1 -12   31.87    3.26
  -3  -1 -12   38.82    3.13
  -3  -1 -12   39.83    3.13
  -3  -1 -12   39.29    3.07
  -3  -1 -12   41.26    3.15
  -3  -1 -12   41.27    3.04
  -3  -1 -12   43.82    3.37
   3   1  12   41.48    3.32
  -4  -1 -12   27.38    2.18
  -4  -1 -12   24.66    2.15
  -4  -1 -12   25.63    2.16
  -4  -1 -12   28.13    2.42
  -4  -1 -12   28.19    2.14
  -4  -1 -12   24.23    2.39
  -4  -1 -12   26.84    2.16
   4   1  12   27.56    2.12
   4   1  12   28.17    2.40
   4   1  12   21.42    2.52
   4   1  12   26.95    2.09
  -5  -1 -12    3.65    0.92
  -5  -1 -12    3.63    0.98
  -5  -1 -12    3.57    1.03
  -5  -1 -12    2.65    1.00
  -5  -1 -12    3.36    1.30
  -5  -1 -12    3.39    0.72
  -5  -1 -12    3.02    0.84
   5   1  12    3.41    0.73
   5   1  12    2.41    0.76
   5   1  12    3.50    0.85
   5   1  12    1.85    1.30
   5   1  12    4.06    0.61
  -6  -1 -12   35.28    3.12
  -6  -1 -12   41.38    2.97
  -6  -1 -12   37.08    3.07
  -6  -1 -12   38.77    3.12
  -6  -1 -12   35.37    3.55
  -6  -1 -12   38.58    3.11
   6   1  12   41.82    3.11
   6   1  12   38.24    2.87
   6   1  12   37.23    2.94
   6   1  12   36.69    3.71
   6   1  12   40.60    3.04
  -7  -1 -12   15.99    1.91
  -7  -1 -12   19.04    1.65
  -7  -1 -12   17.50    2.37
  -7  -1 -12   17.54    1.69
  -7  -1 -12   19.23    1.78
   7   1  12   19.97    1.75
   7   1  12   17.47    1.62
   7   1  12   18.35    1.52
   7   1  12   19.47    1.93
   7   1  12   17.61    2.27
  -8  -1 -12   61.95    4.56
  -8  -1 -12   58.34    4.74
  -8  -1 -12   59.20    4.71
  -8  -1 -12   51.54    5.16
  -8  -1 -12   64.76    4.67
   8   1  12   65.52    4.69
   8   1  12   62.38    4.47
   8   1  12   61.85    4.57
   8   1  12   60.65    4.57
   8   1  12   66.54    5.34
  -9  -1 -12   54.95    4.02
  -9  -1 -12   57.13    4.07
  -9  -1 -12   52.60    4.19
  -9  -1 -12   48.28    4.12
  -9  -1 -12   45.20    4.48
   9   1  12   52.40    4.00
   9   1  12   51.66    3.96
   9   1  12   63.37    4.93
   9   1  12   53.75    3.90
   9   1  12   58.43    4.28
 -10  -1 -12   21.85    1.90
 -10  -1 -12   23.74    1.91
 -10  -1 -12   18.66    2.73
 -10  -1 -12   20.44    1.96
  10   1  12   20.49    1.88
  10   1  12   20.67    1.75
  10   1  12   20.60    2.57
  10   1  12   21.72    1.67
  10   1  12   19.86    2.06
 -11  -1 -12    3.21    1.95
 -11  -1 -12    5.70    0.94
 -11  -1 -12    6.32    0.89
 -11  -1 -12    5.47    1.34
  11   1  12    5.12    0.59
  11   1  12    5.52    1.31
  11   1  12    4.65    0.57
  11   1  12    4.30    0.97
  11   1  12    4.22    1.39
 -12  -1 -12   -2.11    1.24
 -12  -1 -12    0.76    0.78
 -12  -1 -12    0.92    1.23
  12   1  12    0.53    0.91
  12   1  12    0.00    0.86
  12   1  12    0.92    1.58
 -13  -1 -12    1.64    1.33
 -13  -1 -12   -0.27    1.96
 -13  -1 -12    0.69    0.86
  13   1  12   -0.03    0.95
  13   1  12    0.39    1.67
  13   1  12   -0.66    0.91
 -14  -1 -12    4.48    2.20
 -14  -1 -12    4.65    1.08
 -14  -1 -12    6.30    1.58
  14   1  12    3.12    1.57
  14   1  12    4.46    1.86
  14   1  12    6.05    1.16
 -15  -1 -12    3.75    1.09
 -15  -1 -12    0.90    2.09
 -15  -1 -12    1.49    1.15
  15   1  12    3.37    1.10
  15   1  12    2.73    1.42
  15   1  12    0.28    1.14
 -16  -1 -12   19.81    2.84
 -16  -1 -12   16.37    2.30
 -16  -1 -12   16.68    1.82
  16   1  12   11.94    2.23
  16   1  12   17.93    1.96
  16   1  12   15.68    2.47
 -17  -1 -12    9.19    1.99
 -17  -1 -12    7.29    1.41
 -17  -1 -12    9.03    2.39
  17   1  12    8.31    1.45
  17   1  12    7.13    2.07
  17   1  12    5.50    1.53
 -18  -1 -12   12.57    2.55
 -18  -1 -12   13.65    2.26
 -18  -1 -12   10.53    1.78
  18   1  12   11.14    1.75
  18   1  12    7.54    1.73
  18  -1 -11   -4.42    2.35
  18  -1 -11   -1.00    1.51
 -18   1  11    2.49    1.69
 -18   1  11    3.30    1.65
 -18   1  11    1.14    1.24
  17  -1 -11    6.77    1.60
  17  -1 -11    0.68    1.95
  17  -1 -11    0.65    2.43
  17  -1 -11    4.18    1.59
 -17   1  11    7.86    1.46
 -17   1  11    6.32    1.75
 -17   1  11    6.64    1.73
  16  -1 -11    4.29    1.31
  16  -1 -11    0.73    1.69
  16  -1 -11   -0.59    1.78
  16  -1 -11    2.25    1.41
 -16   1  11    2.55    1.28
 -16   1  11    1.94    1.46
 -16   1  11    3.17    1.23
  15  -1 -11    6.39    1.50
  15  -1 -11    4.96    1.81
  15  -1 -11    6.28    2.25
  15  -1 -11    6.86    1.59
 -15   1  11    5.92    1.64
 -15   1  11    5.13    1.57
 -15   1  11    9.70    1.53
  14  -1 -11   -1.37    1.28
  14  -1 -11    1.42    1.24
  14  -1 -11   -1.96    1.26
  14  -1 -11   -1.10    1.42
 -14   1  11   -0.61    1.16
 -14   1  11   -0.44    1.30
 -14   1  11   -1.04    0.90
  13  -1 -11    1.44    1.36
  13  -1 -11    1.59    1.13
  13  -1 -11    0.47    1.24
  13  -1 -11   -0.99    1.24
 -13   1  11   -0.05    0.95
 -13   1  11   -0.87    1.19
 -13   1  11    0.01    1.18
  12  -1 -11    0.07    1.11
  12  -1 -11    2.11    1.06
  12  -1 -11    0.22    1.24
  12  -1 -11    0.29    0.85
 -12   1  11    0.82    0.88
 -12   1  11   -1.19    1.17
 -12   1  11   -1.81    1.09
  11  -1 -11    4.68    1.52
  11  -1 -11    3.65    1.16
  11  -1 -11    3.42    1.18
  11  -1 -11    5.77    1.11
 -11   1  11    5.28    1.33
 -11   1  11    1.31    1.18
 -11   1  11    2.44    1.30
  10  -1 -11    5.79    1.05
  10  -1 -11    3.38    1.08
  10  -1 -11    4.45    0.88
  10  -1 -11    4.32    1.16
 -10   1  11    5.40    1.11
 -10   1  11    2.39    0.99
 -10   1  11    3.51    0.66
 -10   1  11    4.33    1.17
   9  -1 -11   39.59    3.05
   9  -1 -11   38.26    2.85
   9  -1 -11   36.28    3.07
   9  -1 -11   35.17    3.13
  -9   1  11   43.30    3.50
  -9   1  11   34.55    2.71
  -9   1  11   33.06    3.34
  -9   1  11   34.16    3.05
   8  -1 -11    0.45    0.40
   8  -1 -11    0.78    0.77
   8  -1 -11    1.08    1.04
   8  -1 -11    0.21    0.92
   8  -1 -11    0.60    0.67
  -8   1  11   -0.13    0.75
  -8   1  11    1.13    1.18
  -8   1  11    0.36    0.87
  -8   1  11    0.12    0.41
   7  -1 -11   -0.18    0.73
   7  -1 -11    1.08    0.92
   7  -1 -11    2.53    0.98
  -7   1  11    0.50    0.41
  -7   1  11    0.65    1.12
  -7   1  11   -0.92    0.90
  -7   1  11    0.66    0.80
   6  -1 -11    0.67    0.89
   6  -1 -11    0.41    0.70
   6  -1 -11    1.35    0.90
   6  -1 -11    1.47    0.87
  -6   1  11    0.98    0.75
  -6   1  11    0.50    0.17
  -6   1  11    0.65    0.24
  -6   1  11    0.97    1.13
  -6   1  11   -0.21    0.88
  -6   1  11    0.69    0.16
  -6   1  11    0.68    0.39
   5  -1 -11    7.55    0.89
   5  -1 -11    4.74    1.10
   5  -1 -11    6.36    0.89
   5  -1 -11    5.46    1.02
  -5   1  11    5.79    0.67
  -5   1  11    4.88    0.56
  -5   1  11    4.15    0.84
  -5   1  11    5.77    0.61
  -5   1  11    5.10    0.96
  -5   1  11    5.48    0.60
  -5   1  11    5.43    1.25
   4  -1 -11   22.55    1.85
   4  -1 -11   19.42    2.26
   4  -1 -11   23.00    1.92
   4  -1 -11   23.13    2.14
  -4   1  11   24.10    1.95
  -4   1  11   21.61    1.85
  -4   1  11   21.26    2.50
  -4   1  11   22.22    2.03
  -4   1  11   23.37    1.74
  -4   1  11   24.57    1.86
   3  -1 -11    1.12    0.78
   3  -1 -11    1.90    0.80
   3  -1 -11    1.11    0.68
   3  -1 -11    0.41    0.83
   3  -1 -11    0.94    0.45
  -3   1  11    0.73    0.40
  -3   1  11    1.61    0.79
  -3   1  11    0.14    0.55
  -3   1  11    0.90    0.61
  -3   1  11    1.17    0.77
   2  -1 -11    3.75    0.71
   2  -1 -11    3.62    0.87
   2  -1 -11    1.32    1.14
   2  -1 -11    3.65    0.68
   2  -1 -11    4.37    0.65
  -2   1  11    3.75    0.70
  -2   1  11    1.90    0.73
  -2   1  11    3.81    0.80
  -2   1  11    1.45    1.05
  -2   1  11    4.59    0.57
   1  -1 -11   94.99    6.99
   1  -1 -11   97.19    6.96
   1  -1 -11   91.14    6.92
   1  -1 -11   93.95    7.04
   1  -1 -11   94.35    6.96
   1  -1 -11   90.89    7.14
  -1   1  11   98.97    7.05
  -1   1  11   97.20    6.93
  -1   1  11  101.50    6.87
   0  -1 -11    0.76    0.56
   0  -1 -11   -0.92    0.61
   0  -1 -11    0.08    0.69
   0  -1 -11    1.16    0.62
   0  -1 -11   -0.56    0.75
   0  -1 -11   -0.20    0.57
   0  -1 -11    0.50    0.71
   0   1  11    0.90    0.59
   0   1  11   -0.37    0.88
   0   1  11   -0.27    0.52
  -1  -1 -11   97.01    6.87
  -1  -1 -11   89.52    7.01
  -1  -1 -11   91.49    6.92
  -1  -1 -11   91.23    6.89
  -1  -1 -11  100.20    7.00
  -1  -1 -11   96.85    6.93
  -1  -1 -11  100.66    6.95
   1   1  11   86.96    7.10
   1   1  11   98.97    6.94
  -2  -1 -11    3.20    0.72
  -2  -1 -11    4.98    0.97
  -2  -1 -11    3.46    0.82
  -2  -1 -11    2.85    0.86
  -2  -1 -11    3.41    1.05
  -2  -1 -11    3.23    0.76
  -2  -1 -11    4.24    0.68
   2   1  11    0.03    0.94
   2   1  11    2.93    0.90
  -3  -1 -11    3.37    1.00
  -3  -1 -11    1.16    0.44
  -3  -1 -11    0.71    0.60
  -3  -1 -11    0.44    0.76
  -3  -1 -11    1.43    0.67
  -3  -1 -11    1.31    0.55
  -3  -1 -11   -0.67    0.89
   3   1  11    0.36    1.01
   3   1  11    1.44    0.78
  -4  -1 -11   21.61    1.93
  -4  -1 -11   20.58    1.90
  -4  -1 -11   22.03    1.91
  -4  -1 -11   22.80    2.07
  -4  -1 -11   22.50    1.83
  -4  -1 -11   17.56    2.00
  -4  -1 -11   24.09    1.80
   4   1  11   22.29    2.13
   4   1  11   24.82    1.75
   4   1  11   14.46    2.14
   4   1  11   21.50    1.77
  -5  -1 -11    5.56    1.03
  -5  -1 -11    5.59    1.03
  -5  -1 -11    5.92    0.78
  -5  -1 -11    6.13    1.36
  -5  -1 -11    5.33    0.91
  -5  -1 -11    4.56    0.86
  -5  -1 -11    4.76    0.97
   5   1  11    5.16    0.89
   5   1  11    4.47    1.34
   5   1  11    6.04    0.89
   5   1  11    4.93    0.65
   5   1  11    5.24    0.76
  -6  -1 -11    0.83    0.75
  -6  -1 -11    0.15    0.68
  -6  -1 -11    0.56    0.63
  -6  -1 -11    0.21    0.77
  -6  -1 -11    0.56    0.59
  -6  -1 -11   -0.11    1.29
   6   1  11    0.40    1.21
   6   1  11    1.24    0.77
   6   1  11    0.25    0.48
   6   1  11    0.40    0.59
   6   1  11    0.46    0.53
  -7  -1 -11   -0.15    1.34
  -7  -1 -11    1.53    0.91
  -7  -1 -11    0.13    0.97
  -7  -1 -11    0.62    0.63
  -7  -1 -11    1.03    0.85
   7   1  11    1.09    0.83
   7   1  11    0.68    0.56
   7   1  11    0.67    0.45
   7   1  11    0.53    0.63
   7   1  11    2.25    1.34
  -8  -1 -11   -0.45    1.13
  -8  -1 -11    1.37    0.80
  -8  -1 -11    0.12    0.71
  -8  -1 -11   -0.44    0.76
  -8  -1 -11   -0.14    0.63
   8   1  11    0.08    0.90
   8   1  11   -0.32    0.64
   8   1  11    0.66    0.51
   8   1  11    0.35    0.43
   8   1  11   -0.29    1.34
  -9  -1 -11   31.49    3.62
  -9  -1 -11   38.84    2.89
  -9  -1 -11   35.52    2.90
  -9  -1 -11   35.90    2.84
   9   1  11   37.50    2.76
   9   1  11   36.07    2.96
   9   1  11   43.49    3.82
   9   1  11   35.97    2.82
   9   1  11   34.38    2.68
 -10  -1 -11    4.19    1.47
 -10  -1 -11    5.70    0.85
 -10  -1 -11    4.52    0.84
 -10  -1 -11    4.77    1.19
  10   1  11    3.01    1.16
  10   1  11    3.91    0.53
  10   1  11    3.36    0.86
  10   1  11    3.53    1.62
  10   1  11    4.30    0.54
 -11  -1 -11    4.03    0.98
 -11  -1 -11    4.91    0.88
 -11  -1 -11    6.05    0.78
 -11  -1 -11    4.11    1.86
  11   1  11    3.89    1.31
  11   1  11    3.95    0.92
  11   1  11    3.65    0.45
  11   1  11    4.13    0.44
  11   1  11    3.59    0.50
  11   1  11    4.15    1.25
 -12  -1 -11   -1.69    1.76
 -12  -1 -11    0.51    0.80
 -12  -1 -11    0.49    0.88
  12   1  11    0.11    1.12
  12   1  11    1.15    0.86
  12   1  11    0.07    1.20
 -13  -1 -11   -2.66    1.75
 -13  -1 -11    0.80    0.83
 -13  -1 -11    1.11    0.96
  13   1  11    0.51    1.58
  13   1  11   -0.90    0.89
  13   1  11   -0.53    1.30
 -14  -1 -11    1.96    0.94
 -14  -1 -11    2.85    1.42
 -14  -1 -11   -0.03    1.82
  14   1  11    0.47    1.02
  14   1  11    1.11    1.65
  14   1  11    0.09    0.97
 -15  -1 -11   10.80    1.36
 -15  -1 -11    9.22    1.81
 -15  -1 -11   10.82    2.36
  15   1  11    8.08    1.99
  15   1  11    6.86    1.80
  15   1  11    8.60    1.37
 -16  -1 -11    4.31    1.74
 -16  -1 -11    5.64    2.14
 -16  -1 -11    6.50    1.24
  16   1  11    6.03    1.26
  16   1  11    2.82    1.29
  16   1  11    3.30    1.83
 -17  -1 -11    9.71    2.31
 -17  -1 -11    8.08    1.60
 -17  -1 -11    9.99    1.45
  17   1  11    4.25    1.45
  17   1  11    8.20    1.43
  17   1  11    6.47    1.62
 -18  -1 -11    6.22    2.20
 -18  -1 -11    2.97    1.30
 -18  -1 -11    4.02    1.47
  18   1  11    4.77    1.44
  18   1  11    3.29    1.88
  18   1  11    0.28    1.72
  19  -1 -10   -1.97    2.11
  19  -1 -10    1.20    2.61
 -19   1  10    2.38    1.42
 -19   1  10    5.10    1.11
 -19   1  10    4.86    1.71
 -19   1  10    4.84    1.80
  18  -1 -10    4.21    2.74
  18  -1 -10   12.87    1.81
  18  -1 -10    5.81    2.27
 -18   1  10   12.02    2.02
 -18   1  10   11.84    1.63
 -18   1  10   11.06    2.01
  17  -1 -10   41.23    4.19
  17  -1 -10   39.31    3.96
  17  -1 -10   53.09    3.98
  17  -1 -10   39.29    5.10
 -17   1  10   53.78    4.09
 -17   1  10   53.47    4.47
 -17   1  10   46.91    4.22
  16  -1 -10    1.68    1.40
  16  -1 -10   -1.88    1.53
  16  -1 -10    3.89    1.34
  16  -1 -10    0.82    1.77
 -16   1  10    3.74    1.18
 -16   1  10    1.26    1.17
 -16   1  10    1.55    1.44
  15  -1 -10   -0.78    1.25
  15  -1 -10   -1.51    1.23
  15  -1 -10   -0.34    1.14
  15  -1 -10   -2.12    1.91
 -15   1  10   -1.11    1.32
 -15   1  10   -1.64    1.30
 -15   1  10   -0.78    1.07
  14  -1 -10    0.01    1.08
  14  -1 -10   -1.15    1.39
  14  -1 -10   -0.91    1.29
  14  -1 -10   -0.10    1.21
 -14   1  10   -1.84    1.16
 -14   1  10   -1.17    1.24
 -14   1  10   -1.19    1.05
  13  -1 -10   10.24    1.39
  13  -1 -10    7.58    1.34
  13  -1 -10    8.19    1.63
  13  -1 -10    7.35    1.30
 -13   1  10    5.82    1.44
 -13   1  10    8.24    1.45
 -13   1  10    5.62    1.24
  12  -1 -10    2.07    1.08
  12  -1 -10    1.64    1.05
  12  -1 -10    2.12    1.21
  12  -1 -10    2.83    1.24
 -12   1  10    0.31    1.15
 -12   1  10    1.73    1.25
 -12   1  10    2.60    1.20
  11  -1 -10   88.12    6.17
  11  -1 -10   79.17    6.24
  11  -1 -10   94.16    6.36
  11  -1 -10   85.72    6.49
 -11   1  10   69.75    6.34
 -11   1  10   97.76    6.51
 -11   1  10   71.02    6.28
  10  -1 -10   -0.25    0.68
  10  -1 -10    0.66    0.86
  10  -1 -10   -0.17    1.07
  10  -1 -10    0.79    1.22
 -10   1  10   -0.65    0.56
 -10   1  10   -0.82    1.03
 -10   1  10   -0.25    1.00
 -10   1  10   -0.10    1.08
   9  -1 -10   58.56    4.28
   9  -1 -10   62.27    4.42
   9  -1 -10   62.10    4.67
   9  -1 -10   55.53    4.39
  -9   1  10   52.38    4.16
  -9   1  10   52.73    4.33
  -9   1  10   51.28    4.49
  -9   1  10   67.95    4.74
   8  -1 -10    0.59    0.73
   8  -1 -10    0.61    0.73
   8  -1 -10   -0.11    0.48
   8  -1 -10    0.99    0.76
   8  -1 -10    0.09    0.84
  -8   1  10    0.36    0.85
  -8   1  10    0.01    0.70
  -8   1  10    1.23    1.09
  -8   1  10   -0.01    0.43
   7  -1 -10   55.80    3.93
   7  -1 -10   51.01    4.04
   7  -1 -10   51.52    3.77
   7  -1 -10   45.68    3.95
   7  -1 -10   50.75    3.66
   7  -1 -10   48.77    3.79
  -7   1  10   48.19    3.87
  -7   1  10   49.38    4.09
  -7   1  10   56.08    4.12
  -7   1  10   49.76    3.66
   6  -1 -10   12.06    1.34
   6  -1 -10   12.03    1.20
   6  -1 -10   10.73    1.44
   6  -1 -10   12.81    0.98
   6  -1 -10   14.16    1.42
  -6   1  10   11.86    1.34
  -6   1  10    8.55    1.34
  -6   1  10   11.41    0.87
  -6   1  10   12.65    1.00
  -6   1  10   12.20    1.46
   5  -1 -10  164.25   12.84
   5  -1 -10  165.57   12.76
   5  -1 -10  183.47   12.74
   5  -1 -10  181.53   12.65
  -5   1  10  173.57   12.83
  -5   1  10  182.27   12.56
  -5   1  10  182.81   12.58
  -5   1  10  175.85   12.59
  -5   1  10  178.79   12.58
  -5   1  10  181.98   12.93
  -5   1  10  175.27   12.69
   4  -1 -10   41.65    3.64
   4  -1 -10   44.26    3.35
   4  -1 -10   47.35    3.46
   4  -1 -10   44.23    3.53
  -4   1  10   48.00    3.43
  -4   1  10   43.40    3.32
  -4   1  10   45.28    3.57
  -4   1  10   46.41    3.26
  -4   1  10   40.71    3.77
  -4   1  10   44.66    3.33
   3  -1 -10  107.18    7.62
   3  -1 -10  104.17    7.53
   3  -1 -10  109.58    7.46
   3  -1 -10  102.93    7.69
   3  -1 -10  105.04    7.47
  -3   1  10   96.34    7.51
  -3   1  10   91.68    7.77
  -3   1  10  108.56    7.51
  -3   1  10  109.14    7.42
  -3   1  10  107.61    7.64
  -3   1  10   96.49    7.57
   2  -1 -10   24.15    2.27
   2  -1 -10   29.37    2.10
   2  -1 -10   25.81    2.08
   2  -1 -10   28.08    2.20
   2  -1 -10   27.47    2.28
  -2   1  10   21.60    2.36
  -2   1  10   27.47    2.01
  -2   1  10   25.40    2.26
  -2   1  10   28.03    2.12
   1  -1 -10    1.39    1.02
   1  -1 -10    2.23    0.71
   1  -1 -10    2.13    0.61
   1  -1 -10    2.18    0.55
   1  -1 -10    1.86    0.72
   1  -1 -10    2.53    0.56
  -1   1  10    1.51    0.55
  -1   1  10    1.89    0.48
  -1   1  10    1.62    0.74
  -1   1  10    2.42    0.53
   0  -1 -10    0.47    0.56
   0  -1 -10   -0.27    0.55
   0  -1 -10    0.01    0.60
   0  -1 -10   -0.39    0.89
   0  -1 -10    0.39    0.49
   0  -1 -10    0.02    0.39
   0  -1 -10   -0.43    0.45
   0   1  10    0.03    0.51
   0   1  10   -1.01    0.78
   0   1  10    0.01    0.47
  -1  -1 -10    1.90    0.57
  -1  -1 -10    3.64    0.76
  -1  -1 -10    1.98    0.66
  -1  -1 -10    0.87    0.94
  -1  -1 -10    2.37    0.66
  -1  -1 -10    2.50    0.65
  -1  -1 -10    1.52    0.44
   1   1  10    2.01    0.83
  -2  -1 -10   28.59    2.15
  -2  -1 -10   23.41    2.25
  -2  -1 -10   27.28    2.27
  -2  -1 -10   25.08    2.09
  -2  -1 -10   24.82    2.04
  -2  -1 -10   26.79    2.04
  -2  -1 -10   26.45    2.12
   2   1  10   22.90    2.32
  -3  -1 -10  105.64    7.42
  -3  -1 -10  112.23    7.62
  -3  -1 -10  103.05    7.43
  -3  -1 -10  103.58    7.42
  -3  -1 -10   88.49    7.49
  -3  -1 -10  105.88    7.38
  -3  -1 -10  102.60    7.44
   3   1  10   97.41    7.53
  -4  -1 -10   42.24    3.29
  -4  -1 -10   45.06    3.19
  -4  -1 -10   43.17    3.23
  -4  -1 -10   41.75    3.22
  -4  -1 -10   35.79    3.31
  -4  -1 -10   44.03    3.27
  -4  -1 -10   45.69    3.55
   4   1  10   45.23    3.36
   4   1  10   44.39    3.17
   4   1  10   33.66    3.62
   4   1  10   44.61    3.16
  -5  -1 -10  178.27   12.12
  -5  -1 -10  171.56   12.17
  -5  -1 -10  154.91   12.19
  -5  -1 -10  165.86   12.36
  -5  -1 -10  169.17   12.20
  -5  -1 -10  175.02   12.19
   5   1  10  171.21   12.21
   5   1  10  173.05   12.10
   5   1  10  178.50   12.18
   5   1  10  168.72   12.08
   5   1  10  155.18   12.41
  -6  -1 -10   11.43    1.15
  -6  -1 -10   11.21    1.21
  -6  -1 -10   11.96    1.28
  -6  -1 -10    9.96    1.48
  -6  -1 -10   11.58    1.30
  -6  -1 -10   12.07    1.32
   6   1  10   12.24    1.03
   6   1  10   11.49    1.28
   6   1  10    9.22    1.44
   6   1  10   12.00    1.38
   6   1  10   11.89    1.11
  -7  -1 -10   42.78    3.95
  -7  -1 -10   49.16    3.69
  -7  -1 -10   45.87    3.76
  -7  -1 -10   50.93    3.61
  -7  -1 -10   45.92    3.72
   7   1  10   49.44    3.63
   7   1  10   51.93    3.76
   7   1  10   46.73    3.52
   7   1  10   48.59    3.58
   7   1  10   50.52    4.07
  -8  -1 -10    0.44    0.66
  -8  -1 -10    1.70    0.72
  -8  -1 -10    0.11    0.57
  -8  -1 -10   -0.66    1.32
  -8  -1 -10    0.36    1.03
   8   1  10    0.45    0.44
   8   1  10    0.59    1.26
   8   1  10    0.48    0.85
   8   1  10    0.20    0.36
   8   1  10    0.13    0.62
  -9  -1 -10   55.59    4.43
  -9  -1 -10   50.92    4.69
  -9  -1 -10   57.40    4.29
  -9  -1 -10   62.56    4.30
   9   1  10   57.62    4.15
   9   1  10   58.85    4.41
   9   1  10   60.25    4.28
   9   1  10   64.86    5.03
   9   1  10   53.84    4.19
 -10  -1 -10    1.02    0.69
 -10  -1 -10   -0.69    1.55
 -10  -1 -10    0.76    1.04
 -10  -1 -10    0.64    0.63
  10   1  10   -1.01    1.37
  10   1  10   -0.27    0.71
  10   1  10    0.20    0.32
  10   1  10   -0.44    0.33
  10   1  10   -0.40    0.99
 -11  -1 -10   92.53    6.30
 -11  -1 -10   90.02    7.01
 -11  -1 -10   85.16    6.54
 -11  -1 -10   84.59    6.38
  11   1  10   87.04    6.18
  11   1  10   83.71    6.20
  11   1  10   82.12    6.18
  11   1  10   88.57    6.62
  11   1  10   97.85    6.89
  11   1  10   87.09    6.37
 -12  -1 -10    2.00    0.81
 -12  -1 -10    1.84    0.93
 -12  -1 -10    0.87    1.29
  12   1  10    2.16    1.53
  12   1  10    1.28    1.22
  12   1  10    1.93    0.87
 -13  -1 -10   10.99    1.67
 -13  -1 -10   13.14    1.94
 -13  -1 -10   11.12    1.27
  13   1  10    9.47    1.26
  13   1  10    7.00    1.35
  13   1  10   10.11    1.93
 -14  -1 -10   -0.30    0.88
 -14  -1 -10    0.87    1.81
 -14  -1 -10    3.18    1.41
  14   1  10    0.44    1.17
  14   1  10    0.93    1.36
  14   1  10   -0.54    0.93
 -15  -1 -10    0.76    1.44
 -15  -1 -10    0.91    0.97
 -15  -1 -10    0.61    1.37
  15   1  10   -0.26    1.02
  15   1  10    2.39    1.20
  15   1  10   -0.12    1.58
 -16  -1 -10    3.63    1.16
 -16  -1 -10    4.44    1.60
 -16  -1 -10    1.98    1.22
  16   1  10    1.90    1.13
  16   1  10    0.22    1.55
  16   1  10    4.51    1.76
 -17  -1 -10   47.88    3.98
 -17  -1 -10   61.48    4.75
 -17  -1 -10   43.73    4.06
  17   1  10   60.26    4.80
  17   1  10   46.87    3.90
  17   1  10   39.83    4.42
 -18  -1 -10   10.83    2.33
 -18  -1 -10    8.96    1.60
 -18  -1 -10   11.63    1.80
  18   1  10   10.94    1.69
  18   1  10    5.45    1.94
  18   1  10    9.14    2.10
 -19  -1 -10    4.36    1.44
 -19  -1 -10    3.84    2.03
 -19  -1 -10    2.11    1.46
  19   1  10    2.81    1.84
  19   1  10    3.20    1.44
  19   1  10    4.09    1.48
  19  -1  -9    2.31    2.18
  19  -1  -9    6.22    2.15
  19  -1  -9    9.88    1.87
 -19   1   9    7.71    1.94
 -19   1   9    5.92    1.43
 -19   1   9    5.68    1.35
  18  -1  -9    1.15    1.79
  18  -1  -9    1.72    1.63
  18  -1  -9   -1.93    1.95
 -18   1   9    2.51    1.34
 -18   1   9    1.62    1.52
 -18   1   9    2.91    1.67
  17  -1  -9    1.97    1.51
  17  -1  -9    1.21    1.70
  17  -1  -9   -3.24    1.77
  17  -1  -9    1.91    1.36
 -17   1   9    3.61    1.57
 -17   1   9    2.61    1.15
 -17   1   9    3.19    1.52
  16  -1  -9   -2.11    1.46
  16  -1  -9   -2.74    1.17
  16  -1  -9   -1.05    1.19
  16  -1  -9    0.76    1.37
 -16   1   9    0.05    1.05
 -16   1   9    0.00    1.07
 -16   1   9    0.39    1.00
  15  -1  -9   -0.37    1.17
  15  -1  -9    0.29    1.10
  15  -1  -9   -2.71    1.49
  15  -1  -9   -3.67    1.82
 -15   1   9   -0.67    1.31
 -15   1   9   -0.80    1.01
 -15   1   9    0.22    1.30
  14  -1  -9    0.47    1.44
  14  -1  -9    3.27    1.48
  14  -1  -9    2.91    1.13
  14  -1  -9    2.97    1.27
 -14   1   9    4.15    1.14
 -14   1   9    2.17    1.29
 -14   1   9    0.58    1.28
  13  -1  -9   -0.50    1.69
  13  -1  -9   -0.46    1.15
  13  -1  -9   -0.01    1.16
  13  -1  -9   -1.18    0.94
 -13   1   9   -0.51    1.17
 -13   1   9    0.41    1.02
 -13   1   9   -2.37    1.10
  12  -1  -9    0.35    1.12
  12  -1  -9    0.14    1.52
  12  -1  -9    1.78    1.10
  12  -1  -9    1.46    1.24
 -12   1   9    0.51    0.89
 -12   1   9    1.80    1.08
 -12   1   9   -0.20    1.13
  11  -1  -9    7.83    1.34
  11  -1  -9    5.73    1.18
  11  -1  -9    9.31    1.21
  11  -1  -9    6.90    1.63
 -11   1   9    4.48    1.28
 -11   1   9    5.09    1.30
 -11   1   9    7.67    1.35
  10  -1  -9   11.45    1.20
  10  -1  -9    9.03    1.34
  10  -1  -9    8.02    1.23
  10  -1  -9    7.60    1.24
 -10   1   9    7.40    1.30
 -10   1   9    9.12    1.40
 -10   1   9    8.22    0.94
 -10   1   9    5.45    1.13
   9  -1  -9    1.66    0.66
   9  -1  -9    3.73    0.94
   9  -1  -9    2.33    0.89
   9  -1  -9    2.22    0.78
  -9   1   9    1.43    0.54
  -9   1   9    1.90    0.96
  -9   1   9    1.14    1.02
  -9   1   9    2.51    0.85
   8  -1  -9    0.10    0.68
   8  -1  -9    0.22    0.51
   8  -1  -9   -0.35    0.78
   8  -1  -9    1.59    0.94
  -8   1   9    0.19    0.87
  -8   1   9    0.60    1.00
  -8   1   9   -0.34    0.80
  -8   1   9    0.27    0.44
   7  -1  -9    9.47    1.10
   7  -1  -9    7.71    0.97
   7  -1  -9    7.71    1.04
   7  -1  -9    3.78    1.31
   7  -1  -9    9.29    1.00
   7  -1  -9    7.65    0.77
  -7   1   9    8.00    1.14
  -7   1   9    8.34    0.79
  -7   1   9    8.96    1.09
  -7   1   9    7.70    1.18
   6  -1  -9    5.70    0.56
   6  -1  -9    4.67    0.77
   6  -1  -9    6.68    0.79
   6  -1  -9    5.09    0.95
   6  -1  -9    5.35    0.78
   6  -1  -9    3.81    1.19
  -6   1   9    5.02    0.96
  -6   1   9    3.53    0.92
  -6   1   9    6.05    0.57
  -6   1   9    5.39    0.87
   5  -1  -9   23.32    1.78
   5  -1  -9   22.68    2.25
   5  -1  -9   27.54    2.05
   5  -1  -9   22.86    2.12
   5  -1  -9   24.38    1.90
  -5   1   9   23.16    1.74
  -5   1   9   23.88    1.98
  -5   1   9   23.48    1.77
  -5   1   9   25.17    1.78
  -5   1   9   24.56    2.42
  -5   1   9   23.62    1.73
  -5   1   9   22.76    2.17
   4  -1  -9   21.61    1.79
   4  -1  -9   23.97    1.92
   4  -1  -9   21.38    1.89
   4  -1  -9   21.71    2.14
  -4   1   9   24.54    2.06
  -4   1   9   22.65    1.85
  -4   1   9   23.46    1.69
  -4   1   9   22.36    1.74
  -4   1   9   21.93    2.11
  -4   1   9   21.48    1.76
   3  -1  -9   25.17    1.97
   3  -1  -9   24.61    1.87
   3  -1  -9   23.77    1.81
   3  -1  -9   24.36    2.05
   3  -1  -9   23.43    2.18
  -3   1   9   23.89    1.77
  -3   1   9   25.92    1.95
  -3   1   9   19.88    2.13
  -3   1   9   20.64    1.88
  -3   1   9   23.26    1.96
   2  -1  -9   14.26    1.20
   2  -1  -9   15.04    1.43
   2  -1  -9   12.08    1.39
   2  -1  -9   14.81    1.25
   2  -1  -9   14.76    1.34
  -2   1   9   14.60    1.25
  -2   1   9    8.57    1.43
  -2   1   9   14.29    1.14
  -2   1   9   14.05    1.41
   1  -1  -9    0.92    0.49
   1  -1  -9   -0.63    0.57
   1  -1  -9    0.45    0.59
   1  -1  -9    0.09    0.48
   1  -1  -9    0.16    0.62
   1  -1  -9    0.09    0.43
  -1   1   9    0.11    0.45
  -1   1   9   -0.25    0.58
  -1   1   9    0.46    0.38
  -1   1   9    0.45    0.50
   0  -1  -9    0.11    0.45
   0  -1  -9   -0.31    0.48
   0  -1  -9    0.19    0.47
   0  -1  -9    0.09    0.40
   0  -1  -9    0.81    0.60
   0  -1  -9   -0.88    0.83
   0  -1  -9   -0.19    0.55
   0   1   9   -0.23    0.54
   0   1   9   -0.12    0.48
  -1  -1  -9   -0.20    0.60
  -1  -1  -9    0.81    0.54
  -1  -1  -9    0.00    0.47
  -1  -1  -9    0.94    0.62
  -1  -1  -9    0.40    0.42
  -1  -1  -9    0.06    0.76
  -1  -1  -9    0.15    0.54
   1   1   9   -0.58    0.67
  -2  -1  -9   10.82    1.23
  -2  -1  -9   13.44    1.16
  -2  -1  -9   14.33    1.25
  -2  -1  -9   12.49    1.14
  -2  -1  -9   12.81    1.13
  -2  -1  -9   14.94    1.30
  -2  -1  -9   13.85    1.16
   2   1   9    8.43    1.26
  -3  -1  -9   23.92    1.92
  -3  -1  -9   22.72    1.89
  -3  -1  -9   24.73    1.90
  -3  -1  -9   21.98    1.81
  -3  -1  -9   23.05    1.97
  -3  -1  -9   24.01    2.01
  -3  -1  -9   24.96    1.77
   3   1   9   21.31    2.02
   3   1   9   16.78    2.06
  -4  -1  -9   23.22    1.83
  -4  -1  -9   22.89    1.78
  -4  -1  -9   23.09    1.75
  -4  -1  -9   22.29    1.85
  -4  -1  -9   19.06    1.86
  -4  -1  -9   24.20    2.18
  -4  -1  -9   21.91    1.78
   4   1   9   16.78    2.06
   4   1   9   21.64    1.92
   4   1   9   23.33    1.77
   4   1   9   20.30    1.71
  -5  -1  -9   21.63    1.85
  -5  -1  -9   24.01    1.82
  -5  -1  -9   24.30    1.91
  -5  -1  -9   20.67    1.90
  -5  -1  -9   23.74    2.32
  -5  -1  -9   23.76    1.97
   5   1   9   22.27    1.91
   5   1   9   21.26    2.22
   5   1   9   24.34    1.95
   5   1   9   22.19    1.75
   5   1   9   22.81    1.79
  -6  -1  -9    5.70    0.87
  -6  -1  -9    4.58    1.34
  -6  -1  -9    4.93    0.91
  -6  -1  -9    4.21    0.69
  -6  -1  -9    5.44    0.72
  -6  -1  -9    5.67    1.02
   6   1   9    5.04    0.57
   6   1   9    5.96    1.07
   6   1   9    5.06    0.85
   6   1   9    5.04    0.70
   6   1   9    5.39    0.72
  -7  -1  -9    9.32    1.01
  -7  -1  -9    8.33    0.90
  -7  -1  -9    6.98    1.51
  -7  -1  -9    8.15    1.22
  -7  -1  -9    8.27    1.11
   7   1   9    8.81    0.90
   7   1   9    8.14    0.76
   7   1   9    8.51    1.29
   7   1   9    7.23    0.93
   7   1   9    9.15    0.97
  -8  -1  -9   -1.48    1.28
  -8  -1  -9    0.33    0.56
  -8  -1  -9    0.50    0.83
  -8  -1  -9    0.58    0.64
   8   1   9    0.88    0.60
   8   1   9    0.15    0.60
   8   1   9    0.21    0.37
   8   1   9    0.33    0.35
   8   1   9    0.62    1.19
  -9  -1  -9    0.29    1.39
  -9  -1  -9    1.33    0.64
  -9  -1  -9    1.29    0.96
  -9  -1  -9    2.70    0.65
   9   1   9    1.75    0.71
   9   1   9    2.42    0.68
   9   1   9    1.55    0.36
   9   1   9    1.41    0.35
   9   1   9    1.17    1.32
 -10  -1  -9   10.18    0.99
 -10  -1  -9   10.21    1.04
 -10  -1  -9    8.39    1.33
 -10  -1  -9    7.96    1.61
  10   1   9    8.63    0.74
  10   1   9    8.75    0.74
  10   1   9    8.55    0.73
  10   1   9    8.75    1.04
  10   1   9    7.25    1.28
  10   1   9    7.84    1.41
 -11  -1  -9    8.01    1.02
 -11  -1  -9    7.45    1.86
 -11  -1  -9    9.29    1.39
 -11  -1  -9   11.02    0.90
  11   1   9    6.20    1.31
  11   1   9    7.31    0.76
  11   1   9    8.81    1.07
  11   1   9    8.37    1.45
  11   1   9    7.47    0.62
 -12  -1  -9    3.53    0.84
 -12  -1  -9    1.47    1.73
 -12  -1  -9    1.32    1.23
  12   1   9    0.55    1.46
  12   1   9    1.87    0.85
  12   1   9    1.81    0.90
 -13  -1  -9    0.82    1.27
 -13  -1  -9    0.71    0.81
 -13  -1  -9    0.26    1.71
  13   1   9    1.03    0.88
  13   1   9   -0.16    0.89
  13   1   9    1.40    1.14
 -14  -1  -9    3.10    1.84
 -14  -1  -9    3.31    1.15
 -14  -1  -9    4.85    1.00
  14   1   9    4.53    1.65
  14   1   9    3.52    1.02
  14   1   9    3.24    1.42
 -15  -1  -9    1.29    1.45
 -15  -1  -9    1.35    0.95
 -15  -1  -9   -0.92    1.71
  15   1   9    0.48    1.00
  15   1   9   -0.31    1.35
  15   1   9    0.60    1.54
 -16  -1  -9    0.06    1.56
 -16  -1  -9    0.04    1.03
 -16  -1  -9   -1.65    1.70
  16   1   9   -0.51    1.01
  16   1   9   -1.24    1.52
  16   1   9   -1.26    1.04
 -17  -1  -9    2.78    1.21
 -17  -1  -9    2.56    1.77
 -17  -1  -9    4.07    1.52
  17   1   9    3.33    1.73
  17   1   9    1.30    1.23
  17   1   9    2.35    1.16
 -18  -1  -9    4.73    1.98
 -18  -1  -9    3.12    1.29
 -18  -1  -9    1.10    1.80
  18   1   9    2.38    1.69
  18   1   9    1.58    1.71
  18   1   9    3.42    1.23
 -19  -1  -9    3.51    1.43
 -19  -1  -9    7.50    2.08
 -19  -1  -9    3.56    1.95
  19   1   9    6.24    1.91
  19   1   9    2.24    1.83
  19   1   9    8.24    1.43
  20  -1  -8   -1.40    2.41
  20  -1  -8   -0.30    1.54
  20  -1  -8    3.11    1.72
 -20   1   8   -0.49    1.50
 -20   1   8    1.54    1.73
  19  -1  -8   -2.10    2.36
  19  -1  -8   -1.46    1.99
  19  -1  -8    2.64    1.44
 -19   1   8   -0.48    1.64
 -19   1   8   -0.71    1.43
  18  -1  -8   46.62    4.27
  18  -1  -8   54.49    5.54
  18  -1  -8   54.15    5.02
 -18   1   8   57.29    4.70
 -18   1   8   53.33    4.29
 -18   1   8   51.73    4.63
  17  -1  -8    3.21    1.29
  17  -1  -8    2.77    1.70
  17  -1  -8    1.10    1.91
  17  -1  -8    5.09    1.44
 -17   1   8    2.25    1.59
 -17   1   8    1.55    1.23
 -17   1   8    2.40    1.42
  16  -1  -8   -3.79    1.63
  16  -1  -8    0.96    1.43
  16  -1  -8   -3.25    1.90
  16  -1  -8    0.73    1.21
 -16   1   8   -0.21    1.28
 -16   1   8   -0.62    1.38
 -16   1   8   -1.34    0.96
  15  -1  -8   -0.34    1.30
  15  -1  -8    1.56    1.12
  15  -1  -8   -1.68    1.08
  15  -1  -8   -2.99    1.82
 -15   1   8    0.71    1.01
 -15   1   8   -0.03    0.99
 -15   1   8   -0.93    0.87
  14  -1  -8   12.33    1.54
  14  -1  -8   11.36    1.62
  14  -1  -8    5.91    1.75
  14  -1  -8    7.98    0.86
  14  -1  -8    6.45    2.09
 -14   1   8    7.67    1.57
 -14   1   8   11.62    1.42
 -14   1   8    8.64    1.62
  13  -1  -8    6.28    1.94
  13  -1  -8   10.23    1.45
  13  -1  -8    7.41    0.75
  13  -1  -8   10.30    1.46
  13  -1  -8    7.92    1.36
 -13   1   8    5.55    1.48
 -13   1   8   10.36    1.48
 -13   1   8    7.46    1.27
  12  -1  -8   -0.30    0.89
  12  -1  -8    0.06    1.05
  12  -1  -8   -1.18    1.08
  12  -1  -8   -0.09    0.30
  12  -1  -8    0.79    1.08
 -12   1   8   -1.53    1.07
 -12   1   8    0.79    0.98
 -12   1   8   -0.77    1.06
  11  -1  -8   31.27    2.76
  11  -1  -8   35.36    3.01
  11  -1  -8   34.13    3.10
  11  -1  -8   34.44    2.74
 -11   1   8   41.02    2.89
 -11   1   8   28.38    3.04
 -11   1   8   24.90    2.85
  10  -1  -8   28.58    2.50
  10  -1  -8   28.96    2.30
  10  -1  -8   30.99    2.90
  10  -1  -8   26.63    2.35
 -10   1   8   23.38    2.43
 -10   1   8   25.96    2.14
 -10   1   8   22.59    2.45
 -10   1   8   31.81    2.67
   9  -1  -8   15.70    1.63
   9  -1  -8   13.94    1.52
   9  -1  -8   16.40    1.71
   9  -1  -8   14.46    1.41
  -9   1   8   15.72    1.65
  -9   1   8   10.32    1.53
  -9   1   8   13.26    1.26
  -9   1   8   12.57    1.50
   8  -1  -8   39.51    2.92
   8  -1  -8   37.94    2.95
   8  -1  -8   38.78    3.13
   8  -1  -8   38.89    3.02
  -8   1   8   38.25    2.84
  -8   1   8   35.51    3.21
  -8   1   8   41.65    3.32
  -8   1   8   34.94    3.05
   7  -1  -8    8.43    0.89
   7  -1  -8    5.72    0.92
   7  -1  -8    8.02    1.00
   7  -1  -8    7.63    0.67
   7  -1  -8    6.29    0.87
   7  -1  -8    4.19    1.18
  -7   1   8    7.45    1.19
  -7   1   8    7.14    0.69
  -7   1   8    4.68    1.00
  -7   1   8    6.76    0.88
   6  -1  -8    3.55    0.85
   6  -1  -8    3.82    0.67
   6  -1  -8    3.97    0.78
   6  -1  -8    4.40    0.62
   6  -1  -8    3.90    0.71
   6  -1  -8    3.71    0.46
  -6   1   8    2.93    0.69
  -6   1   8    3.57    0.76
  -6   1   8    3.95    0.46
  -6   1   8    2.46    0.96
   5  -1  -8    0.03    0.61
   5  -1  -8    0.14    0.42
   5  -1  -8    0.05    0.31
   5  -1  -8   -0.12    0.46
   5  -1  -8   -0.35    0.63
   5  -1  -8    0.45    0.36
  -5   1   8    0.28    0.58
  -5   1   8    0.34    0.31
  -5   1   8    0.17    0.62
  -5   1   8   -1.06    0.84
  -5   1   8    0.29    0.22
   4  -1  -8  306.26   21.09
   4  -1  -8  284.52   21.12
   4  -1  -8  300.02   21.03
   4  -1  -8  295.39   21.17
   4  -1  -8  300.54   20.99
  -4   1   8  269.93   21.01
  -4   1   8  312.54   20.99
  -4   1   8  307.79   21.07
  -4   1   8  297.50   21.00
  -4   1   8  292.55   21.14
  -4   1   8  296.94   20.97
  -4   1   8  287.86   21.26
   3  -1  -8    0.20    0.55
   3  -1  -8   -1.00    0.79
   3  -1  -8    0.39    0.33
   3  -1  -8   -0.12    0.41
   3  -1  -8    0.17    0.40
  -3   1   8    0.28    0.41
  -3   1   8   -0.39    0.52
  -3   1   8    0.09    0.31
  -3   1   8   -0.02    0.46
  -3   1   8    1.15    0.79
   2  -1  -8    0.47    0.41
   2  -1  -8   -0.53    0.78
   2  -1  -8    1.00    0.37
   2  -1  -8    0.90    0.56
   2  -1  -8    0.68    0.43
  -2   1   8    0.17    0.49
  -2   1   8    0.81    0.32
  -2   1   8    0.28    0.45
  -2   1   8    0.69    0.48
  -2   1   8    0.30    0.76
   1  -1  -8    6.53    0.70
   1  -1  -8    7.50    0.76
   1  -1  -8    6.41    0.73
   1  -1  -8    5.88    0.81
   1  -1  -8    6.14    0.80
   1  -1  -8    8.32    1.08
   1  -1  -8    6.52    0.74
  -1   1   8    4.30    0.86
  -1   1   8    7.23    0.68
  -1   1   8    8.15    0.78
  -1   1   8    7.50    0.79
   0  -1  -8    0.23    0.50
   0  -1  -8    0.57    0.55
   0  -1  -8    0.09    0.49
   0  -1  -8    0.89    0.48
   0  -1  -8    0.44    0.46
   0  -1  -8    0.41    0.44
   0  -1  -8   -0.17    0.71
   0   1   8   -0.16    0.52
   0   1   8   -0.07    0.39
  -1  -1  -8    6.63    0.74
  -1  -1  -8    7.78    0.80
  -1  -1  -8    6.60    0.73
  -1  -1  -8    7.23    0.87
  -1  -1  -8    7.67    0.88
  -1  -1  -8    6.51    0.67
  -1  -1  -8    7.22    0.88
   1   1   8    3.93    0.78
  -2  -1  -8   -0.91    0.64
  -2  -1  -8    0.42    0.49
  -2  -1  -8    0.44    0.58
  -2  -1  -8    0.39    0.42
  -2  -1  -8    0.90    0.47
  -2  -1  -8   -0.09    0.53
  -2  -1  -8    0.48    0.66
   2   1   8   -0.19    0.59
  -3  -1  -8   -0.03    0.56
  -3  -1  -8    0.35    0.38
  -3  -1  -8    0.29    0.42
  -3  -1  -8    0.60    0.74
  -3  -1  -8    0.05    0.43
  -3  -1  -8   -0.21    0.46
  -3  -1  -8   -0.91    0.57
   3   1   8   -0.63    0.56
   3   1   8   -0.39    0.54
   3   1   8   -0.27    0.39
  -4  -1  -8  297.47   20.68
  -4  -1  -8  301.76   20.53
  -4  -1  -8  266.27   20.52
  -4  -1  -8  307.17   20.48
  -4  -1  -8  290.17   20.51
  -4  -1  -8  293.32   20.51
  -4  -1  -8  293.91   20.53
   4   1   8  283.46   20.56
   4   1   8  241.24   20.66
   4   1   8  294.85   20.46
   4   1   8  296.51   20.51
  -5  -1  -8    0.14    0.46
  -5  -1  -8    0.32    0.47
  -5  -1  -8   -0.30    0.68
  -5  -1  -8   -0.48    0.52
  -5  -1  -8   -0.94    0.93
  -5  -1  -8    0.29    0.54
   5   1   8   -0.79    0.64
   5   1   8   -0.01    0.42
   5   1   8    0.19    0.41
   5   1   8   -0.12    0.47
   5   1   8   -0.21    0.33
  -6  -1  -8    4.01    0.71
  -6  -1  -8    1.96    1.14
  -6  -1  -8    4.15    0.59
  -6  -1  -8    5.01    0.79
  -6  -1  -8    3.15    0.77
   6   1   8    2.71    0.89
   6   1   8    3.49    0.44
   6   1   8    3.72    0.58
   6   1   8    2.60    0.57
   6   1   8    3.12    0.55
  -7  -1  -8    6.58    0.79
  -7  -1  -8    6.74    1.24
  -7  -1  -8    7.03    0.83
  -7  -1  -8    7.86    1.01
  -7  -1  -8    8.09    1.17
   7   1   8    7.97    0.79
   7   1   8    6.63    1.37
   7   1   8    5.95    0.68
   7   1   8    6.73    0.64
   7   1   8    6.06    0.95
  -8  -1  -8   37.98    2.90
  -8  -1  -8   32.12    3.42
  -8  -1  -8   38.51    2.88
  -8  -1  -8   36.80    2.95
   8   1   8   38.66    2.76
   8   1   8   37.50    2.80
   8   1   8   40.90    2.88
   8   1   8   42.17    3.56
   8   1   8   38.44    3.08
  -9  -1  -8   14.13    1.36
  -9  -1  -8   16.60    1.29
  -9  -1  -8   14.44    1.85
  -9  -1  -8   14.58    1.41
   9   1   8   13.05    1.47
   9   1   8   13.91    1.15
   9   1   8   14.29    1.11
   9   1   8   15.77    1.34
   9   1   8   13.44    1.70
   9   1   8   13.95    1.09
 -10  -1  -8   29.33    2.36
 -10  -1  -8   31.42    2.24
 -10  -1  -8   28.46    3.08
 -10  -1  -8   30.13    2.56
  10   1   8   33.67    2.88
  10   1   8   29.98    2.65
  10   1   8   30.70    2.34
  10   1   8   28.15    2.16
  10   1   8   27.26    2.11
 -11  -1  -8   37.10    3.66
 -11  -1  -8   37.78    2.98
 -11  -1  -8   34.48    3.17
 -11  -1  -8   40.27    2.80
  11   1   8   39.68    3.73
  11   1   8   38.07    2.95
  11   1   8   36.25    3.27
 -12  -1  -8    1.65    0.75
 -12  -1  -8    0.69    1.19
 -12  -1  -8    1.21    1.59
 -12  -1  -8    1.22    0.32
  12   1   8   -1.15    1.09
  12   1   8   -0.88    0.78
  12   1   8   -0.27    1.01
 -13  -1  -8   10.95    1.27
 -13  -1  -8   10.95    1.47
 -13  -1  -8   10.67    2.05
  13   1   8   11.67    1.87
  13   1   8   10.54    1.29
  13   1   8    8.48    1.37
 -14  -1  -8   10.95    2.10
 -14  -1  -8   13.04    1.82
 -14  -1  -8   14.69    1.42
  14   1   8    6.88    1.66
  14   1   8    9.30    1.85
  14   1   8   10.54    1.36
 -15  -1  -8   -1.24    1.62
 -15  -1  -8    1.41    0.96
 -15  -1  -8    1.10    1.09
  15   1   8   -1.48    1.31
  15   1   8    1.14    1.00
  15   1   8   -0.72    1.39
 -16  -1  -8    1.77    1.18
 -16  -1  -8    0.08    1.06
 -16  -1  -8    0.28    1.66
  16   1   8    1.90    1.56
  16   1   8    0.85    1.04
  16   1   8   -1.42    1.00
 -17  -1  -8    2.85    1.21
 -17  -1  -8    3.74    1.76
 -17  -1  -8    2.07    1.30
  17   1   8    2.12    1.61
  17   1   8    1.55    1.13
  17   1   8    0.90    1.18
 -18  -1  -8   41.56    3.81
 -18  -1  -8   58.90    4.42
 -18  -1  -8   38.34    4.12
  18   1   8   46.21    3.72
  18   1   8   37.20    3.93
  18   1   8   55.60    4.49
 -19  -1  -8    0.50    1.74
 -19  -1  -8   -4.14    1.21
 -19  -1  -8   -0.70    1.81
  19   1   8   -1.14    1.20
  19   1   8    1.00    1.25
  19   1   8   -0.78    1.62
 -20  -1  -8    1.76    1.79
 -20  -1  -8   -2.68    1.34
 -20  -1  -8   -2.22    1.30
  20   1   8    2.71    1.32
  20   1   8    1.17    1.73
  20   1   8    0.63    1.83
  20  -1  -7    0.10    2.06
  20  -1  -7    5.45    1.75
  20  -1  -7   -0.35    2.36
 -20   1   7    2.50    1.30
 -20   1   7    3.05    1.81
 -20   1   7    1.95    1.51
  19  -1  -7    0.43    2.29
  19  -1  -7    6.14    1.70
  19  -1  -7   -3.45    1.89
 -19   1   7    0.78    1.65
 -19   1   7   -0.02    1.33
  18  -1  -7    7.13    1.76
  18  -1  -7    3.37    2.35
  18  -1  -7    3.33    2.01
 -18   1   7    4.81    1.71
 -18   1   7    2.33    1.43
 -18   1   7    2.87    1.04
  17  -1  -7    0.88    1.81
  17  -1  -7    5.21    1.59
  17  -1  -7   -0.50    2.11
  17  -1  -7    1.88    1.20
 -17   1   7    3.00    1.39
 -17   1   7    1.43    1.53
 -17   1   7    0.97    1.12
  16  -1  -7   23.43    2.39
  16  -1  -7   15.24    2.47
  16  -1  -7   24.70    2.19
  16  -1  -7   16.23    2.49
 -16   1   7   18.83    2.34
 -16   1   7   21.77    2.36
 -16   1   7   16.29    2.17
  15  -1  -7    4.49    1.19
  15  -1  -7    0.72    1.89
  15  -1  -7    4.53    1.48
  15  -1  -7    1.39    1.64
  15  -1  -7    1.53    0.77
 -15   1   7    3.97    1.32
 -15   1   7    3.82    1.05
 -15   1   7    1.87    1.42
  14  -1  -7   -1.65    0.61
  14  -1  -7    1.23    1.14
  14  -1  -7   -2.51    1.41
  14  -1  -7   -2.42    1.72
  14  -1  -7    1.90    1.09
 -14   1   7    0.10    0.85
 -14   1   7   -0.68    0.89
 -14   1   7   -0.18    1.27
  13  -1  -7    3.56    1.77
  13  -1  -7    3.39    0.69
  13  -1  -7    2.09    1.10
  13  -1  -7    4.73    1.21
  13  -1  -7    5.97    1.09
 -13   1   7    7.18    1.24
 -13   1   7    2.37    1.30
 -13   1   7    3.25    1.25
  12  -1  -7    1.65    1.61
  12  -1  -7    2.35    0.99
  12  -1  -7    3.15    1.08
  12  -1  -7    2.91    0.55
  12  -1  -7    4.81    1.21
 -12   1   7    3.33    1.02
 -12   1   7    1.33    1.10
 -12   1   7    0.82    1.16
  11  -1  -7   -0.10    0.99
  11  -1  -7    0.47    0.98
  11  -1  -7   -0.28    0.79
  11  -1  -7   -0.05    0.38
  11  -1  -7   -0.05    0.84
 -11   1   7   -1.07    1.00
 -11   1   7    1.08    0.92
 -11   1   7    0.25    0.75
  10  -1  -7   16.98    1.63
  10  -1  -7   17.68    2.03
  10  -1  -7   17.59    1.92
  10  -1  -7   16.16    1.65
  10  -1  -7   16.71    1.27
 -10   1   7   11.58    1.69
 -10   1   7   22.04    2.01
 -10   1   7   13.01    1.71
   9  -1  -7   46.34    3.64
   9  -1  -7   48.55    3.59
   9  -1  -7   52.72    3.75
   9  -1  -7   48.68    3.38
   9  -1  -7   49.67    3.86
  -9   1   7   39.62    3.70
  -9   1   7   55.38    3.89
  -9   1   7   41.63    3.82
  -9   1   7   44.09    3.52
   8  -1  -7   41.70    3.08
   8  -1  -7   40.53    2.97
   8  -1  -7   40.62    3.09
   8  -1  -7   40.25    3.18
  -8   1   7   38.08    2.89
  -8   1   7   42.80    3.19
  -8   1   7   31.66    3.19
  -8   1   7   34.80    3.09
   7  -1  -7   13.21    1.20
   7  -1  -7   11.75    1.47
   7  -1  -7   14.40    1.60
   7  -1  -7   12.57    1.19
   7  -1  -7   13.51    1.32
   7  -1  -7   11.94    1.06
  -7   1   7   12.90    1.08
  -7   1   7   12.34    1.36
  -7   1   7   11.84    1.37
  -7   1   7   13.31    1.48
   6  -1  -7   51.47    3.74
   6  -1  -7   50.38    3.68
   6  -1  -7   44.38    3.86
   6  -1  -7   49.80    3.61
   6  -1  -7   50.91    3.88
   6  -1  -7   53.87    3.80
  -6   1   7   48.31    3.88
  -6   1   7   54.26    4.02
  -6   1   7   47.95    3.62
  -6   1   7   50.77    3.77
   5  -1  -7    0.10    0.56
   5  -1  -7    0.13    0.39
   5  -1  -7   -0.27    0.28
   5  -1  -7    0.15    0.45
   5  -1  -7   -0.19    0.59
   5  -1  -7    0.98    0.61
  -5   1   7    0.21    0.14
  -5   1   7   -0.06    0.29
  -5   1   7    0.02    0.45
  -5   1   7    0.97    0.56
  -5   1   7    0.45    0.60
   4  -1  -7   21.96    1.77
   4  -1  -7   22.35    1.67
   4  -1  -7   22.07    1.67
   4  -1  -7   22.49    1.86
   4  -1  -7   21.81    1.60
   4  -1  -7   19.80    1.92
  -4   1   7   21.50    1.58
  -4   1   7   21.13    1.74
  -4   1   7   20.27    1.94
  -4   1   7   21.46    1.79
  -4   1   7   22.60    1.61
  -4   1   7   19.40    1.63
  -4   1   7   22.34    1.56
   3  -1  -7    6.35    0.66
   3  -1  -7    5.31    0.73
   3  -1  -7    6.28    0.66
   3  -1  -7    5.81    0.97
  -3   1   7    5.79    0.53
  -3   1   7    4.30    0.91
  -3   1   7    6.66    0.76
  -3   1   7    5.94    0.66
  -3   1   7    4.05    0.54
  -3   1   7    6.20    0.66
  -3   1   7    4.66    0.62
   2  -1  -7    1.87    0.40
   2  -1  -7    1.79    0.43
   2  -1  -7    1.27    0.34
   2  -1  -7    1.72    0.58
   2  -1  -7    0.83    0.39
  -2   1   7    1.30    0.44
  -2   1   7    1.57    0.33
  -2   1   7    1.39    0.48
  -2   1   7    0.87    0.73
  -2   1   7    0.61    0.45
   1  -1  -7   90.34    6.61
   1  -1  -7   89.77    6.68
   1  -1  -7   91.95    6.62
   1  -1  -7   88.23    6.64
   1  -1  -7   94.49    6.65
   1  -1  -7   93.39    6.64
   1  -1  -7   94.49    6.74
  -1   1   7   96.58    6.59
  -1   1   7   88.38    6.68
  -1   1   7   95.81    6.64
   0  -1  -7    0.58    0.48
   0  -1  -7    0.09    0.43
   0  -1  -7   -0.25    0.38
   0  -1  -7   -0.16    0.28
   0  -1  -7    0.60    0.66
   0  -1  -7   -0.25    0.36
   0  -1  -7    0.32    0.43
   0   1   7   -0.17    0.39
   0   1   7   -0.19    0.64
  -1  -1  -7   93.26    6.67
  -1  -1  -7   94.55    6.70
  -1  -1  -7   97.28    6.76
  -1  -1  -7   90.95    6.68
  -1  -1  -7   88.32    6.70
  -1  -1  -7   92.74    6.75
  -1  -1  -7   94.14    6.71
  -2  -1  -7    1.04    0.59
  -2  -1  -7    1.64    0.57
  -2  -1  -7    1.61    0.45
  -2  -1  -7    1.57    0.49
  -2  -1  -7    1.23    0.41
  -2  -1  -7    1.54    0.53
  -2  -1  -7    1.91    0.55
   2   1   7    0.51    0.54
  -3  -1  -7    5.89    0.76
  -3  -1  -7    5.64    0.68
  -3  -1  -7    6.37    0.77
  -3  -1  -7    5.23    0.82
  -3  -1  -7    5.40    0.64
  -3  -1  -7    6.17    0.58
  -3  -1  -7    6.12    0.67
   3   1   7    3.93    0.78
   3   1   7    5.51    0.58
   3   1   7    2.97    0.90
  -4  -1  -7   23.00    1.71
  -4  -1  -7   21.57    2.01
  -4  -1  -7   19.73    1.70
  -4  -1  -7   20.90    1.66
  -4  -1  -7   22.94    1.69
  -4  -1  -7   22.52    1.66
   4   1   7   16.51    1.92
   4   1   7   18.74    1.75
   4   1   7   22.67    1.74
   4   1   7   21.67    1.63
  -5  -1  -7    0.31    0.41
  -5  -1  -7    0.10    0.48
  -5  -1  -7   -0.03    0.63
  -5  -1  -7   -0.20    0.51
  -5  -1  -7   -0.37    0.64
  -5  -1  -7    0.48    0.59
   5   1   7   -0.04    0.43
   5   1   7   -0.32    0.39
   5   1   7    0.18    0.29
   5   1   7   -0.10    0.50
   5   1   7    0.66    0.88
  -6  -1  -7   43.73    3.52
  -6  -1  -7   41.14    3.75
  -6  -1  -7   48.80    3.56
  -6  -1  -7   48.06    3.60
  -6  -1  -7   50.07    3.52
   6   1   7   50.59    3.98
   6   1   7   48.00    3.50
   6   1   7   47.37    3.44
   6   1   7   50.66    3.50
   6   1   7   48.57    3.53
   6   1   7   48.77    3.57
  -7  -1  -7   12.85    1.20
  -7  -1  -7   10.73    1.12
  -7  -1  -7   13.73    1.18
  -7  -1  -7   11.92    1.64
   7   1   7   12.54    0.98
   7   1   7   13.43    1.08
   7   1   7   12.37    1.59
   7   1   7   13.51    1.14
   7   1   7   12.63    1.04
   7   1   7   13.48    1.40
  -8  -1  -7   35.63    3.21
  -8  -1  -7   38.97    2.89
  -8  -1  -7   39.73    3.01
  -8  -1  -7   35.94    2.84
   8   1   7   37.15    2.77
   8   1   7   39.76    2.86
   8   1   7   38.70    3.06
   8   1   7   38.08    2.78
   8   1   7   38.77    2.74
   8   1   7   39.96    3.29
  -9  -1  -7   46.41    3.60
  -9  -1  -7   48.27    3.55
  -9  -1  -7   46.88    4.05
  -9  -1  -7   47.70    3.46
   9   1   7   46.39    3.64
   9   1   7   46.83    3.37
   9   1   7   48.70    3.52
   9   1   7   45.33    3.36
   9   1   7   48.85    3.41
   9   1   7   46.36    3.36
   9   1   7   52.45    4.12
 -10  -1  -7   19.01    1.43
 -10  -1  -7   17.61    1.85
 -10  -1  -7   17.92    1.62
 -10  -1  -7   17.46    2.25
  10   1   7   22.59    2.48
  10   1   7   16.79    1.74
  10   1   7   16.29    1.57
 -11  -1  -7    1.29    0.36
 -11  -1  -7    0.83    0.69
 -11  -1  -7    0.93    1.40
 -11  -1  -7    0.39    1.05
  11   1   7   -0.28    0.72
  11   1   7    0.28    0.69
  11   1   7    1.24    0.99
 -12  -1  -7    5.51    0.47
 -12  -1  -7    3.11    1.58
 -12  -1  -7    2.73    1.29
 -12  -1  -7    4.45    0.90
  12   1   7    5.47    1.49
  12   1   7    3.89    0.92
  12   1   7    3.04    1.25
 -13  -1  -7    6.25    1.03
 -13  -1  -7    6.63    1.72
 -13  -1  -7    5.86    1.16
  13   1   7    6.29    1.29
  13   1   7    4.13    1.10
  13   1   7    4.39    1.14
 -14  -1  -7   -0.75    1.51
 -14  -1  -7   -0.40    0.89
 -14  -1  -7    1.79    1.38
  14   1   7   -1.09    0.90
  14   1   7   -0.58    1.24
  14   1   7    1.07    1.41
 -15  -1  -7    4.31    0.89
 -15  -1  -7    4.14    1.71
 -15  -1  -7    3.27    1.57
  15   1   7    3.64    1.07
  15   1   7    1.11    1.40
  15   1   7    4.47    1.51
 -16  -1  -7   22.10    2.43
 -16  -1  -7   23.46    2.55
 -16  -1  -7   17.00    1.90
  16   1   7   12.00    2.14
  16   1   7   18.37    2.30
  16   1   7   17.46    1.88
 -17  -1  -7    0.46    1.59
 -17  -1  -7   -0.73    1.62
 -17  -1  -7    1.00    1.17
  17   1   7   -0.01    1.50
  17   1   7    0.88    1.49
  17   1   7    2.43    1.16
 -18  -1  -7    2.46    1.35
 -18  -1  -7    1.17    1.27
 -18  -1  -7    4.79    1.80
  18   1   7    2.14    1.21
  18   1   7    2.23    1.63
  18   1   7    1.12    1.65
 -19  -1  -7   -1.93    1.21
 -19  -1  -7   -1.31    1.75
 -19  -1  -7    0.84    1.64
  19   1   7    1.56    1.42
  19   1   7    2.16    1.78
  19   1   7   -0.11    1.18
 -20  -1  -7    1.22    1.73
 -20  -1  -7   -1.80    1.81
 -20  -1  -7   -1.10    1.36
  20   1   7    0.32    1.84
  20   1   7    1.93    1.72
  20   1   7    2.21    1.37
  20  -1  -6   -0.74    2.27
  20  -1  -6    0.45    2.07
 -20   1   6    1.10    0.95
 -20   1   6    0.31    1.38
 -20   1   6    0.19    1.72
  19  -1  -6    3.57    1.61
  19  -1  -6    1.85    2.30
  19  -1  -6    3.02    2.00
 -19   1   6    3.66    1.42
 -19   1   6    4.03    1.46
 -19   1   6    4.38    1.05
  18  -1  -6    0.53    1.91
  18  -1  -6    1.17    2.16
  18  -1  -6   -0.23    1.85
 -18   1   6    0.32    1.53
 -18   1   6   -1.79    0.95
 -18   1   6    2.28    1.37
  17  -1  -6   58.71    5.05
  17  -1  -6   60.29    4.72
  17  -1  -6   61.13    5.76
  17  -1  -6   68.94    5.16
 -17   1   6   57.87    5.05
 -17   1   6   56.36    4.75
 -17   1   6   61.18    5.03
  16  -1  -6    9.36    2.00
  16  -1  -6    5.38    1.73
  16  -1  -6    9.46    1.37
  16  -1  -6    5.27    1.08
  16  -1  -6    5.67    1.46
 -16   1   6    6.86    1.27
 -16   1   6    6.66    1.66
 -16   1   6    7.47    1.49
  15  -1  -6   25.50    2.25
  15  -1  -6   18.09    2.53
  15  -1  -6   21.12    2.13
  15  -1  -6   19.69    2.61
  15  -1  -6   24.77    2.40
 -15   1   6   21.38    1.91
 -15   1   6   22.76    2.25
 -15   1   6   26.01    2.65
 -15   1   6   23.29    2.50
  14  -1  -6    0.72    0.81
  14  -1  -6    1.57    1.15
  14  -1  -6    4.34    1.14
  14  -1  -6    0.89    1.35
  14  -1  -6    1.31    1.66
 -14   1   6    2.74    0.95
 -14   1   6    1.87    0.68
 -14   1   6    2.51    1.07
 -14   1   6    2.52    1.19
  13  -1  -6    7.84    1.71
  13  -1  -6    6.04    1.89
  13  -1  -6    5.16    0.89
  13  -1  -6    4.18    1.27
  13  -1  -6    7.91    1.26
 -13   1   6    9.69    1.20
 -13   1   6    6.21    1.34
 -13   1   6    5.67    1.45
 -13   1   6    7.47    0.84
  12  -1  -6   11.64    2.07
  12  -1  -6   12.54    1.90
  12  -1  -6   11.90    1.38
  12  -1  -6   15.20    1.55
  12  -1  -6   13.17    1.29
  12  -1  -6   11.35    1.80
 -12   1   6   18.87    1.95
 -12   1   6   10.36    1.65
 -12   1   6   10.35    1.60
 -12   1   6   13.76    1.20
  11  -1  -6   17.88    2.28
  11  -1  -6   19.84    1.56
  11  -1  -6   15.58    1.98
  11  -1  -6   19.12    1.91
  11  -1  -6   22.26    1.95
  11  -1  -6   19.02    1.62
 -11   1   6   17.41    2.13
 -11   1   6   16.42    1.95
 -11   1   6   19.00    1.52
  10  -1  -6    5.89    0.66
  10  -1  -6    6.16    0.99
  10  -1  -6    5.06    1.19
  10  -1  -6    6.22    1.21
  10  -1  -6    8.39    1.14
  10  -1  -6    5.67    1.34
 -10   1   6    4.96    1.17
 -10   1   6    8.50    1.11
 -10   1   6    4.22    1.08
 -10   1   6    6.24    0.64
   9  -1  -6    5.94    0.65
   9  -1  -6    5.99    1.28
   9  -1  -6    5.27    0.94
   9  -1  -6    4.61    0.83
   9  -1  -6    5.85    1.18
   9  -1  -6    5.44    0.91
  -9   1   6    7.89    1.05
  -9   1   6    4.65    1.05
  -9   1   6    3.48    1.00
  -9   1   6    5.38    0.82
  -9   1   6    4.80    0.51
   8  -1  -6   11.35    0.84
   8  -1  -6   11.85    1.22
   8  -1  -6   12.69    1.36
   8  -1  -6   11.59    1.39
   8  -1  -6   11.52    1.15
  -8   1   6    9.13    0.79
  -8   1   6   10.69    1.04
  -8   1   6   13.69    1.36
  -8   1   6    7.73    1.21
  -8   1   6   10.39    1.25
   7  -1  -6  140.28    9.01
   7  -1  -6  123.55    9.06
   7  -1  -6  130.61    9.23
   7  -1  -6  128.81    9.09
   7  -1  -6  110.88    9.10
   7  -1  -6  127.87    9.01
  -7   1   6  116.56    9.16
  -7   1   6  116.81    9.09
  -7   1   6  125.78    8.98
  -7   1   6  134.74    9.23
   6  -1  -6    1.48    0.80
   6  -1  -6    2.10    0.60
   6  -1  -6    1.99    0.72
   6  -1  -6    2.19    0.44
   6  -1  -6    2.00    0.39
   6  -1  -6    2.45    0.52
  -6   1   6    1.20    0.39
  -6   1   6    1.73    0.64
  -6   1   6    0.87    0.76
  -6   1   6    2.24    0.70
   5  -1  -6  220.20   15.85
   5  -1  -6  222.98   15.70
   5  -1  -6  213.20   15.84
   5  -1  -6  230.31   15.79
   5  -1  -6  213.60   15.76
   5  -1  -6  220.35   15.73
  -5   1   6  218.57   15.85
  -5   1   6  225.57   15.79
  -5   1   6  220.88   15.70
  -5   1   6  227.68   15.94
   4  -1  -6   58.36    4.29
   4  -1  -6   60.12    4.26
   4  -1  -6   57.93    4.38
   4  -1  -6   59.76    4.31
   4  -1  -6   60.30    4.22
   4  -1  -6   59.80    4.38
  -4   1   6   60.72    4.40
  -4   1   6   56.99    4.52
  -4   1   6   63.30    4.25
  -4   1   6   59.62    4.22
  -4   1   6   63.02    4.32
  -4   1   6   49.55    4.22
   3  -1  -6   12.70    1.00
   3  -1  -6   12.66    1.15
   3  -1  -6   13.19    0.95
   3  -1  -6   12.73    1.09
   3  -1  -6   12.53    1.04
  -3   1   6   12.44    0.98
  -3   1   6    9.25    0.99
  -3   1   6   12.45    1.10
  -3   1   6   11.07    0.97
  -3   1   6   12.46    1.08
  -3   1   6   12.60    0.94
  -3   1   6   12.20    1.30
   2  -1  -6    0.36    0.44
   2  -1  -6    0.04    0.35
   2  -1  -6   -0.16    0.32
   2  -1  -6   -0.67    0.60
   2  -1  -6    0.25    0.26
  -2   1   6    0.04    0.38
  -2   1   6   -0.28    0.66
  -2   1   6    0.21    0.25
  -2   1   6   -0.28    0.30
  -2   1   6   -0.07    0.36
  -2   1   6    0.49    0.39
   1  -1  -6  148.83   10.60
   1  -1  -6  154.55   10.67
   1  -1  -6  148.98   10.58
   1  -1  -6  146.62   10.59
   1  -1  -6  138.60   10.60
   1  -1  -6  154.21   10.61
   1  -1  -6  143.32   10.63
  -1   1   6  150.79   10.59
  -1   1   6  146.32   10.57
  -1   1   6  154.59   10.56
   0  -1  -6    0.43    0.42
   0  -1  -6    0.50    0.45
   0  -1  -6   -0.10    0.40
   0  -1  -6    0.20    0.46
   0  -1  -6    0.15    0.35
   0  -1  -6    0.02    0.26
   0  -1  -6   -0.11    0.28
   0   1   6   -0.11    0.34
   0   1   6   -0.22    0.46
   0   1   6   -0.43    0.43
  -1  -1  -6  139.17   10.49
  -1  -1  -6  150.72   10.54
  -1  -1  -6  145.85   10.50
  -1  -1  -6  147.87   10.55
  -1  -1  -6  145.96   10.49
  -1  -1  -6  151.14   10.48
  -1  -1  -6  149.40   10.50
  -2  -1  -6   -0.10    0.47
  -2  -1  -6    0.10    0.34
  -2  -1  -6    0.09    0.36
  -2  -1  -6    0.03    0.30
  -2  -1  -6   -0.06    0.34
  -2  -1  -6    0.10    0.44
  -2  -1  -6    0.36    0.57
  -3  -1  -6   12.97    1.09
  -3  -1  -6   11.12    1.11
  -3  -1  -6   12.31    1.35
  -3  -1  -6   12.32    1.01
  -3  -1  -6   13.76    1.10
  -3  -1  -6   12.68    1.03
  -3  -1  -6   12.83    1.04
   3   1   6   11.95    0.98
   3   1   6    8.15    1.26
   3   1   6   12.30    1.04
   3   1   6   11.65    1.07
  -4  -1  -6   57.80    4.34
  -4  -1  -6   59.04    4.21
  -4  -1  -6   61.68    4.19
  -4  -1  -6   61.14    4.24
  -4  -1  -6   60.68    4.16
  -4  -1  -6   58.04    4.18
   4   1   6   48.14    4.21
   4   1   6   59.06    4.14
   4   1   6   56.33    4.13
   4   1   6   47.16    4.42
   4   1   6   59.58    4.19
  -5  -1  -6  225.59   15.17
  -5  -1  -6  223.74   15.11
  -5  -1  -6  210.21   15.09
  -5  -1  -6  197.07   15.28
  -5  -1  -6  217.66   15.09
  -5  -1  -6  218.45   15.14
   5   1   6  210.47   15.04
   5   1   6  216.17   15.13
   5   1   6  212.82   15.06
   5   1   6  193.11   15.29
   5   1   6  217.25   15.07
   5   1   6  200.72   15.11
  -6  -1  -6    2.02    0.46
  -6  -1  -6    0.52    0.69
  -6  -1  -6    1.46    0.47
  -6  -1  -6    1.84    0.49
   6   1   6    1.51    0.44
   6   1   6    1.87    0.35
   6   1   6    1.44    0.72
   6   1   6    1.47    0.58
   6   1   6    1.46    0.37
   6   1   6    2.14    0.26
  -7  -1  -6  107.76    8.48
  -7  -1  -6  105.49    8.77
  -7  -1  -6  119.09    8.57
  -7  -1  -6  119.42    8.52
   7   1   6  120.32    8.61
   7   1   6  128.90    8.46
   7   1   6  121.34    8.50
   7   1   6  117.91    8.46
   7   1   6  119.56    8.43
   7   1   6  127.76    8.86
  -8  -1  -6   12.91    1.11
  -8  -1  -6    9.23    1.38
  -8  -1  -6   12.62    1.15
  -8  -1  -6    9.67    0.98
   8   1   6   12.43    1.06
   8   1   6   11.83    1.37
   8   1   6   10.80    0.83
   8   1   6   11.32    0.83
   8   1   6   10.84    0.83
   8   1   6   11.65    0.90
   8   1   6    8.82    1.46
  -9  -1  -6    5.74    0.77
  -9  -1  -6    4.88    1.40
  -9  -1  -6    5.71    0.88
  -9  -1  -6    7.03    0.65
   9   1   6    5.54    0.87
   9   1   6    5.76    1.10
   9   1   6    6.48    0.80
 -10  -1  -6    7.36    0.83
 -10  -1  -6    7.33    0.72
 -10  -1  -6    7.42    1.04
 -10  -1  -6    8.69    1.59
  10   1   6    7.72    0.92
  10   1   6    5.84    0.99
  10   1   6    8.35    1.45
 -11  -1  -6   26.37    2.69
 -11  -1  -6   25.15    1.77
 -11  -1  -6   24.77    2.06
 -11  -1  -6   22.20    2.10
  11   1   6   24.09    2.71
  11   1   6   22.27    1.99
  11   1   6   20.33    2.35
 -12  -1  -6   15.48    1.71
 -12  -1  -6   16.55    2.23
 -12  -1  -6   18.65    1.68
 -12  -1  -6   15.77    1.94
 -12  -1  -6   19.01    1.29
  12   1   6   14.06    1.82
  12   1   6   15.68    1.65
  12   1   6   18.07    2.09
 -13  -1  -6    8.13    1.01
 -13  -1  -6    8.91    1.18
 -13  -1  -6    8.52    1.34
 -13  -1  -6   10.14    1.82
  13   1   6    8.51    1.61
  13   1   6    4.53    1.42
  13   1   6    8.10    1.18
 -14  -1  -6    1.35    1.38
 -14  -1  -6    3.19    0.98
 -14  -1  -6    1.16    1.53
 -14  -1  -6    3.07    0.82
  14   1   6    2.13    0.97
  14   1   6    2.35    1.38
  14   1   6    0.73    1.29
 -15  -1  -6   21.48    2.14
 -15  -1  -6   23.90    2.15
 -15  -1  -6   25.13    2.70
 -15  -1  -6   21.56    2.45
  15   1   6   18.03    1.99
  15   1   6   27.31    2.83
  15   1   6   14.65    2.05
 -16  -1  -6    6.41    1.27
 -16  -1  -6    7.89    1.76
 -16  -1  -6    7.15    1.44
 -16  -1  -6    4.96    1.08
  16   1   6    6.02    1.23
  16   1   6    3.74    1.21
  16   1   6    5.69    1.58
 -17  -1  -6   41.34    3.38
 -17  -1  -6   36.97    3.49
 -17  -1  -6   41.40    3.32
  17   1   6   36.68    3.83
  17   1   6   42.92    3.36
 -18  -1  -6   -0.32    1.21
 -18  -1  -6   -0.53    1.71
 -18  -1  -6    1.20    1.58
  18   1   6    0.22    1.61
  18   1   6    2.32    1.21
  18   1   6    0.36    1.48
 -19  -1  -6    1.67    1.36
 -19  -1  -6    1.40    1.38
 -19  -1  -6    2.95    1.68
  19   1   6    4.27    1.82
  19   1   6    3.42    1.34
  19   1   6    1.38    1.55
 -20  -1  -6   -0.31    1.58
 -20  -1  -6   -1.60    1.77
 -20  -1  -6   -3.07    1.26
  20   1   6   -0.88    1.56
  20   1   6   -1.94    1.26
  20   1   6    1.33    1.33
  20  -1  -5   -1.05    1.97
  20  -1  -5    1.69    2.21
  20  -1  -5   -0.78    1.93
 -20   1   5    2.43    1.40
 -20   1   5    2.88    1.33
 -20   1   5    1.74    1.73
  19  -1  -5    0.54    2.13
  19  -1  -5   -1.14    1.87
  19  -1  -5   -0.21    1.36
 -19   1   5   -1.08    1.43
 -19   1   5    1.76    1.25
 -19   1   5    1.76    1.70
  18  -1  -5    4.00    1.80
  18  -1  -5    1.47    1.85
  18  -1  -5    0.90    1.83
  18  -1  -5    1.92    1.67
 -18   1   5    3.47    1.69
 -18   1   5    1.92    1.30
 -18   1   5    0.81    0.97
 -18   1   5    2.87    1.22
  17  -1  -5   29.89    2.56
  17  -1  -5   25.25    2.65
  17  -1  -5   26.92    2.95
  17  -1  -5   31.66    2.77
  17  -1  -5   23.79    3.30
 -17   1   5   28.80    3.07
 -17   1   5   26.55    2.94
 -17   1   5   27.23    2.61
  16  -1  -5   17.11    1.67
  16  -1  -5   10.78    2.09
  16  -1  -5    9.15    1.93
  16  -1  -5   13.86    2.09
  16  -1  -5    9.78    1.39
 -16   1   5    9.98    1.63
 -16   1   5   11.25    1.29
 -16   1   5   12.12    1.73
 -16   1   5   10.65    1.41
  15  -1  -5   11.06    1.64
  15  -1  -5    8.88    1.25
  15  -1  -5    8.27    2.18
  15  -1  -5    9.16    1.59
 -15   1   5    8.41    1.54
 -15   1   5   10.22    1.57
 -15   1   5    9.79    1.34
 -15   1   5   11.22    1.19
  14  -1  -5   13.77    2.33
  14  -1  -5   18.35    2.10
  14  -1  -5   11.41    1.70
  14  -1  -5   11.41    1.36
 -14   1   5   11.64    1.83
 -14   1   5   11.74    1.65
 -14   1   5   13.48    1.44
 -14   1   5   13.04    1.38
  13  -1  -5   13.38    1.74
  13  -1  -5   10.93    2.22
  13  -1  -5   14.56    1.66
  13  -1  -5   15.13    1.80
 -13   1   5   15.51    1.62
 -13   1   5   16.12    1.44
 -13   1   5   11.81    1.87
 -13   1   5   15.41    1.78
  12  -1  -5   11.47    1.54
  12  -1  -5    9.61    1.73
  12  -1  -5   11.30    1.19
  12  -1  -5    8.01    1.94
 -12   1   5    9.95    1.63
 -12   1   5   10.29    1.51
 -12   1   5   15.87    1.60
 -12   1   5   12.96    1.24
  11  -1  -5    0.03    1.01
  11  -1  -5    1.35    0.62
  11  -1  -5   -1.09    0.84
  11  -1  -5    0.08    0.56
  11  -1  -5   -2.05    1.08
 -11   1   5   -0.78    1.04
 -11   1   5   -0.04    0.54
 -11   1   5    0.73    0.77
 -11   1   5   -0.41    0.90
  10  -1  -5   10.93    1.53
  10  -1  -5    9.81    1.73
  10  -1  -5   14.26    1.20
  10  -1  -5   11.06    1.58
  10  -1  -5   10.93    1.25
 -10   1   5   16.95    1.62
 -10   1   5   11.21    1.37
 -10   1   5   10.21    1.40
 -10   1   5   13.80    1.15
   9  -1  -5  117.23    7.95
   9  -1  -5  118.02    8.19
   9  -1  -5  103.35    8.09
   9  -1  -5  109.04    7.96
   9  -1  -5  115.10    8.38
  -9   1   5   92.66    8.08
  -9   1   5  104.21    8.18
  -9   1   5  116.02    7.95
  -9   1   5  121.26    8.03
   8  -1  -5    5.16    0.95
   8  -1  -5    3.35    0.76
   8  -1  -5    4.87    0.52
   8  -1  -5    3.72    0.50
   8  -1  -5    5.42    0.92
   8  -1  -5    4.44    0.83
  -8   1   5    2.50    0.86
  -8   1   5    4.89    0.70
  -8   1   5    4.63    0.53
  -8   1   5    5.28    0.91
  -8   1   5    4.49    0.93
   7  -1  -5    0.61    0.58
   7  -1  -5    0.99    0.62
   7  -1  -5    0.96    0.24
   7  -1  -5    0.10    0.58
   7  -1  -5   -0.58    0.67
   7  -1  -5    1.37    0.76
   7  -1  -5    1.13    0.63
  -7   1   5    0.53    0.49
  -7   1   5   -0.26    0.69
  -7   1   5    0.58    0.72
  -7   1   5    0.39    0.45
  -7   1   5    0.55    0.28
   6  -1  -5   13.90    1.22
   6  -1  -5   12.47    0.92
   6  -1  -5   12.38    1.19
   6  -1  -5   12.49    1.03
   6  -1  -5   11.25    1.28
   6  -1  -5   11.94    1.10
   6  -1  -5   12.27    1.43
   6  -1  -5   15.44    1.29
  -6   1   5   13.18    1.24
  -6   1   5   14.69    1.50
  -6   1   5   13.23    1.27
  -6   1   5   11.27    0.95
  -6   1   5   12.86    1.04
   5  -1  -5  100.74    7.04
   5  -1  -5   98.58    7.12
   5  -1  -5   97.03    6.98
   5  -1  -5   99.70    7.03
   5  -1  -5   98.82    6.95
   5  -1  -5   92.15    7.09
  -5   1   5  100.40    7.05
  -5   1   5   91.63    6.92
  -5   1   5   98.93    6.96
  -5   1   5   96.48    7.09
  -5   1   5   99.96    7.19
   4  -1  -5   60.83    4.38
   4  -1  -5   62.74    4.35
   4  -1  -5   58.84    4.25
   4  -1  -5   59.00    4.32
   4  -1  -5   58.35    4.28
   4  -1  -5   59.44    4.40
  -4   1   5   60.70    4.26
  -4   1   5   60.41    4.34
  -4   1   5   59.47    4.51
  -4   1   5   56.28    4.24
  -4   1   5   59.91    4.38
   3  -1  -5   10.02    0.94
   3  -1  -5   10.95    0.97
   3  -1  -5   11.25    0.90
   3  -1  -5   10.68    0.81
   3  -1  -5   10.28    0.85
   3  -1  -5   10.52    1.00
  -3   1   5   10.15    0.95
  -3   1   5   10.67    0.95
  -3   1   5    9.59    0.83
  -3   1   5    8.86    1.12
  -3   1   5    9.79    0.89
  -3   1   5   10.19    0.78
  -3   1   5   10.41    0.85
  -3   1   5   11.19    0.83
   2  -1  -5   78.30    5.55
   2  -1  -5   77.67    5.45
   2  -1  -5   75.86    5.47
   2  -1  -5   78.58    5.52
   2  -1  -5   78.28    5.57
   2  -1  -5   79.03    5.53
  -2   1   5   69.09    5.48
  -2   1   5   79.77    5.47
  -2   1   5   72.49    5.53
  -2   1   5   78.78    5.50
  -2   1   5   71.32    5.49
  -2   1   5   77.64    5.49
  -2   1   5   79.37    5.46
   1  -1  -5   67.87    4.90
   1  -1  -5   69.11    4.85
   1  -1  -5   66.39    4.83
   1  -1  -5   70.11    4.86
   1  -1  -5   68.71    4.85
   1  -1  -5   65.11    4.87
   1  -1  -5   66.60    4.88
  -1   1   5   64.89    4.89
  -1   1   5   61.77    4.88
  -1   1   5   69.83    4.84
  -1   1   5   68.11    4.85
  -1   1   5   71.24    4.82
   0  -1  -5   -0.17    0.31
   0  -1  -5    0.02    0.30
   0  -1  -5    0.01    0.34
   0  -1  -5   -0.46    0.48
   0  -1  -5    0.06    0.33
   0  -1  -5    0.28    0.34
   0  -1  -5   -0.21    0.26
   0   1   5    0.10    0.23
   0   1   5   -0.20    0.41
   0   1   5   -0.37    0.23
   0   1   5   -0.15    0.30
   0   1   5    0.55    0.52
  -1  -1  -5   65.18    4.85
  -1  -1  -5   68.23    4.85
  -1  -1  -5   67.81    4.84
  -1  -1  -5   69.20    4.85
  -1  -1  -5   71.47    4.88
  -1  -1  -5   70.35    4.91
  -1  -1  -5   69.23    4.83
   1   1   5   68.54    4.83
   1   1   5   64.46    4.83
   1   1   5   68.70    4.85
   1   1   5   65.05    4.86
   1   1   5   59.65    4.91
  -2  -1  -5   75.24    5.55
  -2  -1  -5   77.47    5.56
  -2  -1  -5   74.87    5.55
  -2  -1  -5   75.82    5.55
  -2  -1  -5   80.93    5.56
  -2  -1  -5   77.92    5.63
  -2  -1  -5   74.05    5.52
   2   1   5   77.44    5.53
   2   1   5   83.90    5.57
   2   1   5   75.16    5.53
  -3  -1  -5   10.07    0.93
  -3  -1  -5    9.96    0.87
  -3  -1  -5   10.14    1.19
  -3  -1  -5    9.77    0.90
  -3  -1  -5   10.34    0.88
  -3  -1  -5   11.13    0.98
   3   1   5   10.78    0.83
   3   1   5   10.26    0.82
   3   1   5   10.23    0.93
   3   1   5    6.25    1.10
  -4  -1  -5   57.98    4.34
  -4  -1  -5   56.03    4.46
  -4  -1  -5   60.08    4.33
  -4  -1  -5   61.54    4.30
  -4  -1  -5   62.00    4.32
  -4  -1  -5   63.09    4.32
  -4  -1  -5   62.48    4.39
   4   1   5   58.46    4.36
   4   1   5   51.40    4.55
   4   1   5   60.96    4.30
   4   1   5   60.80    4.29
  -5  -1  -5   96.72    6.93
  -5  -1  -5   92.35    7.09
  -5  -1  -5   99.16    6.89
  -5  -1  -5  100.08    6.96
  -5  -1  -5   98.67    6.87
   5   1   5   96.90    6.84
   5   1   5   92.29    6.83
   5   1   5   96.65    6.94
   5   1   5   86.53    7.07
   5   1   5   95.92    6.88
   5   1   5  100.02    6.87
  -6  -1  -5   10.34    1.30
  -6  -1  -5   12.46    1.16
  -6  -1  -5   12.21    1.05
  -6  -1  -5   11.75    0.98
   6   1   5   12.47    0.92
   6   1   5   11.52    1.01
   6   1   5   10.40    0.97
   6   1   5    9.06    1.23
   6   1   5   12.07    1.00
   6   1   5   12.47    1.21
   6   1   5   12.44    0.88
  -7  -1  -5    1.29    0.45
  -7  -1  -5    0.45    0.93
  -7  -1  -5    0.56    0.49
  -7  -1  -5    0.48    0.35
   7   1   5    0.98    0.64
   7   1   5    0.45    0.14
   7   1   5    0.56    0.15
   7   1   5    0.77    0.27
   7   1   5    0.75    0.44
   7   1   5    0.96    0.17
   7   1   5    1.18    0.91
  -8  -1  -5    5.47    0.77
  -8  -1  -5    5.06    0.53
  -8  -1  -5    5.33    0.68
  -8  -1  -5    4.27    0.58
  -8  -1  -5    3.79    0.97
   8   1   5    4.22    0.73
   8   1   5    5.03    1.11
   8   1   5    5.17    0.67
  -9  -1  -5  120.77    8.69
  -9  -1  -5  120.76    8.97
  -9  -1  -5  128.88    8.68
  -9  -1  -5  106.93    8.58
  -9  -1  -5  121.70    8.77
   9   1   5  131.41    8.96
   9   1   5  121.12    8.66
   9   1   5  116.61    8.77
 -10  -1  -5   12.91    1.78
 -10  -1  -5   14.72    1.38
 -10  -1  -5   14.04    1.58
 -10  -1  -5   12.01    1.08
 -10  -1  -5   14.89    1.33
  10   1   5   13.29    1.70
  10   1   5   13.95    1.48
  10   1   5   14.60    1.39
 -11  -1  -5    1.12    0.32
 -11  -1  -5    1.90    0.73
 -11  -1  -5    0.62    0.58
 -11  -1  -5    1.06    1.25
 -11  -1  -5   -0.79    0.98
  11   1   5    0.84    0.72
  11   1   5    1.37    1.14
  11   1   5    0.21    1.00
 -12  -1  -5   12.06    0.95
 -12  -1  -5   14.29    1.49
 -12  -1  -5   14.90    1.43
 -12  -1  -5   12.68    1.50
 -12  -1  -5   14.93    1.93
  12   1   5   13.42    1.75
  12   1   5    7.77    1.37
  12   1   5   12.45    1.36
 -13  -1  -5   15.60    1.60
 -13  -1  -5   17.70    1.69
 -13  -1  -5   16.35    2.03
 -13  -1  -5   14.53    1.70
 -13  -1  -5   13.87    1.67
  13   1   5   15.09    1.89
  13   1   5   13.94    1.51
  13   1   5    8.74    1.53
 -14  -1  -5   11.69    1.31
 -14  -1  -5   15.88    1.99
 -14  -1  -5   15.73    1.90
 -14  -1  -5   13.92    1.76
 -14  -1  -5   12.36    1.34
  14   1   5   11.48    1.75
  14   1   5    7.22    1.43
  14   1   5   11.49    1.44
 -15  -1  -5    7.42    1.12
 -15  -1  -5    7.43    1.31
 -15  -1  -5    7.83    1.43
 -15  -1  -5   11.14    1.81
 -15  -1  -5   10.82    1.62
  15   1   5    8.55    1.64
  15   1   5    6.77    1.27
  15   1   5    6.23    1.32
 -16  -1  -5   11.84    1.87
 -16  -1  -5    8.29    1.79
 -16  -1  -5    7.52    1.20
 -16  -1  -5    7.63    1.19
  16   1   5    5.62    1.35
  16   1   5    8.80    1.64
  16   1   5    9.20    1.37
 -17  -1  -5   19.64    2.19
 -17  -1  -5   17.45    2.48
 -17  -1  -5   29.27    2.71
 -17  -1  -5   17.26    2.00
  17   1   5   26.87    2.86
  17   1   5   22.10    2.16
  17   1   5   19.45    2.36
 -18  -1  -5    1.97    1.53
 -18  -1  -5   -0.22    1.25
 -18  -1  -5   -0.39    1.17
 -18  -1  -5   -0.94    0.96
  18   1   5    3.04    1.51
  18   1   5    1.35    1.62
  18   1   5    1.73    1.22
 -19  -1  -5    0.23    1.68
 -19  -1  -5   -4.04    1.23
 -19  -1  -5   -0.08    1.48
  19   1   5    2.78    1.31
  19   1   5    0.30    1.70
  19   1   5   -1.02    1.39
 -20  -1  -5   -0.27    1.02
 -20  -1  -5    0.39    1.54
 -20  -1  -5    0.50    1.75
  20   1   5    1.48    1.34
  20   1   5   -0.52    1.53
  20   1   5    0.24    1.30
  21  -1  -4   10.31    2.63
  21  -1  -4   10.16    1.79
  21  -1  -4    8.35    2.30
 -21   1   4    7.23    1.60
 -21   1   4    9.52    2.14
 -21   1   4    6.53    1.75
  20  -1  -4    2.78    2.22
  20  -1  -4   -0.31    1.90
  20  -1  -4    3.60    1.47
 -20   1   4    4.11    1.85
 -20   1   4    1.79    1.34
 -20   1   4    1.87    1.33
  19  -1  -4   30.53    3.57
  19  -1  -4   34.06    3.02
  19  -1  -4   32.35    3.30
 -19   1   4   30.12    3.00
 -19   1   4   31.75    3.14
 -19   1   4   30.56    3.22
  18  -1  -4    1.80    1.82
  18  -1  -4    1.88    1.55
  18  -1  -4    0.05    1.20
  18  -1  -4    1.47    1.30
 -18   1   4    0.93    1.38
 -18   1   4    1.94    1.65
 -18   1   4    2.72    0.95
  17  -1  -4    2.26    1.06
  17  -1  -4    2.91    1.80
  17  -1  -4    4.57    1.72
  17  -1  -4    4.03    2.06
 -17   1   4    3.10    0.98
 -17   1   4    5.30    1.02
 -17   1   4    3.04    1.02
 -17   1   4    3.55    1.65
 -17   1   4    2.49    1.24
  16  -1  -4    2.48    1.25
  16  -1  -4    3.15    1.62
  16  -1  -4    1.72    0.96
  16  -1  -4    3.41    1.51
 -16   1   4    1.64    0.92
 -16   1   4    1.80    0.92
 -16   1   4    2.35    1.20
 -16   1   4    1.95    1.53
  15  -1  -4  106.73    7.73
  15  -1  -4   99.43    7.98
  15  -1  -4  103.33    7.49
  15  -1  -4   97.59    7.30
 -15   1   4   99.11    7.50
 -15   1   4   92.92    7.54
 -15   1   4  100.65    7.29
 -15   1   4   90.81    7.19
  14  -1  -4   22.58    2.12
  14  -1  -4   20.12    2.36
  14  -1  -4   22.78    2.68
  14  -1  -4   19.93    2.15
 -14   1   4   21.34    2.14
 -14   1   4   20.91    2.41
 -14   1   4   20.28    1.95
 -14   1   4   21.41    2.36
  13  -1  -4   48.69    4.36
  13  -1  -4   54.78    4.15
  13  -1  -4   48.70    4.13
  13  -1  -4   53.20    3.93
 -13   1   4   43.42    4.15
 -13   1   4   54.24    3.97
 -13   1   4   49.43    4.13
 -13   1   4   46.52    3.80
  12  -1  -4  119.92    8.15
  12  -1  -4  105.42    8.32
  12  -1  -4  116.97    8.31
  12  -1  -4  103.33    8.63
 -12   1   4   99.43    8.31
 -12   1   4  124.31    8.23
 -12   1   4  106.93    8.31
 -12   1   4  112.37    8.09
  11  -1  -4   11.30    1.69
  11  -1  -4   12.66    1.53
  11  -1  -4   15.15    1.48
  11  -1  -4   10.53    1.49
 -11   1   4   10.82    1.63
 -11   1   4   14.61    1.33
 -11   1   4   15.64    1.68
 -11   1   4   11.46    1.50
  10  -1  -4   17.64    2.24
  10  -1  -4   21.74    2.14
  10  -1  -4   17.49    2.22
  10  -1  -4   20.76    1.81
  10  -1  -4   21.68    1.88
 -10   1   4   23.36    1.78
 -10   1   4   26.85    2.02
 -10   1   4   21.31    2.13
 -10   1   4   16.55    2.10
   9  -1  -4   85.23    6.01
   9  -1  -4   75.90    6.16
   9  -1  -4   82.90    6.02
   9  -1  -4   87.77    6.19
   9  -1  -4   79.71    6.42
  -9   1   4   71.54    6.17
  -9   1   4   78.65    6.20
  -9   1   4   97.43    6.03
   8  -1  -4   67.71    5.42
   8  -1  -4   71.40    5.33
   8  -1  -4   77.79    5.33
   8  -1  -4   76.49    5.71
   8  -1  -4   76.48    5.53
  -8   1   4   71.66    5.36
  -8   1   4   65.63    5.48
  -8   1   4   83.47    5.34
  -8   1   4   68.39    5.51
   7  -1  -4  115.98    8.27
   7  -1  -4  102.29    8.14
   7  -1  -4  119.52    8.44
   7  -1  -4  109.09    8.24
   7  -1  -4  124.28    8.15
  -7   1   4  104.89    8.27
  -7   1   4  117.37    8.15
  -7   1   4  130.93    8.34
  -7   1   4  103.36    8.28
  -7   1   4  113.62    8.18
   6  -1  -4   51.00    3.57
   6  -1  -4   50.81    3.83
   6  -1  -4   46.39    3.52
   6  -1  -4   50.03    3.68
   6  -1  -4   51.46    3.52
   6  -1  -4   44.72    3.65
   6  -1  -4   49.19    3.64
  -6   1   4   51.68    3.77
  -6   1   4   45.82    3.53
  -6   1   4   45.99    3.68
  -6   1   4   50.12    3.69
  -6   1   4   50.67    3.57
   5  -1  -4   85.40    5.93
   5  -1  -4   84.97    6.04
   5  -1  -4   84.56    5.89
   5  -1  -4   81.99    5.94
   5  -1  -4   81.64    5.82
   5  -1  -4   85.91    5.93
   5  -1  -4   84.40    5.86
   5  -1  -4   80.59    5.96
  -5   1   4   79.02    6.04
  -5   1   4   81.79    5.86
  -5   1   4   75.87    5.84
  -5   1   4   80.28    5.93
  -5   1   4   80.00    5.99
   4  -1  -4   34.94    2.72
   4  -1  -4   38.87    2.68
   4  -1  -4   35.58    2.60
   4  -1  -4   37.71    2.67
   4  -1  -4   34.73    2.70
   4  -1  -4   34.75    2.65
   4  -1  -4   35.21    2.58
  -4   1   4   33.19    2.82
  -4   1   4   35.80    2.58
  -4   1   4   36.13    2.55
  -4   1   4   35.79    2.68
  -4   1   4   35.50    2.73
   3  -1  -4  153.38   10.81
   3  -1  -4  143.29   10.80
   3  -1  -4  145.60   10.75
   3  -1  -4  155.74   10.78
   3  -1  -4  151.63   10.73
   3  -1  -4  151.75   10.72
  -3   1   4  150.90   10.81
  -3   1   4  151.72   10.72
  -3   1   4  151.84   10.77
  -3   1   4  155.54   10.72
  -3   1   4  145.64   10.75
  -3   1   4  156.15   10.73
   2  -1  -4   79.77    5.60
   2  -1  -4   75.73    5.63
   2  -1  -4   81.03    5.69
   2  -1  -4   80.09    5.65
   2  -1  -4   78.03    5.61
   2  -1  -4   79.49    5.62
   2  -1  -4   75.65    5.66
  -2   1   4   80.67    5.64
  -2   1   4   77.74    5.62
  -2   1   4   75.96    5.66
  -2   1   4   83.52    5.69
  -2   1   4   76.17    5.64
  -2   1   4   77.27    5.60
  -2   1   4   77.97    5.67
  -2   1   4   79.50    5.61
  -2   1   4   76.45    5.63
  -2   1   4   81.95    5.61
  -2   1   4   80.17    5.60
   1  -1  -4    1.98    0.27
   1  -1  -4    1.42    0.28
   1  -1  -4    1.83    0.30
   1  -1  -4    1.71    0.32
   1  -1  -4    1.58    0.28
   1  -1  -4    1.54    0.36
   1  -1  -4    1.84    0.37
  -1   1   4    1.64    0.32
  -1   1   4    1.52    0.26
  -1   1   4    1.17    0.30
  -1   1   4    1.07    0.34
  -1   1   4    1.41    0.33
  -1   1   4    1.92    0.26
  -1   1   4    1.10    0.45
  -1   1   4    1.57    0.37
  -1   1   4    1.73    0.32
  -1   1   4    1.83    0.32
   0  -1  -4    0.15    0.33
   0  -1  -4   -0.09    0.24
   0  -1  -4    0.01    0.27
   0  -1  -4   -0.03    0.26
   0  -1  -4    0.16    0.20
   0  -1  -4    0.02    0.29
   0  -1  -4   -0.01    0.27
   0   1   4   -0.03    0.25
   0   1   4    0.29    0.31
   0   1   4    0.31    0.37
   0   1   4    0.16    0.33
   0   1   4    0.03    0.20
   0   1   4   -0.15    0.25
   0   1   4   -0.22    0.17
   0   1   4   -0.10    0.23
  -1  -1  -4    1.86    0.39
  -1  -1  -4    1.78    0.29
  -1  -1  -4    1.83    0.44
  -1  -1  -4    1.48    0.30
  -1  -1  -4    1.61    0.29
  -1  -1  -4    1.40    0.30
  -1  -1  -4    1.53    0.28
   1   1   4    1.90    0.33
   1   1   4    0.02    0.44
   1   1   4    1.81    0.34
   1   1   4    1.32    0.30
   1   1   4    1.77    0.45
   1   1   4    1.87    0.38
   1   1   4    1.63    0.30
   1   1   4    1.59    0.33
  -2  -1  -4   77.64    5.65
  -2  -1  -4   81.16    5.66
  -2  -1  -4   80.45    5.67
  -2  -1  -4   78.80    5.66
  -2  -1  -4   81.15    5.65
  -2  -1  -4   79.25    5.74
  -2  -1  -4   80.33    5.64
   2   1   4   83.09    5.66
   2   1   4   79.33    5.66
   2   1   4   78.63    5.64
   2   1   4   76.45    5.65
   2   1   4   78.92    5.66
   2   1   4   78.03    5.64
   2   1   4   79.01    5.67
   2   1   4   71.62    5.73
  -3  -1  -4  150.89   10.70
  -3  -1  -4  150.45   10.73
  -3  -1  -4  156.76   10.71
  -3  -1  -4  155.07   10.75
  -3  -1  -4  146.51   10.81
  -3  -1  -4  146.91   10.71
   3   1   4  145.66   10.72
   3   1   4  149.59   10.73
   3   1   4  149.24   10.70
   3   1   4  154.31   10.69
   3   1   4  147.98   10.72
   3   1   4  152.78   10.69
  -4  -1  -4   33.69    2.54
  -4  -1  -4   34.44    2.54
  -4  -1  -4   36.49    2.52
  -4  -1  -4   36.69    2.52
  -4  -1  -4   30.67    2.67
  -4  -1  -4   34.19    2.55
  -4  -1  -4   37.35    2.60
   4   1   4   34.18    2.49
   4   1   4   34.94    2.51
   4   1   4   33.06    2.54
   4   1   4   35.14    2.56
   4   1   4   36.21    2.54
   4   1   4   29.07    2.80
  -5  -1  -4   82.14    5.69
  -5  -1  -4   77.74    5.75
  -5  -1  -4   71.39    5.85
  -5  -1  -4   84.52    5.69
  -5  -1  -4   78.36    5.71
   5   1   4   83.66    5.69
   5   1   4   79.96    5.71
   5   1   4   77.75    5.64
   5   1   4   81.18    5.77
   5   1   4   73.06    5.94
   5   1   4   82.03    5.67
  -6  -1  -4   41.48    3.68
  -6  -1  -4   50.61    3.56
  -6  -1  -4   49.12    3.53
  -6  -1  -4   50.77    3.48
  -6  -1  -4   49.17    3.52
   6   1   4   47.19    3.51
   6   1   4   50.44    3.50
   6   1   4   45.85    3.43
   6   1   4   46.60    3.42
   6   1   4   49.24    3.46
   6   1   4   50.34    3.85
   6   1   4   48.53    3.59
  -7  -1  -4  103.62    8.63
  -7  -1  -4  121.68    8.44
  -7  -1  -4  121.67    8.51
  -7  -1  -4  122.30    8.39
  -7  -1  -4  116.54    8.45
   7   1   4  118.39    8.42
   7   1   4  114.82    8.51
   7   1   4  121.93    8.70
  -8  -1  -4   79.90    5.95
  -8  -1  -4   73.09    6.05
  -8  -1  -4   81.12    5.87
  -8  -1  -4   80.69    5.79
  -8  -1  -4   84.82    5.88
  -8  -1  -4   87.61    5.97
   8   1   4   74.32    5.95
   8   1   4   84.64    6.11
   8   1   4   83.05    5.87
  -9  -1  -4   91.42    6.67
  -9  -1  -4   87.33    6.96
  -9  -1  -4   95.38    6.77
  -9  -1  -4   95.59    6.79
  -9  -1  -4   92.26    6.83
  -9  -1  -4   96.34    6.88
   9   1   4   91.95    6.75
   9   1   4  103.99    7.09
   9   1   4   88.74    6.86
 -10  -1  -4   23.18    1.86
 -10  -1  -4   22.35    1.88
 -10  -1  -4   20.67    1.63
 -10  -1  -4   26.12    2.10
 -10  -1  -4   20.50    2.27
  10   1   4   26.23    2.41
  10   1   4   17.30    2.11
  10   1   4   20.03    1.82
 -11  -1  -4   11.80    1.08
 -11  -1  -4   15.73    1.66
 -11  -1  -4   13.81    1.48
 -11  -1  -4   14.20    1.42
 -11  -1  -4   15.40    1.81
  11   1   4   13.42    1.38
  11   1   4   15.86    1.74
 -12  -1  -4  105.81    7.45
 -12  -1  -4  102.76    7.57
 -12  -1  -4  115.26    7.74
 -12  -1  -4   92.20    7.24
 -12  -1  -4   97.67    7.43
  12   1   4   89.08    7.40
  12   1   4  118.84    7.79
 -13  -1  -4   43.25    3.49
 -13  -1  -4   42.40    3.44
 -13  -1  -4   43.25    3.61
 -13  -1  -4   53.06    3.84
 -13  -1  -4   47.63    3.13
 -13  -1  -4   39.91    3.12
  13   1   4   37.83    3.40
  13   1   4   34.36    3.52
  13   1   4   52.00    3.71
 -14  -1  -4   21.65    2.35
 -14  -1  -4   18.59    1.31
 -14  -1  -4   17.17    1.88
 -14  -1  -4   17.85    1.85
 -14  -1  -4   18.06    2.08
  14   1   4   19.02    2.08
  14   1   4   12.62    1.84
  14   1   4   15.20    1.77
 -15  -1  -4   67.53    5.42
 -15  -1  -4   77.26    5.89
 -15  -1  -4   73.51    5.48
  15   1   4   73.14    5.44
  15   1   4   68.60    5.76
 -16  -1  -4    3.57    1.41
 -16  -1  -4    0.85    0.93
 -16  -1  -4   -2.43    1.62
 -16  -1  -4    0.31    1.13
  16   1   4    1.36    1.43
  16   1   4    1.47    1.09
  16   1   4    2.93    1.36
 -17  -1  -4    2.59    1.24
 -17  -1  -4    0.92    0.97
 -17  -1  -4    0.79    1.20
 -17  -1  -4    4.02    1.51
 -17  -1  -4   -2.15    1.76
  17   1   4    1.95    1.18
  17   1   4    2.03    1.18
  17   1   4    3.47    1.38
 -18  -1  -4   -1.60    1.25
 -18  -1  -4   -0.78    1.61
 -18  -1  -4   -0.81    0.97
 -18  -1  -4    1.33    1.64
 -18  -1  -4   -5.25    1.89
  18   1   4    1.21    1.41
  18   1   4    1.40    1.25
  18   1   4    0.04    1.58
 -19  -1  -4   26.11    3.38
 -19  -1  -4   28.22    2.88
 -19  -1  -4   20.88    2.51
 -19  -1  -4   28.10    2.94
 -19  -1  -4   19.07    2.51
  19   1   4   21.84    2.85
  19   1   4   29.65    3.11
  19   1   4   32.52    2.63
 -20  -1  -4    3.67    1.72
 -20  -1  -4    1.55    1.69
 -20  -1  -4   -3.33    1.32
  20   1   4    0.84    1.34
  20   1   4   -0.95    1.43
  20   1   4    3.57    1.45
 -21  -1  -4    6.93    1.74
 -21  -1  -4    7.92    1.61
 -21  -1  -4    4.14    1.65
  21   1   4    9.56    1.71
  21   1   4    6.46    2.13
  21   1   4    4.47    1.70
  21   1   4    7.38    2.13
  21  -1  -3   13.45    2.16
  21  -1  -3   13.25    2.36
  21  -1  -3   18.04    2.42
 -21   1   3   16.59    2.55
 -21   1   3   14.39    1.98
 -21   1   3   13.88    2.04
  20  -1  -3    2.07    1.43
  20  -1  -3    3.56    1.85
  20  -1  -3   -0.01    1.54
 -20   1   3    3.33    1.36
 -20   1   3    3.02    1.85
 -20   1   3   -0.19    1.22
  19  -1  -3    6.89    1.88
  19  -1  -3    6.57    2.23
  19  -1  -3    7.67    2.02
 -19   1   3    4.52    1.88
 -19   1   3    5.86    1.19
 -19   1   3    5.12    1.38
  18  -1  -3    2.34    1.98
  18  -1  -3    0.71    1.65
  18  -1  -3    0.01    1.06
  18  -1  -3    2.13    1.78
 -18   1   3   -0.05    1.04
 -18   1   3    1.73    1.28
 -18   1   3    2.36    0.95
 -18   1   3    0.41    1.34
  17  -1  -3    4.92    1.66
  17  -1  -3    3.26    1.76
  17  -1  -3    1.70    1.10
  17  -1  -3    3.23    1.93
 -17   1   3    6.11    1.32
 -17   1   3    4.05    1.05
 -17   1   3    3.00    0.93
 -17   1   3    3.69    1.23
 -17   1   3    3.87    1.66
  16  -1  -3    7.21    1.79
  16  -1  -3    6.52    1.22
  16  -1  -3    4.47    1.92
  16  -1  -3    7.81    1.73
 -16   1   3    7.02    1.04
 -16   1   3    6.82    1.16
 -16   1   3    6.57    1.33
 -16   1   3    5.90    1.33
 -16   1   3    6.54    1.73
  15  -1  -3   10.48    1.60
  15  -1  -3    8.07    1.30
  15  -1  -3   12.63    1.85
  15  -1  -3    8.63    1.75
 -15   1   3   10.21    1.50
 -15   1   3   11.65    1.85
 -15   1   3    9.68    1.22
 -15   1   3   11.98    1.35
  14  -1  -3    0.48    1.47
  14  -1  -3    2.35    1.72
  14  -1  -3   -0.06    0.88
  14  -1  -3    0.54    1.38
 -14   1   3   -0.03    0.86
 -14   1   3   -0.43    0.74
 -14   1   3   -0.38    0.97
 -14   1   3   -0.49    1.01
  13  -1  -3    8.32    1.15
  13  -1  -3    8.08    1.57
  13  -1  -3    7.29    1.37
  13  -1  -3    8.48    1.33
 -13   1   3    8.43    1.39
 -13   1   3    8.09    1.12
 -13   1   3    7.12    1.28
 -13   1   3    8.10    1.11
  12  -1  -3    0.13    0.73
  12  -1  -3    0.90    1.25
  12  -1  -3    2.35    1.51
  12  -1  -3   -1.02    1.25
 -12   1   3    0.38    0.73
 -12   1   3    0.29    0.86
 -12   1   3    1.29    0.76
 -12   1   3   -1.10    0.85
  11  -1  -3   67.22    5.42
  11  -1  -3   69.06    5.67
  11  -1  -3   64.35    5.19
  11  -1  -3   74.29    5.17
 -11   1   3   63.94    5.29
 -11   1   3   76.99    5.21
 -11   1   3   70.33    5.13
 -11   1   3   62.99    5.25
  10  -1  -3   19.43    1.66
  10  -1  -3   18.31    1.90
  10  -1  -3   14.84    1.79
  10  -1  -3   15.14    2.06
 -10   1   3   16.33    1.87
 -10   1   3   17.56    1.87
 -10   1   3   17.02    1.61
 -10   1   3   18.83    1.77
   9  -1  -3    4.25    0.71
   9  -1  -3    4.91    0.86
   9  -1  -3    3.42    1.07
   9  -1  -3    3.29    1.05
   9  -1  -3    2.58    1.23
  -9   1   3    4.84    0.73
  -9   1   3    2.93    0.84
  -9   1   3    3.77    0.80
  -9   1   3    3.55    0.87
   8  -1  -3    4.43    0.65
   8  -1  -3    3.15    0.56
   8  -1  -3    3.90    0.77
   8  -1  -3    3.37    0.89
   8  -1  -3    2.86    0.72
  -8   1   3    2.52    0.70
  -8   1   3    4.21    0.63
  -8   1   3    2.64    0.74
  -8   1   3    1.99    0.73
  -8   1   3    1.98    0.72
   7  -1  -3   16.84    1.69
   7  -1  -3   16.95    1.60
   7  -1  -3   15.80    1.37
   7  -1  -3   17.28    1.41
   7  -1  -3   14.93    1.50
  -7   1   3   20.58    1.66
  -7   1   3   14.58    1.46
  -7   1   3   13.93    1.59
  -7   1   3   17.83    1.38
  -7   1   3   16.12    1.46
   6  -1  -3   10.06    0.84
   6  -1  -3    9.67    1.05
   6  -1  -3    9.42    0.95
   6  -1  -3    8.16    0.85
   6  -1  -3   10.03    0.92
   6  -1  -3    7.72    1.13
   6  -1  -3    8.15    0.99
  -6   1   3    9.32    0.93
  -6   1   3    7.61    0.93
  -6   1   3    8.14    0.83
  -6   1   3    8.69    0.99
  -6   1   3    8.37    1.02
   5  -1  -3   17.32    1.22
   5  -1  -3   15.00    1.35
   5  -1  -3   13.21    1.24
   5  -1  -3   15.72    1.45
   5  -1  -3   16.14    1.41
   5  -1  -3   17.10    1.28
   5  -1  -3   16.57    1.33
  -5   1   3   15.78    1.42
  -5   1   3   16.59    1.25
  -5   1   3   14.31    1.23
  -5   1   3   16.14    1.35
  -5   1   3   16.38    1.47
   4  -1  -3   56.01    4.07
   4  -1  -3   58.15    4.18
   4  -1  -3   55.78    4.07
   4  -1  -3   61.32    4.03
   4  -1  -3   55.25    4.10
  -4   1   3   56.90    4.13
  -4   1   3   48.72    4.09
  -4   1   3   54.83    4.02
  -4   1   3   58.20    4.01
  -4   1   3   57.62    4.10
  -4   1   3   52.55    4.07
   3  -1  -3  120.82    8.55
   3  -1  -3  129.31    8.55
   3  -1  -3  119.15    8.47
   3  -1  -3  117.37    8.49
   3  -1  -3  122.52    8.53
   3  -1  -3  116.92    8.46
   3  -1  -3  124.47    8.50
   3  -1  -3  122.91    8.51
  -3   1   3  117.79    8.49
  -3   1   3  116.16    8.50
  -3   1   3  116.58    8.45
  -3   1   3  118.86    8.52
  -3   1   3  112.03    8.54
  -3   1   3  117.92    8.46
  -3   1   3  120.88    8.51
  -3   1   3  113.35    8.52
   2  -1  -3  171.23   11.74
   2  -1  -3  167.20   11.69
   2  -1  -3  155.37   11.70
   2  -1  -3  167.25   11.68
   2  -1  -3  167.04   11.71
   2  -1  -3  155.35   11.73
   2  -1  -3  164.43   11.72
  -2   1   3  160.43   11.73
  -2   1   3  168.39   11.72
  -2   1   3  156.77   11.70
  -2   1   3  167.05   11.68
  -2   1   3  173.65   11.69
  -2   1   3  163.93   11.71
  -2   1   3  173.54   11.74
  -2   1   3  161.35   11.73
   1  -1  -3   94.74    6.47
   1  -1  -3  100.44    6.52
   1  -1  -3   95.30    6.49
   1  -1  -3   94.71    6.51
   1  -1  -3  100.78    6.49
   1  -1  -3   98.44    6.47
   1  -1  -3   94.80    6.50
  -1   1   3   86.22    6.48
  -1   1   3   79.95    6.48
  -1   1   3   98.04    6.52
  -1   1   3   77.77    6.47
  -1   1   3   94.11    6.48
  -1   1   3   83.04    6.47
  -1   1   3   86.06    6.50
  -1   1   3   95.40    6.49
  -1   1   3   79.53    6.46
  -1   1   3   91.63    6.50
   0  -1  -3   -0.06    0.24
   0  -1  -3    0.00    0.20
   0  -1  -3    0.08    0.26
   0  -1  -3   -0.09    0.15
   0  -1  -3   -0.13    0.19
   0  -1  -3    0.07    0.21
   0  -1  -3    0.13    0.23
   0   1   3   -0.15    0.15
   0   1   3   -0.32    0.16
   0   1   3   -0.13    0.19
   0   1   3   -0.18    0.25
   0   1   3    0.05    0.17
   0   1   3   -0.02    0.18
   0   1   3   -0.08    0.22
   0   1   3    0.28    0.24
  -1  -1  -3   99.62    6.57
  -1  -1  -3   98.44    6.56
  -1  -1  -3   97.96    6.60
  -1  -1  -3   96.08    6.56
  -1  -1  -3   91.45    6.56
  -1  -1  -3   94.72    6.57
  -1  -1  -3   95.60    6.56
   1   1   3   83.04    6.56
   1   1   3   86.92    6.56
   1   1   3   82.55    6.55
   1   1   3   88.33    6.56
   1   1   3   92.70    6.55
   1   1   3   95.99    6.57
   1   1   3   86.20    6.60
  -2  -1  -3  163.47   11.81
  -2  -1  -3  162.20   11.81
  -2  -1  -3  165.17   11.81
  -2  -1  -3  170.48   11.81
  -2  -1  -3  173.87   11.84
  -2  -1  -3  170.38   11.83
  -2  -1  -3  165.82   11.87
   2   1   3  170.28   11.82
   2   1   3  164.25   11.79
   2   1   3  169.49   11.83
   2   1   3  162.55   11.87
   2   1   3  163.53   11.81
   2   1   3  171.42   11.82
   2   1   3  163.35   11.81
   2   1   3  164.73   11.80
   2   1   3  160.99   11.82
  -3  -1  -3  115.60    8.48
  -3  -1  -3  119.94    8.50
  -3  -1  -3  116.16    8.57
  -3  -1  -3  116.28    8.48
  -3  -1  -3  126.18    8.47
  -3  -1  -3  119.47    8.50
  -3  -1  -3  124.65    8.46
   3   1   3  109.58    8.56
   3   1   3  115.18    8.50
   3   1   3  116.41    8.48
   3   1   3  121.06    8.50
   3   1   3  119.74    8.48
   3   1   3  120.12    8.46
   3   1   3  121.48    8.53
   3   1   3  123.81    8.46
   3   1   3  119.97    8.48
  -4  -1  -3   54.37    3.92
  -4  -1  -3   56.30    3.88
  -4  -1  -3   54.58    3.91
  -4  -1  -3   50.57    4.01
  -4  -1  -3   58.65    3.88
  -4  -1  -3   56.73    3.91
   4   1   3   52.06    3.84
   4   1   3   53.23    3.90
   4   1   3   55.16    3.87
   4   1   3   44.64    4.10
   4   1   3   54.27    3.94
   4   1   3   53.44    3.91
   4   1   3   55.09    3.88
   4   1   3   55.72    3.91
  -5  -1  -3   17.30    1.19
  -5  -1  -3   13.24    1.52
  -5  -1  -3   15.23    1.23
  -5  -1  -3   16.19    1.32
  -5  -1  -3   16.07    1.25
  -5  -1  -3   15.51    1.20
   5   1   3   15.47    1.24
   5   1   3   15.71    1.25
   5   1   3   13.47    1.63
   5   1   3   14.35    1.14
   5   1   3   16.00    1.31
   5   1   3   18.14    1.22
   5   1   3   15.54    1.16
  -6  -1  -3    9.91    0.91
  -6  -1  -3   10.30    1.00
  -6  -1  -3    9.34    0.85
  -6  -1  -3   10.24    0.85
  -6  -1  -3   10.24    0.78
  -6  -1  -3    7.80    1.16
   6   1   3    8.84    0.84
   6   1   3    9.22    1.11
   6   1   3   10.40    0.88
   6   1   3    8.20    1.14
   6   1   3    9.42    0.70
   6   1   3   10.49    0.86
  -7  -1  -3   19.29    1.38
  -7  -1  -3   18.84    1.47
  -7  -1  -3   19.26    1.52
  -7  -1  -3   15.46    1.65
  -7  -1  -3   19.36    1.61
   7   1   3   18.96    1.91
   7   1   3   16.86    1.49
   7   1   3   17.64    1.59
   7   1   3   18.52    1.47
  -8  -1  -3    4.47    0.45
  -8  -1  -3    3.08    0.97
  -8  -1  -3    4.10    0.66
  -8  -1  -3    3.27    0.55
  -8  -1  -3    3.16    0.64
   8   1   3    3.14    0.92
   8   1   3    2.86    0.82
   8   1   3    2.92    0.69
  -9  -1  -3    3.81    0.58
  -9  -1  -3    3.84    0.90
  -9  -1  -3    2.74    1.05
  -9  -1  -3    4.52    0.48
  -9  -1  -3    4.29    0.73
   9   1   3    4.01    0.74
   9   1   3    2.51    0.73
   9   1   3    3.72    0.82
 -10  -1  -3   17.44    1.92
 -10  -1  -3   18.05    1.59
 -10  -1  -3   16.43    1.47
 -10  -1  -3   16.31    1.27
 -10  -1  -3   17.70    1.78
  10   1   3   11.61    1.65
  10   1   3   13.28    1.49
  10   1   3   22.01    2.06
 -11  -1  -3   61.14    4.60
 -11  -1  -3   62.33    4.58
 -11  -1  -3   65.70    4.78
 -11  -1  -3   69.61    4.84
 -11  -1  -3   57.06    4.37
  11   1   3   51.78    4.52
  11   1   3   72.71    4.90
  11   1   3   52.33    4.74
 -12  -1  -3   -0.04    0.39
 -12  -1  -3   -0.15    0.70
 -12  -1  -3   -0.36    1.12
 -12  -1  -3    1.39    0.89
 -12  -1  -3   -0.18    1.14
  12   1   3   -0.15    1.01
  12   1   3   -1.49    0.81
  12   1   3   -1.15    0.75
 -13  -1  -3    6.55    1.06
 -13  -1  -3   10.12    1.54
 -13  -1  -3    7.00    1.21
 -13  -1  -3    5.38    1.51
 -13  -1  -3    6.66    0.70
 -13  -1  -3    9.41    0.74
  13   1   3    6.67    1.37
  13   1   3    5.62    1.18
  13   1   3    2.90    1.09
 -14  -1  -3   -0.10    1.17
 -14  -1  -3   -1.01    0.69
 -14  -1  -3   -0.32    1.00
 -14  -1  -3    0.16    0.40
 -14  -1  -3   -2.46    1.34
  14   1   3   -0.81    0.97
  14   1   3    0.16    0.86
  14   1   3   -1.72    1.24
 -15  -1  -3    9.31    1.02
 -15  -1  -3   10.41    1.66
 -15  -1  -3    6.54    1.88
 -15  -1  -3    6.14    1.38
 -15  -1  -3    6.95    1.23
  15   1   3    8.58    1.36
  15   1   3    8.02    1.70
  15   1   3   10.27    1.56
 -16  -1  -3    2.69    1.09
 -16  -1  -3    2.70    1.23
 -16  -1  -3    6.91    1.48
 -16  -1  -3    1.92    1.78
  16   1   3    3.56    1.22
  16   1   3    6.91    1.18
  16   1   3    3.94    1.25
 -17  -1  -3    3.80    1.41
 -17  -1  -3    0.27    1.81
 -17  -1  -3    0.85    1.25
 -17  -1  -3    1.18    1.07
  17   1   3    3.86    1.27
  17   1   3    3.61    1.36
  17   1   3    4.14    1.64
 -18  -1  -3    1.67    1.38
 -18  -1  -3   -1.79    1.04
 -18  -1  -3   -0.82    1.27
 -18  -1  -3   -3.58    1.93
  18   1   3   -1.23    1.27
  18   1   3    0.88    1.21
  18   1   3    0.17    1.24
 -19  -1  -3    1.41    2.23
 -19  -1  -3    4.65    1.19
 -19  -1  -3    3.32    1.12
 -19  -1  -3    5.42    1.54
  19   1   3    2.25    1.46
  19   1   3    3.17    1.82
  19   1   3    7.41    1.47
  19   1   3    3.24    1.80
 -20  -1  -3   -1.28    1.56
 -20  -1  -3   -0.75    1.04
 -20  -1  -3   -3.76    2.15
  20   1   3    2.52    1.43
  20   1   3    1.51    1.37
  20   1   3    3.59    1.66
  20   1   3    0.73    1.43
 -21  -1  -3   14.45    2.04
 -21  -1  -3   16.50    2.27
 -21  -1  -3   17.97    2.61
 -21  -1  -3    9.72    1.94
  21   1   3   17.37    2.07
  21   1   3   10.60    2.14
  21   1   3   12.12    2.42
  21   1   3   15.04    2.55
  21  -1  -2    6.09    1.89
  21  -1  -2    4.59    2.29
  21  -1  -2    2.97    2.05
 -21   1   2    3.82    1.45
 -21   1   2    3.27    1.97
 -21   1   2    1.10    1.44
  20  -1  -2    4.46    2.19
  20  -1  -2    0.77    1.89
  20  -1  -2    4.05    1.37
 -20   1   2    2.22    1.25
 -20   1   2    2.12    1.87
 -20   1   2    2.62    1.05
  19  -1  -2    7.97    2.22
  19  -1  -2    6.19    2.02
  19  -1  -2   10.30    1.90
  19  -1  -2    5.60    1.42
 -19   1   2    7.04    1.38
 -19   1   2    8.14    1.53
 -19   1   2    8.02    2.00
 -19   1   2    7.08    1.44
  18  -1  -2    9.04    2.20
  18  -1  -2    5.46    1.38
  18  -1  -2    9.03    1.84
  18  -1  -2   10.23    2.01
 -18   1   2    7.69    1.37
 -18   1   2    8.75    1.95
 -18   1   2    6.81    1.56
 -18   1   2    8.02    1.53
  17  -1  -2   59.86    4.65
  17  -1  -2   55.87    4.55
  17  -1  -2   58.11    4.95
  17  -1  -2   60.26    5.28
 -17   1   2   52.90    4.27
 -17   1   2   50.45    4.38
 -17   1   2   59.13    4.61
 -17   1   2   58.19    4.86
 -17   1   2   54.92    4.51
  16  -1  -2   14.61    2.39
  16  -1  -2   13.95    1.70
  16  -1  -2   16.09    2.21
  16  -1  -2   17.93    2.09
 -16   1   2   14.73    1.70
 -16   1   2   13.68    1.76
 -16   1   2   15.56    2.17
 -16   1   2   16.38    1.73
 -16   1   2   16.39    1.71
  15  -1  -2    8.61    1.90
  15  -1  -2   10.78    1.37
  15  -1  -2   10.74    2.08
  15  -1  -2   14.30    1.84
 -15   1   2   10.51    1.65
 -15   1   2   12.40    1.60
 -15   1   2   11.35    1.27
 -15   1   2   11.58    1.63
 -15   1   2   11.28    1.44
  14  -1  -2   21.93    2.52
  14  -1  -2   17.67    2.32
  14  -1  -2   20.00    2.23
  14  -1  -2   21.50    2.07
 -14   1   2   17.86    2.02
 -14   1   2   21.58    2.17
 -14   1   2   22.53    2.27
 -14   1   2   20.22    1.91
 -14   1   2   19.51    2.35
  13  -1  -2    5.22    1.22
  13  -1  -2    5.49    1.10
  13  -1  -2    8.75    1.49
  13  -1  -2    7.64    1.74
 -13   1   2    6.37    0.93
 -13   1   2    7.97    1.14
 -13   1   2    4.78    1.12
 -13   1   2    4.71    1.51
  12  -1  -2    3.14    1.45
  12  -1  -2    0.74    0.94
  12  -1  -2    0.81    1.17
  12  -1  -2    1.68    0.85
 -12   1   2    0.64    0.66
 -12   1   2    1.54    0.82
 -12   1   2    0.47    0.88
 -12   1   2    0.26    1.17
  11  -1  -2  189.37   13.30
  11  -1  -2  181.39   13.45
  11  -1  -2  185.41   13.34
  11  -1  -2  166.24   13.52
 -11   1   2  199.36   13.26
 -11   1   2  174.28   13.41
 -11   1   2  181.12   13.27
 -11   1   2  195.59   13.41
  10  -1  -2    4.22    0.89
  10  -1  -2    3.06    0.90
  10  -1  -2    3.75    1.28
  10  -1  -2    3.52    0.79
 -10   1   2    2.13    1.11
 -10   1   2    5.35    0.84
 -10   1   2    3.20    0.84
 -10   1   2    3.22    0.73
   9  -1  -2    0.36    0.94
   9  -1  -2    0.42    0.92
   9  -1  -2    1.43    1.06
   9  -1  -2    0.88    0.62
  -9   1   2    0.50    0.50
  -9   1   2   -0.04    0.89
  -9   1   2    0.83    0.61
  -9   1   2    0.39    0.66
   8  -1  -2   16.02    1.53
   8  -1  -2   15.49    1.70
   8  -1  -2   15.33    1.73
   8  -1  -2   17.39    1.48
   8  -1  -2   14.81    1.44
  -8   1   2   11.62    1.53
  -8   1   2   17.39    1.51
  -8   1   2   16.37    1.42
  -8   1   2   12.98    1.55
   7  -1  -2   31.75    2.58
   7  -1  -2   31.36    2.77
   7  -1  -2   30.11    2.92
   7  -1  -2   32.00    2.62
   7  -1  -2   38.09    2.63
  -7   1   2   27.00    2.71
  -7   1   2   39.36    2.65
  -7   1   2   31.02    2.68
  -7   1   2   36.02    2.63
  -7   1   2   39.90    2.65
  -7   1   2   34.06    2.61
   6  -1  -2   27.65    2.28
   6  -1  -2   26.51    2.33
   6  -1  -2   28.07    2.17
   6  -1  -2   25.33    2.36
   6  -1  -2   32.62    2.20
  -6   1   2   30.70    2.28
  -6   1   2   27.78    2.14
  -6   1   2   24.67    2.29
  -6   1   2   28.65    2.17
  -6   1   2   30.30    2.20
  -6   1   2   26.54    2.27
   5  -1  -2  158.16   10.02
   5  -1  -2  153.30   10.03
   5  -1  -2  118.13   10.14
   5  -1  -2  142.99   10.03
   5  -1  -2  126.45   10.05
   5  -1  -2  146.01   10.04
   5  -1  -2  124.00   10.08
  -5   1   2  144.25   10.09
  -5   1   2  131.59   10.02
  -5   1   2  158.77   10.03
  -5   1   2  136.84   10.07
  -5   1   2  141.40   10.02
   4  -1  -2   46.34    3.00
   4  -1  -2   38.86    3.18
   4  -1  -2   44.54    3.02
   4  -1  -2   43.41    3.07
   4  -1  -2   38.44    3.05
   4  -1  -2   36.34    3.07
   4  -1  -2   40.75    3.03
  -4   1   2   40.99    3.08
  -4   1   2   40.47    3.05
  -4   1   2   44.25    3.02
  -4   1   2   42.11    3.00
  -4   1   2   36.22    3.02
   3  -1  -2   26.49    1.89
   3  -1  -2   25.13    1.79
   3  -1  -2   23.72    1.83
   3  -1  -2   24.29    1.87
   3  -1  -2   26.08    1.85
[truncated: 5,240,577 more chars]
