# Supplementary material for: Bis(N-adamantyl-N′-ethyl­imidazolium) tetra­bromido­manganate(II)
Source: IUCrdata. 2020 Mar 3;5(Pt 3):x200261. doi: 10.1107/S2414314620002618 (PMC9462204; doi:10.1107/S2414314620002618)
Supplement: Supplementary file 2 [file x-05-x200261-Isup2.hkl]

data_I                                                                          
_shelx_title ' 1a in Pbca'                                                      
_shelx_refln_list_code          4                                               
_shelx_F_calc_maximum      711.16                                               
_exptl_crystal_F_000      3352.00                                               
_reflns_d_resolution_high  0.8400                                               
                                                                                
loop_                                                                           
 _space_group_symop_operation_xyz                                               
 'x, y, z'                                                                      
 '-x+1/2, -y, z+1/2'                                                            
 '-x, y+1/2, -z+1/2'                                                            
 'x+1/2, -y+1/2, -z'                                                            
 '-x, -y, -z'                                                                   
 'x-1/2, y, -z-1/2'                                                             
 'x, -y-1/2, z-1/2'                                                             
 '-x-1/2, y-1/2, z'                                                             
                                                                                
_cell_length_a    18.0195                                                       
_cell_length_b    18.7418                                                       
_cell_length_c    19.7401                                                       
_cell_angle_alpha  90.000                                                       
_cell_angle_beta   90.000                                                       
_cell_angle_gamma  90.000                                                       
                                                                                
_shelx_F_squared_multiplier     1.000                                           
                                                                                
loop_                                                                           
 _refln_index_h                                                                 
 _refln_index_k                                                                 
 _refln_index_l                                                                 
 _refln_F_squared_calc                                                          
 _refln_F_squared_meas                                                          
 _refln_F_squared_sigma                                                         
 _refln_observed_status                                                         
   4   0   0      74943.16      62611.27      1242.96 o                         
   6   0   0     200588.14     181294.44      4282.83 o                         
   8   0   0      62089.69      61277.73      1426.42 o                         
  10   0   0      33569.88      35671.68       847.86 o                         
  12   0   0      73150.83      80187.19      2068.42 o                         
  14   0   0      46616.55      54291.52      1368.52 o                         
  16   0   0      16464.01      19170.44       550.22 o                         
  18   0   0      60128.29      74410.13      1968.10 o                         
  20   0   0        924.03       1105.96       296.82 o                         
   4   1   0       9212.72       9358.06       163.51 o                         
   6   1   0      23651.25      22601.29       382.31 o                         
   8   1   0      20007.83      18726.56       449.37 o                         
  10   1   0      77590.01      81866.58      1830.67 o                         
  12   1   0      51144.55      57684.41      1070.77 o                         
  14   1   0       5731.85       5901.98       186.78 o                         
  16   1   0      75625.50      89488.62      1545.91 o                         
  18   1   0         61.65       -177.81       177.81 o                         
  20   1   0        364.71        107.36       236.79 o                         
   2   2   0       1440.75       1286.33        49.48 o                         
   4   2   0      52156.71      56762.84       694.43 o                         
   6   2   0      28058.20      27013.96       425.12 o                         
   8   2   0      16840.90      15826.96       301.76 o                         
  10   2   0      95631.95      99766.92      1924.40 o                         
  12   2   0      44994.27      46082.46      1172.53 o                         
  14   2   0         88.46       -111.61       111.61 o                         
  16   2   0       5644.65       6305.49       207.61 o                         
  18   2   0      31033.35      36383.75       739.07 o                         
  20   2   0      10201.65      11646.19       442.22 o                         
   2   3   0      39093.54      40849.91       472.89 o                         
   4   3   0       4328.63       4759.10        85.62 o                         
   6   3   0      18184.14      18163.87       294.47 o                         
   8   3   0      27123.05      26706.19       461.12 o                         
  10   3   0        570.37        232.65        76.61 o                         
  12   3   0       7400.53       7199.04       201.15 o                         
  14   3   0        565.13        236.29       124.65 o                         
  16   3   0       9439.00      10046.45       270.50 o                         
  18   3   0       2693.63       2943.48       215.92 o                         
  20   3   0       1285.95       1154.25       235.07 o                         
   0   4   0       9224.66      10061.28       169.86 o                         
   2   4   0        155.69        262.03        24.37 o                         
   4   4   0      82590.30      89165.71      1269.42 o                         
   6   4   0      22005.65      22309.39       338.93 o                         
   8   4   0      66767.27      63088.02      1044.78 o                         
  10   4   0     136473.50     133753.41      2190.28 o                         
  12   4   0      37710.78      37032.97       818.09 o                         
  14   4   0      32969.58      32601.80       949.16 o                         
  16   4   0      21159.14      23893.81       690.77 o                         
  18   4   0        189.11       -191.80       191.80 o                         
  20   4   0       1209.41       1160.89       230.55 o                         
   2   5   0      20558.31      21239.78       274.90 o                         
   4   5   0     106040.92     113064.35      1546.17 o                         
   6   5   0        497.84        458.67        50.29 o                         
   8   5   0       2665.50       3083.96       101.46 o                         
  10   5   0       6256.74       6087.77       181.49 o                         
  12   5   0       3189.24       2831.71       128.09 o                         
  14   5   0      21660.65      20434.13       566.36 o                         
  16   5   0       6030.38       6628.05       271.06 o                         
  18   5   0       9155.22      10427.83       393.52 o                         
  20   5   0        848.94        953.39       264.41 o                         
   0   6   0     189092.70     200209.81      3665.67 o                         
   2   6   0       7460.70       8268.25       123.72 o                         
   4   6   0      13795.02      13489.34       204.61 o                         
   6   6   0     255601.62     270170.62      3906.26 o                         
   8   6   0       4953.02       5042.83       125.22 o                         
  10   6   0       4309.89       4044.55       135.16 o                         
  12   6   0      30915.26      28227.60       570.02 o                         
  14   6   0       4628.91       4554.76       237.57 o                         
  16   6   0      13822.48      14850.56       517.14 o                         
  18   6   0       4502.25       4398.70       248.31 o                         
  20   6   0        318.18        274.34       239.62 o                         
   2   7   0      15646.23      17220.23       236.89 o                         
   4   7   0       1131.68       1053.09        49.44 o                         
   6   7   0      28494.72      29257.07       441.76 o                         
   8   7   0      29000.61      28436.27       437.56 o                         
  10   7   0      18188.82      18601.47       344.75 o                         
  12   7   0       6430.37       6082.00       180.38 o                         
  14   7   0       8583.49       7695.35       240.02 o                         
  16   7   0      12243.67      11068.81       414.91 o                         
  18   7   0       8717.04       8303.17       325.96 o                         
  20   7   0        525.05        225.41       265.26 o                         
   0   8   0      21770.13      23081.26       494.12 o                         
   2   8   0      68144.88      68423.01       943.74 o                         
   4   8   0     107039.41     108865.19      1522.45 o                         
   6   8   0       8942.65       8882.40       167.97 o                         
   8   8   0        950.02       1155.54        68.39 o                         
  10   8   0       1795.75       1780.37       102.47 o                         
  12   8   0       5489.83       5357.48       178.02 o                         
  14   8   0      18609.76      17072.93       392.86 o                         
  16   8   0      19324.15      18651.51       767.13 o                         
  18   8   0       3030.77       2809.38       257.23 o                         
  20   8   0       7131.65       7597.66       356.47 o                         
   2   9   0      81477.47      83263.53      1191.95 o                         
   4   9   0      74232.38      74241.96      1026.44 o                         
   6   9   0      47819.54      50618.36       751.33 o                         
   8   9   0      13270.00      14325.75       252.18 o                         
  10   9   0      39277.63      39689.96       635.47 o                         
  12   9   0      24503.10      22535.43       593.99 o                         
  14   9   0      26343.97      24920.89       479.58 o                         
  16   9   0       5391.53       4923.79       285.11 o                         
  18   9   0       1611.44       1535.05       242.34 o                         
   0  10   0      70307.51      67798.78      1409.05 o                         
   2  10   0     103703.41     104740.46      1529.13 o                         
   4  10   0      83885.72      84818.84      1171.24 o                         
   6  10   0       8963.87       8713.16       184.73 o                         
   8  10   0      59755.55      59577.26       904.16 o                         
  10  10   0         35.24        -14.17        98.36 o                         
  12  10   0      39611.76      37783.09       790.11 o                         
  14  10   0      65269.34      60406.74      1153.63 o                         
  16  10   0       4982.79       4371.58       267.84 o                         
  18  10   0       4521.26       4176.92       332.53 o                         
   2  11   0     130921.70     131869.77      1921.63 o                         
   4  11   0      11607.86      11519.86       201.68 o                         
   6  11   0       9829.65      10242.09       212.36 o                         
   8  11   0       1786.12       1889.36        91.48 o                         
  10  11   0      50051.46      49717.44       848.48 o                         
  12  11   0      23612.66      23605.54       508.22 o                         
  14  11   0        273.10         65.24       144.12 o                         
  16  11   0      30696.06      28440.75       686.52 o                         
  18  11   0        129.26       -337.19       337.19 o                         
   0  12   0      61001.59      60612.52      1388.46 o                         
   2  12   0       1270.56       1790.38       112.94 o                         
   4  12   0        930.75        920.82        79.49 o                         
   6  12   0      12129.66      12333.05       254.47 o                         
   8  12   0      10131.18       9835.23       213.76 o                         
  10  12   0       2764.69       2697.71       128.47 o                         
  12  12   0      17595.56      16964.55       423.28 o                         
  14  12   0      18383.66      18127.73       675.06 o                         
  16  12   0         22.57       -225.37       225.37 o                         
  18  12   0        457.74       -344.71       344.71 o                         
   2  13   0        819.41        664.19        91.91 o                         
   4  13   0       7000.46       6423.80       154.02 o                         
   6  13   0      25523.99      26125.05       468.78 o                         
   8  13   0      19274.13      19172.31       369.23 o                         
  10  13   0        329.99        275.53       131.36 o                         
  12  13   0       3908.77       3761.45       174.73 o                         
  14  13   0      15211.27      14357.88       495.87 o                         
  16  13   0       7221.31       7158.72       361.18 o                         
   0  14   0       3012.78       3077.79       173.71 o                         
   2  14   0       2770.29       3147.60       126.77 o                         
   4  14   0        485.55        462.12        96.08 o                         
   6  14   0         62.54        103.40        98.55 o                         
   8  14   0       5337.12       5539.21       175.72 o                         
  10  14   0      10289.17      10234.07       260.55 o                         
  12  14   0       4092.27       3951.55       185.07 o                         
  14  14   0        673.29        205.07       216.37 o                         
  16  14   0        613.23        170.59       322.65 o                         
   2  15   0         51.94        310.95       115.71 o                         
   4  15   0      52718.10      52268.05       887.09 o                         
   6  15   0       1691.00       1682.47       116.99 o                         
   8  15   0       4729.39       4969.13       185.37 o                         
  10  15   0      11733.44      11766.39       301.22 o                         
  12  15   0        102.02       -112.59       174.03 o                         
  14  15   0         29.17       -222.99       222.99 o                         
   0  16   0       1332.41       1308.00       167.73 o                         
   2  16   0      55995.82      54841.63       953.71 o                         
   4  16   0        130.29        355.45       117.63 o                         
   6  16   0      54231.78      52422.35       976.65 o                         
   8  16   0       2953.20       3448.90       172.91 o                         
  10  16   0         52.09         82.80       172.26 o                         
  12  16   0      19360.76      18597.05       473.10 o                         
  14  16   0       1260.96        732.35       269.84 o                         
   2  17   0       1340.34       2023.28       136.32 o                         
   4  17   0      44743.97      44619.70       794.54 o                         
   6  17   0       1590.02       1604.24       167.82 o                         
   8  17   0       1666.14       1794.62       168.15 o                         
  10  17   0       7304.92       7122.19       258.61 o                         
  12  17   0        193.00        221.39       195.69 o                         
   0  18   0       6709.55       6617.43       299.82 o                         
   2  18   0       4964.27       4975.04       178.50 o                         
   4  18   0       3722.60       3879.69       179.50 o                         
   6  18   0       2654.72       2745.95       188.79 o                         
   8  18   0         53.24       -135.22       197.46 o                         
  10  18   0       1965.59       2344.46       207.46 o                         
  12  18   0        168.12        475.88       209.63 o                         
   2  19   0       6077.20       6201.45       208.50 o                         
   4  19   0        955.40       1075.47       154.53 o                         
   6  19   0        268.33        462.91       184.55 o                         
   8  19   0       4238.12       4386.78       250.39 o                         
  10  19   0       1958.33       2165.59       240.84 o                         
   0  20   0         56.59        693.24       218.80 o                         
   2  20   0      23117.28      22718.79       487.21 o                         
   4  20   0      10907.93      10962.90       304.58 o                         
   6  20   0       7481.73       7558.55       294.90 o                         
   8  20   0       2626.72       3035.08       248.69 o                         
   2  21   0       4167.15       4618.34       216.85 o                         
   4  21   0      13396.95      13578.32       380.44 o                         
   6  21   0       4088.22       4123.08       257.67 o                         
   0  22   0       7972.55       8124.10       407.98 o                         
   2  22   0       6400.11       5950.52       278.40 o                         
   3   1   1       6041.06       6405.86        72.00 o                         
   4   1   1       7425.60       7465.73        81.57 o                         
   5   1   1       6298.25       5956.75        80.79 o                         
   6   1   1        191.23        149.19        33.80 o                         
   7   1   1      14006.02      13438.61       179.14 o                         
   8   1   1       1391.88       1225.28        52.46 o                         
   9   1   1      26246.16      26939.53       372.93 o                         
  10   1   1       8862.21       8629.94       172.76 o                         
  11   1   1       3411.48       3770.17        98.39 o                         
  12   1   1        758.56        477.85        66.49 o                         
  13   1   1       7844.58       8148.90       177.07 o                         
  14   1   1       1007.30        941.00        90.58 o                         
  15   1   1         87.11        -77.22        77.22 o                         
  16   1   1       6447.14       6688.51       146.17 o                         
  17   1   1        163.26        223.62       124.83 o                         
  18   1   1        214.45        -46.78       130.93 o                         
  19   1   1        952.79        881.02       141.90 o                         
  20   1   1         45.91       -148.39       148.39 o                         
  21   1   1       7806.83       8663.95       246.17 o                         
   2   2   1       3807.13       3833.76        49.69 o                         
   3   2   1      93785.24     100543.20       898.78 o                         
   4   2   1       4646.11       4982.47        56.01 o                         
   5   2   1      80194.67      84208.29       847.87 o                         
   6   2   1       2047.32       1881.93        46.31 o                         
   7   2   1       8156.00       7907.46       117.55 o                         
   8   2   1         48.88        -41.91        41.91 o                         
   9   2   1       1028.62        764.10        50.96 o                         
  10   2   1       9554.38       9483.55       155.48 o                         
  11   2   1         18.68        -61.19        61.19 o                         
  12   2   1       9479.25       9565.17       207.40 o                         
  13   2   1        581.69        565.63        69.28 o                         
  14   2   1      15924.41      17333.06       336.31 o                         
  15   2   1       4438.32       5075.23       121.55 o                         
  16   2   1        776.50        464.12        92.63 o                         
  17   2   1      23178.06      27615.90       424.45 o                         
  18   2   1      13339.20      15935.76       300.57 o                         
  19   2   1        313.45        280.23       144.50 o                         
  20   2   1        234.25          4.15       143.34 o                         
  21   2   1        483.60        330.01       181.39 o                         
   1   3   1       4801.80       5151.70        46.88 o                         
   2   3   1     107249.09     113192.71       952.45 o                         
   3   3   1      73595.12      78861.36       684.71 o                         
   4   3   1       7615.25       7881.18        85.68 o                         
   5   3   1      39365.36      41599.97       423.09 o                         
   6   3   1       1675.59       1699.93        40.52 o                         
   7   3   1       3012.19       2842.82        61.84 o                         
   8   3   1       6596.89       6356.00       100.65 o                         
   9   3   1        881.05        779.17        52.36 o                         
  10   3   1       1229.12       1295.26        62.46 o                         
  11   3   1       8710.16       8293.57       144.11 o                         
  12   3   1       3173.18       3024.18        81.80 o                         
  13   3   1       1968.66       1909.06        85.54 o                         
  14   3   1       1082.56        821.11        85.40 o                         
  15   3   1          2.98        -89.98        89.98 o                         
  16   3   1        853.73        715.26        99.68 o                         
  17   3   1       4187.55       4389.24       157.21 o                         
  18   3   1        252.06        110.19       136.48 o                         
  19   3   1       7790.52       8891.77       256.08 o                         
  20   3   1         65.67       -163.94       163.94 o                         
  21   3   1      11832.56      14599.96       392.39 o                         
   0   4   1      24876.36      25915.15       311.36 o                         
   1   4   1        512.25        630.12        17.99 o                         
   2   4   1     104734.59     110865.51       902.19 o                         
   3   4   1      25209.21      26687.72       249.97 o                         
   4   4   1       9846.91      10360.31       113.92 o                         
   5   4   1      48533.92      49917.48       516.64 o                         
   6   4   1      25254.45      25044.30       273.23 o                         
   7   4   1      52733.96      52448.73       577.51 o                         
   8   4   1      48004.75      47400.51       546.13 o                         
   9   4   1        525.91        432.42        47.43 o                         
  10   4   1      14212.20      13431.17       218.51 o                         
  11   4   1      19719.82      18337.77       284.75 o                         
  12   4   1         51.04        -61.66        61.66 o                         
  13   4   1      14530.44      14275.80       263.11 o                         
  14   4   1       7367.54       7092.08       154.46 o                         
  15   4   1       3114.26       3130.87       111.95 o                         
  16   4   1       1689.67       1728.62       110.01 o                         
  17   4   1        846.92        850.20       131.29 o                         
  18   4   1       2551.59       2343.06       157.08 o                         
  19   4   1      10808.19      12602.89       273.60 o                         
  20   4   1      17476.24      21463.69       438.19 o                         
  21   4   1       4758.61       6207.38       235.28 o                         
   1   5   1      30086.24      31678.49       292.69 o                         
   2   5   1      22775.10      24495.91       222.76 o                         
   3   5   1      69804.64      73393.95       675.11 o                         
   4   5   1      61185.09      62019.51       598.03 o                         
   5   5   1      55662.41      56054.91       600.00 o                         
   6   5   1      24877.61      25516.40       278.80 o                         
   7   5   1        810.68        889.92        42.19 o                         
   8   5   1      67553.75      69714.58       783.87 o                         
   9   5   1     128834.62     124391.93      1422.22 o                         
  10   5   1      35431.19      33995.23       416.86 o                         
  11   5   1        121.17        -61.84        61.84 o                         
  12   5   1       1247.55        898.86        74.72 o                         
  13   5   1       7684.62       7027.27       180.84 o                         
  14   5   1        695.13        421.44        94.93 o                         
  15   5   1       7596.31       7616.45       215.88 o                         
  16   5   1       4249.09       4370.05       137.45 o                         
  17   5   1      26845.74      28823.97       584.20 o                         
  18   5   1      14972.33      16928.67       342.97 o                         
  19   5   1       3368.84       3704.01       178.17 o                         
  20   5   1          5.26       -160.81       160.81 o                         
   0   6   1        231.50        311.69        32.30 o                         
   1   6   1      61965.86      65246.22       612.07 o                         
   2   6   1      49970.95      51785.14       479.29 o                         
   3   6   1       2131.85       2170.39        37.35 o                         
   4   6   1        137.86        228.15        26.86 o                         
   5   6   1       3746.03       3568.32        57.10 o                         
   6   6   1      33080.90      35108.90       378.86 o                         
   7   6   1     196842.30     201331.52      2152.75 o                         
   8   6   1      76259.20      77719.95       883.20 o                         
   9   6   1        513.18        472.06        55.16 o                         
  10   6   1      14763.88      14335.60       201.09 o                         
  11   6   1      18635.99      17459.57       273.58 o                         
  12   6   1         95.62        -83.37        83.37 o                         
  13   6   1        815.53        558.61        86.96 o                         
  14   6   1      15234.56      14754.43       307.43 o                         
  15   6   1      29669.47      29491.48       545.38 o                         
  16   6   1        564.34        103.24       123.56 o                         
  17   6   1       1830.59       1831.52       150.23 o                         
  18   6   1        107.51       -143.90       143.90 o                         
  19   6   1       2094.01       2101.57       182.21 o                         
  20   6   1      14563.83      15968.66       397.21 o                         
   1   7   1      17047.41      17602.17       176.49 o                         
   2   7   1        642.22        626.17        28.10 o                         
   3   7   1       4266.47       4611.15        64.18 o                         
   4   7   1       4961.29       5331.89        73.67 o                         
   5   7   1       5631.30       5449.43        79.41 o                         
   6   7   1       1574.27       1937.56        48.50 o                         
   7   7   1       9946.29      10650.71       135.44 o                         
   8   7   1      10060.91      10619.86       141.51 o                         
   9   7   1      83043.17      83537.84       950.57 o                         
  10   7   1         42.97        -62.19        65.15 o                         
  11   7   1       5230.41       4813.08       108.86 o                         
  12   7   1        142.26        -75.93        75.93 o                         
  13   7   1       5695.34       5061.52       138.59 o                         
  14   7   1        733.42        340.38        89.07 o                         
  15   7   1       4554.40       4354.82       173.47 o                         
  16   7   1        685.42        496.08       130.62 o                         
  17   7   1      10033.69      10074.31       259.59 o                         
  18   7   1        175.42        -81.85       150.19 o                         
  19   7   1        462.77         89.72       171.72 o                         
  20   7   1        162.02       -210.91       216.88 o                         
   0   8   1      66796.02      68932.92       987.66 o                         
   1   8   1       3717.36       3686.26        57.10 o                         
   2   8   1       7238.74       7720.16        91.87 o                         
   3   8   1         31.35         58.77        31.02 o                         
   4   8   1      13292.14      14102.01       151.41 o                         
   5   8   1        556.33        626.37        39.13 o                         
   6   8   1      39685.09      40925.86       436.47 o                         
   7   8   1      14301.13      14805.54       178.24 o                         
   8   8   1        797.67        762.95        51.76 o                         
   9   8   1         46.20         -8.66        56.03 o                         
  10   8   1      10936.92      10675.47       160.41 o                         
  11   8   1          2.70        -69.69        69.69 o                         
  12   8   1      40043.61      37978.20       477.35 o                         
  13   8   1       1361.66        872.03        86.23 o                         
  14   8   1         41.64        -85.24        85.24 o                         
  15   8   1      10291.42       9064.57       236.68 o                         
  16   8   1       5380.46       5002.05       199.42 o                         
  17   8   1         28.09       -155.84       155.84 o                         
  18   8   1       5440.86       5733.19       221.75 o                         
  19   8   1          2.99       -170.91       170.91 o                         
  20   8   1         57.71       -204.36       204.36 o                         
   1   9   1       1366.34       1250.63        40.64 o                         
   2   9   1       4927.48       5148.48        73.98 o                         
   3   9   1      29222.87      30046.88       311.46 o                         
   4   9   1       8168.38       8374.62       106.43 o                         
   5   9   1        896.90        793.21        44.85 o                         
   6   9   1        504.02        676.29        45.19 o                         
   7   9   1        737.04        807.44        48.71 o                         
   8   9   1       7454.94       7665.83       115.68 o                         
   9   9   1       4530.81       4630.59        89.22 o                         
  10   9   1       2043.85       2136.65        75.98 o                         
  11   9   1       1941.26       1999.37        83.67 o                         
  12   9   1         80.33        -78.71        78.71 o                         
  13   9   1        857.43        632.21        87.46 o                         
  14   9   1        106.42        -93.77        93.77 o                         
  15   9   1       3785.65       3265.02       162.64 o                         
  16   9   1       2598.59       2179.93       145.24 o                         
  17   9   1        624.81        133.07       162.19 o                         
  18   9   1       1761.53       1461.36       186.99 o                         
  19   9   1       5638.54       5605.32       262.82 o                         
   0  10   1       2789.83       2769.74        78.32 o                         
   1  10   1        578.93        663.71        43.11 o                         
   2  10   1      22962.49      23437.84       251.42 o                         
   3  10   1       3273.73       2897.28        58.41 o                         
   4  10   1      29263.88      29415.09       308.37 o                         
   5  10   1      36787.21      37060.07       399.91 o                         
   6  10   1      15920.33      16198.66       196.74 o                         
   7  10   1       5022.27       5330.63        90.69 o                         
   8  10   1      14593.62      14895.39       186.04 o                         
   9  10   1      25230.28      25887.17       309.16 o                         
  10  10   1        126.02        114.81        69.15 o                         
  11  10   1       7337.71       7131.87       134.24 o                         
  12  10   1       1491.39       1301.02        91.27 o                         
  13  10   1      34406.65      32322.89       549.50 o                         
  14  10   1       8458.63       7986.56       219.43 o                         
  15  10   1       1579.43       1013.42       132.26 o                         
  16  10   1       8158.53       7221.29       252.01 o                         
  17  10   1       1684.83       1315.34       165.36 o                         
  18  10   1       3256.01       3328.03       195.20 o                         
  19  10   1       2621.67       2179.39       207.02 o                         
   1  11   1       6785.66       6690.49        98.57 o                         
   2  11   1      16525.73      16079.54       188.87 o                         
   3  11   1      71066.50      71393.77       743.70 o                         
   4  11   1       6926.64       7013.33       101.77 o                         
   5  11   1       3291.82       3272.00        72.89 o                         
   6  11   1        315.68        373.30        52.19 o                         
   7  11   1        191.87        207.61        55.56 o                         
   8  11   1       3365.77       3651.70        80.30 o                         
   9  11   1      11446.50      11666.04       169.46 o                         
  10  11   1       1387.31       1537.56        76.54 o                         
  11  11   1      27988.43      27323.37       358.30 o                         
  12  11   1      13249.96      13393.77       267.82 o                         
  13  11   1        934.56        550.46       101.15 o                         
  14  11   1       1354.36       1180.35       122.07 o                         
  15  11   1      10548.14       9758.95       270.24 o                         
  16  11   1       7238.11       6600.77       272.17 o                         
  17  11   1          5.64       -176.80       176.80 o                         
  18  11   1         73.89       -211.38       211.38 o                         
   0  12   1       6087.53       6040.13       149.72 o                         
   1  12   1      10185.81      10459.85       156.09 o                         
   2  12   1      24108.48      23991.47       295.75 o                         
   3  12   1        587.40        689.68        59.91 o                         
   4  12   1      41952.09      42263.34       475.45 o                         
   5  12   1      12185.75      12605.87       171.56 o                         
   6  12   1       3210.66       3299.99        84.98 o                         
   7  12   1        923.68       1067.94        64.65 o                         
   8  12   1      34036.09      34559.70       419.73 o                         
   9  12   1       2645.85       2769.26        81.68 o                         
  10  12   1       8157.28       7912.25       146.51 o                         
  11  12   1         55.79         28.62        83.57 o                         
  12  12   1       1371.55       1332.72       101.22 o                         
  13  12   1       8542.75       8502.97       206.58 o                         
  14  12   1      20889.48      19732.12       437.15 o                         
  15  12   1         43.27       -153.63       153.63 o                         
  16  12   1       8474.56       7972.28       244.82 o                         
  17  12   1        380.78       -206.34       206.34 o                         
  18  12   1        721.19       -132.05       249.52 o                         
   1  13   1       1694.29       1717.14        66.88 o                         
   2  13   1       5120.47       4979.44       101.36 o                         
   3  13   1         92.91        146.91        64.79 o                         
   4  13   1        362.00        318.26        64.49 o                         
   5  13   1      17199.81      16988.12       220.11 o                         
   6  13   1       2642.52       2801.16        81.37 o                         
   7  13   1      19610.06      19341.23       257.96 o                         
   8  13   1       7759.20       7717.86       141.89 o                         
   9  13   1       1580.95       1693.64        83.68 o                         
  10  13   1       1022.66        842.16        88.20 o                         
  11  13   1        467.46        410.25        95.50 o                         
  12  13   1       1355.20       1123.12       102.72 o                         
  13  13   1       2061.36       2049.84       122.73 o                         
  14  13   1        130.88       -133.61       133.61 o                         
  15  13   1       3772.65       3378.98       173.79 o                         
  16  13   1        472.13       -164.82       164.82 o                         
  17  13   1        642.81         44.89       222.17 o                         
   0  14   1      26944.60      26563.88       484.36 o                         
   1  14   1       1916.13       1753.63        73.16 o                         
   2  14   1       1622.87       1633.19        73.53 o                         
   3  14   1      23303.17      22220.63       291.80 o                         
   4  14   1      20688.06      19973.52       267.97 o                         
   5  14   1      53793.60      53000.77       633.21 o                         
   6  14   1      64992.30      64313.21       761.02 o                         
   7  14   1       1078.66       1287.09        83.62 o                         
   8  14   1         15.35          0.30        78.44 o                         
   9  14   1       2429.16       2454.74        99.21 o                         
  10  14   1         88.01        107.52        94.35 o                         
  11  14   1       3769.45       3683.26       128.21 o                         
  12  14   1      24702.15      24831.99       368.91 o                         
  13  14   1       8617.06       8500.72       217.57 o                         
  14  14   1       3526.17       3060.74       163.17 o                         
  15  14   1        444.25       -156.81       156.81 o                         
  16  14   1       7935.27       7247.54       277.75 o                         
   1  15   1       1927.76       2030.57        88.86 o                         
   2  15   1       5719.63       5564.60       120.14 o                         
   3  15   1      19408.85      18489.57       254.87 o                         
   4  15   1      37383.26      36344.21       447.48 o                         
   5  15   1      20099.79      19813.59       274.74 o                         
   6  15   1       1814.68       2057.72        94.12 o                         
   7  15   1       5131.35       5450.29       124.66 o                         
   8  15   1      12453.12      12596.43       205.70 o                         
   9  15   1       1258.85       1223.59       102.95 o                         
  10  15   1      18936.86      19072.38       294.93 o                         
  11  15   1      38082.21      37014.79       515.89 o                         
  12  15   1       1409.46       1275.50       124.88 o                         
  13  15   1       9304.72       9573.68       216.66 o                         
  14  15   1        524.39        155.73       166.13 o                         
  15  15   1         16.47       -172.69       172.69 o                         
   0  16   1      39810.22      38176.10       679.66 o                         
   1  16   1       6781.62       6854.01       135.61 o                         
   2  16   1        313.39        510.19        85.58 o                         
   3  16   1        817.62        895.32        87.80 o                         
   4  16   1       3305.31       3641.80       104.29 o                         
   5  16   1      15336.00      15069.60       234.07 o                         
   6  16   1      41203.27      40128.87       539.23 o                         
   7  16   1       5790.90       5977.69       141.17 o                         
   8  16   1        675.11        621.44       101.10 o                         
   9  16   1        307.03        381.48       112.30 o                         
  10  16   1       3459.82       3588.72       138.74 o                         
  11  16   1       2459.30       2673.85       142.28 o                         
  12  16   1      14098.93      13962.93       265.61 o                         
  13  16   1       4884.14       5054.42       187.32 o                         
  14  16   1        844.81        637.86       175.67 o                         
   1  17   1       7037.90       7232.83       142.79 o                         
   2  17   1          0.32        -49.75        88.58 o                         
   3  17   1       1005.20       1064.49        96.71 o                         
   4  17   1        421.00        513.34        95.42 o                         
   5  17   1       5961.66       6015.28       146.76 o                         
   6  17   1        298.96        467.86       112.10 o                         
   7  17   1        308.39        434.40       113.01 o                         
   8  17   1        371.91        318.98       118.39 o                         
   9  17   1        175.37        264.44       123.35 o                         
  10  17   1        199.25        219.05       127.11 o                         
  11  17   1       3553.15       3680.94       161.92 o                         
  12  17   1        902.49        862.99       145.74 o                         
  13  17   1         14.84       -129.18       160.73 o                         
   0  18   1       3232.75       3425.88       163.63 o                         
   1  18   1       6990.58       7073.77       145.23 o                         
   2  18   1      17466.85      16965.18       257.37 o                         
   3  18   1       5856.29       5919.96       141.89 o                         
   4  18   1      11857.08      11617.80       212.38 o                         
   5  18   1       5366.93       5600.79       153.11 o                         
   6  18   1        193.39        163.71       126.89 o                         
   7  18   1       9924.27       9894.78       215.92 o                         
   8  18   1       8387.69       8262.42       205.24 o                         
   9  18   1       1644.45       1800.63       144.55 o                         
  10  18   1      11031.73      11119.44       236.86 o                         
  11  18   1        257.31        294.68       140.59 o                         
  12  18   1       1663.62       1817.71       155.13 o                         
   1  19   1      27775.02      26495.36       364.82 o                         
   2  19   1       3090.66       3097.73       122.04 o                         
   3  19   1        477.85        603.27       110.52 o                         
   4  19   1       4226.74       3936.27       136.04 o                         
   5  19   1        508.58        675.77       123.29 o                         
   6  19   1        299.78        259.67       134.05 o                         
   7  19   1          4.08         17.82       137.72 o                         
   8  19   1        726.78        969.15       152.66 o                         
   9  19   1       3337.94       3539.18       169.03 o                         
  10  19   1        243.31        170.23       148.75 o                         
  11  19   1         95.43         48.83       145.54 o                         
   0  20   1      26587.82      25823.07       521.51 o                         
   1  20   1       7898.52       8589.37       177.13 o                         
   2  20   1       1049.07       1335.01       115.55 o                         
   3  20   1       2863.46       3191.35       134.85 o                         
   4  20   1         38.47        348.39       118.36 o                         
   5  20   1          0.14        156.27       136.37 o                         
   6  20   1       7678.60       8295.45       219.52 o                         
   7  20   1       3996.22       4350.92       186.37 o                         
   8  20   1        734.25        790.45       157.51 o                         
   9  20   1        409.71        617.30       160.56 o                         
   1  21   1      10154.88      10711.93       218.34 o                         
   2  21   1       8684.24       8721.01       193.14 o                         
   3  21   1       7091.44       7272.52       179.27 o                         
   4  21   1       4672.72       5099.48       177.58 o                         
   5  21   1       1675.77       1966.38       153.47 o                         
   6  21   1         83.91        411.26       163.16 o                         
   7  21   1        348.99        533.01       174.02 o                         
   0  22   1      27126.39      25826.23       623.56 o                         
   1  22   1        814.63       1205.74       155.57 o                         
   2  22   1        623.85        952.15       160.08 o                         
   3  22   1        262.90        591.27       159.77 o                         
   2   0   2      12011.80       9029.14       253.22 o                         
   3   0   2      59419.90      60303.67       757.80 o                         
   4   0   2      14331.62      14494.73       193.34 o                         
   5   0   2      57669.58      56324.35       911.26 o                         
   6   0   2      45135.29      44221.70       698.85 o                         
   7   0   2      40181.04      39031.43       674.80 o                         
   8   0   2     106568.70     108810.79      1783.27 o                         
   9   0   2      16079.65      15783.81       297.23 o                         
  10   0   2      54784.26      56059.46      1524.12 o                         
  11   0   2      17383.27      17430.56       704.34 o                         
  12   0   2      76098.73      76010.01      3233.02 o                         
  13   0   2      69968.61      70971.66      3029.60 o                         
  14   0   2      26270.27      29495.12      1069.34 o                         
  15   0   2       6367.25       7243.36       250.89 o                         
  16   0   2       2802.41       2809.22       181.60 o                         
  17   0   2       6150.28       7259.04       275.79 o                         
  18   0   2         27.63        -47.07       190.06 o                         
  19   0   2       1466.43       1110.54       205.04 o                         
  20   0   2        184.03       -228.51       228.51 o                         
  21   0   2       3776.29       4522.60       288.34 o                         
   2   1   2       4217.28       3930.57        57.56 o                         
   3   1   2      12927.36      13762.31       124.74 o                         
   4   1   2      22017.47      23286.47       223.99 o                         
   5   1   2      82225.23      83952.36       879.64 o                         
   6   1   2      17318.13      16954.97       199.17 o                         
   7   1   2      19648.38      19670.98       235.38 o                         
   8   1   2       8765.50       8313.52       122.51 o                         
   9   1   2        429.34        390.80        40.89 o                         
  10   1   2       2072.37       1938.00        58.80 o                         
  11   1   2      92073.58      90422.96      1803.94 o                         
  12   1   2        335.42        327.33        56.21 o                         
  13   1   2       3034.68       2840.23       112.85 o                         
  14   1   2       9377.75      10387.61       274.50 o                         
  15   1   2       5627.07       5872.99       169.24 o                         
  16   1   2       7157.61       8109.99       193.49 o                         
  17   1   2      25462.91      30042.69       483.69 o                         
  18   1   2       3532.86       4075.52       160.94 o                         
  19   1   2       3641.76       3997.66       164.89 o                         
  20   1   2       1210.65       1084.44       167.05 o                         
  21   1   2       1664.13       1694.79       191.99 o                         
   1   2   2       2467.84       1998.27        28.23 o                         
   2   2   2      21886.12      23273.37       204.81 o                         
   3   2   2      29189.27      29525.16       266.08 o                         
   4   2   2      66699.91      69515.00       654.68 o                         
   5   2   2       3056.83       2921.57        57.48 o                         
   6   2   2          3.10        -12.46        29.46 o                         
   7   2   2         74.47         45.03        35.29 o                         
   8   2   2      52227.12      49645.85       571.11 o                         
   9   2   2       1586.77       1056.64        51.63 o                         
  10   2   2      16075.22      15151.54       206.21 o                         
  11   2   2         43.62        -58.14        58.14 o                         
  12   2   2       1898.54       1851.89        78.22 o                         
  13   2   2      13581.81      13827.98       316.57 o                         
  14   2   2      37054.37      40727.12       742.46 o                         
  15   2   2       1899.85       2115.13       117.71 o                         
  16   2   2       7797.06       8382.32       185.24 o                         
  17   2   2        713.01        618.04       136.56 o                         
  18   2   2         97.29       -136.44       136.44 o                         
  19   2   2         20.17       -147.37       147.37 o                         
  20   2   2      11231.90      12757.31       360.66 o                         
  21   2   2         23.45        -61.47       168.58 o                         
   1   3   2      74048.36      78749.53       688.00 o                         
   2   3   2      86263.54      90009.77       780.08 o                         
   3   3   2      23745.19      24260.04       223.39 o                         
   4   3   2     242454.20     253865.98      2465.04 o                         
   5   3   2        113.21        131.40        25.37 o                         
   6   3   2         51.80         27.70        26.36 o                         
   7   3   2       4271.21       3995.74        65.98 o                         
   8   3   2       5105.73       5484.11        94.79 o                         
   9   3   2      42116.33      40752.16       463.13 o                         
  10   3   2      44531.56      42908.54       522.78 o                         
  11   3   2      10920.71       9783.54       154.43 o                         
  12   3   2      16683.69      16400.80       232.11 o                         
  13   3   2       5070.89       4999.84       129.25 o                         
  14   3   2      17452.14      18306.63       308.22 o                         
  15   3   2       2507.89       2735.23       108.87 o                         
  16   3   2        215.44       -103.45       103.45 o                         
  17   3   2         30.95       -114.83       114.83 o                         
  18   3   2       5443.59       6228.96       189.47 o                         
  19   3   2       5570.50       6550.91       197.18 o                         
  20   3   2         40.03        -87.66       181.88 o                         
  21   3   2       5600.09       6209.36       228.89 o                         
   0   4   2     156311.33     163987.80      2022.18 o                         
   1   4   2      45367.64      47762.25       405.11 o                         
   2   4   2     192548.80     201785.02      1826.77 o                         
   3   4   2       3931.38       3991.29        51.64 o                         
   4   4   2     166531.23     177960.02      1900.06 o                         
   5   4   2         14.76         13.07        25.31 o                         
   6   4   2         53.55         23.70        31.15 o                         
   7   4   2      16684.03      17436.40       203.67 o                         
   8   4   2       8919.30       8755.92       125.46 o                         
   9   4   2         61.35        -44.95        44.95 o                         
  10   4   2        239.94         56.29        57.72 o                         
  11   4   2        671.12        490.75        52.87 o                         
  12   4   2      10457.29       9818.70       210.03 o                         
  13   4   2        625.20        336.43        73.53 o                         
  14   4   2      12370.95      12015.92       258.30 o                         
  15   4   2       2074.14       1860.85       102.38 o                         
  16   4   2       5232.54       5052.35       149.42 o                         
  17   4   2        829.89        704.36       124.17 o                         
  18   4   2       4715.30       5298.88       182.99 o                         
  19   4   2          4.15       -152.73       152.73 o                         
  20   4   2      25692.56      32354.96       717.87 o                         
  21   4   2         47.93        -87.62       182.29 o                         
   1   5   2      15354.49      16263.56       166.04 o                         
   2   5   2      20151.87      21686.19       210.54 o                         
   3   5   2       4881.47       5077.08        62.95 o                         
   4   5   2      30871.93      31802.37       326.15 o                         
   5   5   2       4491.96       3964.85        62.33 o                         
   6   5   2      14478.56      14887.61       174.53 o                         
   7   5   2      15258.95      15361.40       182.75 o                         
   8   5   2      16347.27      17197.40       212.86 o                         
   9   5   2      10561.88      11272.34       154.13 o                         
  10   5   2        437.66        275.25        52.92 o                         
  11   5   2       8448.50       7763.10       133.25 o                         
  12   5   2       2121.30       2070.17        93.13 o                         
  13   5   2      12659.65      11697.07       211.15 o                         
  14   5   2       1636.16       1312.35        94.52 o                         
  15   5   2       9839.26       9615.40       189.68 o                         
  16   5   2       1215.74       1045.77       117.83 o                         
  17   5   2       6071.85       6359.58       183.24 o                         
  18   5   2       1207.33       1195.03       152.58 o                         
  19   5   2       2001.64       2233.24       175.63 o                         
  20   5   2        932.86        739.55       176.12 o                         
   0   6   2     108900.48     113678.49      1648.53 o                         
   1   6   2        112.34        117.16        23.48 o                         
   2   6   2      13593.68      14179.14       149.93 o                         
   3   6   2      14971.52      16001.34       171.58 o                         
   4   6   2       5121.75       4981.82        69.17 o                         
   5   6   2      12475.18      13102.21       149.27 o                         
   6   6   2      48210.80      48624.14       523.13 o                         
   7   6   2      56051.90      58569.50       636.63 o                         
   8   6   2       2343.35       2444.44        61.69 o                         
   9   6   2       5601.21       6076.12       101.40 o                         
  10   6   2       1074.57        770.93        59.06 o                         
  11   6   2       7660.37       7144.99       132.54 o                         
  12   6   2      14962.14      14306.05       279.69 o                         
  13   6   2        445.84        195.35        81.98 o                         
  14   6   2         28.84        -91.58        91.58 o                         
  15   6   2       4290.49       4254.30       137.50 o                         
  16   6   2       1507.94       1405.37       138.78 o                         
  17   6   2         92.52       -126.35       126.35 o                         
  18   6   2      17263.55      18198.97       466.04 o                         
  19   6   2       5620.95       5647.65       211.01 o                         
  20   6   2       1286.61       1139.52       191.43 o                         
   1   7   2       1097.88       1016.88        33.60 o                         
   2   7   2       6264.36       6212.78        80.38 o                         
   3   7   2       4488.15       4576.20        64.05 o                         
   4   7   2      61017.59      61906.53       648.91 o                         
   5   7   2      95339.06      99321.92      1012.79 o                         
   6   7   2      14020.83      14898.95       174.85 o                         
   7   7   2      15856.85      15895.84       189.95 o                         
   8   7   2        272.96        278.88        47.57 o                         
   9   7   2       2918.76       2827.58        73.94 o                         
  10   7   2       8704.79       8200.90       137.59 o                         
  11   7   2       2288.29       2112.11        82.95 o                         
  12   7   2       7452.69       6692.10       133.90 o                         
  13   7   2       2120.96       1909.81        97.76 o                         
  14   7   2      13266.39      11962.64       272.14 o                         
  15   7   2      10820.37       9966.54       211.22 o                         
  16   7   2        642.52        285.50       149.34 o                         
  17   7   2       9212.94       9344.03       238.99 o                         
  18   7   2       2793.18       3018.25       228.11 o                         
  19   7   2        378.32         51.86       173.82 o                         
  20   7   2        418.08        121.17       191.10 o                         
   0   8   2        100.43         63.89        40.33 o                         
   1   8   2      35160.11      35861.98       365.68 o                         
   2   8   2      14320.61      14288.88       157.24 o                         
   3   8   2       9333.51       9513.57       114.80 o                         
   4   8   2         91.70        124.96        35.39 o                         
   5   8   2       5877.98       5928.91        88.39 o                         
   6   8   2      21397.34      20501.21       230.23 o                         
   7   8   2       1777.71       1577.71        51.45 o                         
   8   8   2       2327.22       2121.04        62.13 o                         
   9   8   2       7312.62       7286.98       115.50 o                         
  10   8   2      51984.92      51985.06       604.63 o                         
  11   8   2       3013.37       2723.95        86.72 o                         
  12   8   2      70912.11      69337.23       823.04 o                         
  13   8   2       6140.60       5808.45       128.07 o                         
  14   8   2       5210.59       4985.70       137.38 o                         
  15   8   2        719.39        306.96       117.35 o                         
  16   8   2       6461.50       6131.33       277.60 o                         
  17   8   2       1942.35       1653.53       155.89 o                         
  18   8   2         40.41       -172.65       172.65 o                         
  19   8   2       1421.73       1069.75       182.58 o                         
   1   9   2       6349.04       6303.34        87.78 o                         
   2   9   2      10753.19      11405.92       133.25 o                         
   3   9   2     119907.09     119909.70      1247.65 o                         
   4   9   2      10010.78       9886.39       122.94 o                         
   5   9   2       5820.55       6131.48        90.43 o                         
   6   9   2      11780.15      11165.25       141.86 o                         
   7   9   2       7975.13       8470.66       121.65 o                         
   8   9   2      13212.63      13129.77       171.71 o                         
   9   9   2      10298.85      10261.56       148.09 o                         
  10   9   2       1056.52       1073.61        70.27 o                         
  11   9   2      33396.86      32835.48       409.78 o                         
  12   9   2      13779.16      13512.16       207.52 o                         
  13   9   2       1368.56       1258.41        91.05 o                         
  14   9   2       6679.24       6052.04       165.43 o                         
  15   9   2      33314.41      31679.80       497.95 o                         
  16   9   2       5314.53       5148.54       238.03 o                         
  17   9   2        407.07       -107.17       154.27 o                         
  18   9   2       3775.93       4053.54       226.63 o                         
  19   9   2       2186.19       2126.63       237.55 o                         
   0  10   2       2631.02       2559.53        79.42 o                         
   1  10   2      44616.19      42302.59       446.03 o                         
   2  10   2       3713.29       3798.01        67.88 o                         
   3  10   2        199.38        180.97        43.41 o                         
   4  10   2       2286.23       2404.63        55.39 o                         
   5  10   2      33212.65      33358.78       367.01 o                         
   6  10   2      11900.60      12098.12       157.51 o                         
   7  10   2      33408.06      34041.59       385.45 o                         
   8  10   2      14583.70      14658.43       194.83 o                         
   9  10   2      17063.74      17050.46       228.37 o                         
  10  10   2       7675.12       7890.52       143.77 o                         
  11  10   2       3940.05       3598.78       101.06 o                         
  12  10   2       2693.90       2684.86        97.90 o                         
  13  10   2      43895.66      42831.22       538.62 o                         
  14  10   2       3249.26       3100.18       149.38 o                         
  15  10   2       7515.20       7339.92       218.12 o                         
  16  10   2       2041.22       2056.12       171.45 o                         
  17  10   2       5106.85       4709.84       236.85 o                         
  18  10   2        420.69         15.89       168.52 o                         
  19  10   2       2874.82       2534.73       216.22 o                         
   1  11   2      11742.97      11979.95       150.70 o                         
   2  11   2       5891.78       5820.31        89.85 o                         
   3  11   2      46359.52      45496.32       508.34 o                         
   4  11   2          6.06        -36.50        48.96 o                         
   5  11   2       1994.33       2064.38        61.47 o                         
   6  11   2       5143.04       4883.87        96.41 o                         
   7  11   2        347.41        329.23        63.95 o                         
   8  11   2       9796.49       9895.67       158.39 o                         
   9  11   2      25040.53      25218.90       307.10 o                         
  10  11   2       7113.97       7205.06       134.55 o                         
  11  11   2       1793.24       1652.48        94.45 o                         
  12  11   2       1573.35       1354.45        94.89 o                         
  13  11   2       5642.24       5380.08       148.94 o                         
  14  11   2        184.95        -85.73       117.82 o                         
  15  11   2      14732.80      13946.99       278.08 o                         
  16  11   2       2395.02       1944.67       167.28 o                         
  17  11   2       3246.71       2729.64       222.79 o                         
  18  11   2         46.68       -191.72       191.72 o                         
   0  12   2     111560.46     108040.72      1728.12 o                         
   1  12   2       2614.73       2435.97        70.11 o                         
   2  12   2       4336.40       4268.19        87.69 o                         
   3  12   2        184.76        158.32        51.77 o                         
   4  12   2       2256.96       2318.36        70.10 o                         
   5  12   2       1753.01       1895.55        62.01 o                         
   6  12   2      14850.22      14565.81       206.32 o                         
   7  12   2      10749.56      10533.00       165.50 o                         
   8  12   2      18242.81      17771.21       241.18 o                         
   9  12   2      13253.40      13187.58       204.06 o                         
  10  12   2       2711.45       2944.80       101.85 o                         
  11  12   2       2888.30       2842.69       106.31 o                         
  12  12   2         16.64        -85.06        94.33 o                         
  13  12   2       2594.34       2025.33       121.00 o                         
  14  12   2       5426.18       5206.97       173.05 o                         
  15  12   2       2475.05       2199.17       157.51 o                         
  16  12   2        743.13        119.13       172.13 o                         
  17  12   2        208.65       -202.84       202.84 o                         
   1  13   2       7258.47       7361.50       124.26 o                         
   2  13   2      58470.71      57549.96       709.48 o                         
   3  13   2         13.75        -60.22        60.22 o                         
   4  13   2       1117.95       1060.86        66.10 o                         
   5  13   2        292.40        523.90        61.38 o                         
   6  13   2      18328.30      18386.74       255.14 o                         
   7  13   2        523.69        608.76        74.85 o                         
   8  13   2      36617.73      36715.16       459.16 o                         
   9  13   2       1470.99       1671.18        85.93 o                         
  10  13   2      23130.45      22801.31       315.02 o                         
  11  13   2       1875.39       1923.90       105.45 o                         
  12  13   2       1253.83       1148.86       109.71 o                         
  13  13   2        338.96        200.19       109.96 o                         
  14  13   2        425.24        204.82       130.57 o                         
  15  13   2         27.44       -160.52       160.52 o                         
  16  13   2      21346.09      20181.60       418.78 o                         
  17  13   2          1.82       -200.94       200.94 o                         
   0  14   2      33110.91      32253.26       544.17 o                         
   1  14   2        128.89         87.42        65.50 o                         
   2  14   2         46.21        385.57        72.32 o                         
   3  14   2        195.29        262.53        68.92 o                         
   4  14   2        688.62        745.12        72.39 o                         
   5  14   2       2760.06       2878.96        89.96 o                         
   6  14   2      13872.47      13532.76       211.43 o                         
   7  14   2       4609.78       4872.12       111.63 o                         
   8  14   2       6834.87       6605.64       132.87 o                         
   9  14   2       2471.95       2338.80        98.00 o                         
  10  14   2        502.64        421.04       104.65 o                         
  11  14   2         94.03         95.34       105.07 o                         
  12  14   2       1066.93        821.22       116.41 o                         
  13  14   2       1981.61       1674.69       132.23 o                         
  14  14   2       4044.24       4097.33       167.45 o                         
  15  14   2        800.11        421.10       204.68 o                         
  16  14   2        361.02       -247.02       247.02 o                         
   1  15   2       1184.56       1077.52        84.35 o                         
   2  15   2       1450.92       1395.47        81.49 o                         
   3  15   2       1350.46       1389.42        80.84 o                         
   4  15   2       1430.81       1559.93        82.43 o                         
   5  15   2       7179.67       7267.91       143.01 o                         
   6  15   2       2091.33       2115.03        96.16 o                         
   7  15   2        220.44        147.14        83.99 o                         
   8  15   2        443.96        491.76        88.43 o                         
   9  15   2      12114.36      11866.94       210.50 o                         
  10  15   2        251.43        366.61       107.85 o                         
  11  15   2        568.91        482.05       120.34 o                         
  12  15   2       2588.42       2611.92       138.16 o                         
  13  15   2        112.80          8.17       138.19 o                         
  14  15   2        358.29         94.15       156.52 o                         
  15  15   2        137.61          6.79       187.38 o                         
   0  16   2      12684.07      12653.60       283.94 o                         
   1  16   2       1162.30       1257.36        89.14 o                         
   2  16   2       7339.10       7202.51       136.14 o                         
   3  16   2       7806.56       7624.66       146.77 o                         
   4  16   2       3572.29       3604.90       111.09 o                         
   5  16   2      10851.79      10630.05       187.47 o                         
   6  16   2        102.67        229.11        94.11 o                         
   7  16   2      24640.30      24378.33       353.99 o                         
   8  16   2       6866.04       6751.51       158.33 o                         
   9  16   2        692.64        865.93       118.16 o                         
  10  16   2       9259.76       9587.30       199.43 o                         
  11  16   2       4746.53       4960.46       158.41 o                         
  12  16   2        263.79        194.82       131.86 o                         
  13  16   2       2133.46       1874.05       176.06 o                         
  14  16   2        491.80        191.30       157.82 o                         
   1  17   2        288.61        269.55        86.63 o                         
   2  17   2      10928.78      10605.82       183.00 o                         
   3  17   2      10989.49      10744.95       188.29 o                         
   4  17   2       5603.80       5794.41       141.22 o                         
   5  17   2      14005.15      13837.15       235.54 o                         
   6  17   2      10683.29      10456.24       209.66 o                         
   7  17   2       8785.64       8607.69       185.58 o                         
   8  17   2       6809.11       6946.54       176.24 o                         
   9  17   2       7673.41       7844.52       187.63 o                         
  10  17   2        605.39        626.97       119.95 o                         
  11  17   2         99.33        289.26       128.17 o                         
  12  17   2         19.41         67.28       144.91 o                         
  13  17   2        390.06        260.16       155.58 o                         
   0  18   2       6415.00       5995.61       194.16 o                         
   1  18   2       4882.80       4698.98       123.22 o                         
   2  18   2       2360.66       2502.89       110.66 o                         
   3  18   2       8678.77       8476.99       170.53 o                         
   4  18   2         48.52        161.80       103.28 o                         
   5  18   2          2.93        130.24       114.95 o                         
   6  18   2        312.69        394.06       120.25 o                         
   7  18   2       3178.00       3425.78       148.56 o                         
   8  18   2         11.46         39.90       128.68 o                         
   9  18   2        342.56        593.45       135.87 o                         
  10  18   2        450.80        568.81       138.97 o                         
  11  18   2        425.64        528.34       149.10 o                         
  12  18   2        452.12        602.03       158.24 o                         
   1  19   2        578.14        855.47       105.49 o                         
   2  19   2        204.06        314.50       101.49 o                         
   3  19   2      10813.82      10598.58       204.46 o                         
   4  19   2         41.98         50.22       113.88 o                         
   5  19   2       1326.49       1281.22       134.02 o                         
   6  19   2        795.20        955.22       137.42 o                         
   7  19   2         18.13         37.20       138.16 o                         
   8  19   2       1036.31       1292.12       150.46 o                         
   9  19   2        741.17        987.88       158.53 o                         
  10  19   2         68.50        232.15       149.01 o                         
  11  19   2       2688.59       2994.04       180.68 o                         
   0  20   2       8700.31       9047.60       256.43 o                         
   1  20   2      10330.77      10158.58       195.18 o                         
   2  20   2       1930.88       2202.70       127.18 o                         
   3  20   2        204.99        445.69       119.59 o                         
   4  20   2        109.84        236.52       124.82 o                         
   5  20   2       5202.86       5451.51       167.29 o                         
   6  20   2       1480.02       1543.07       148.41 o                         
   7  20   2       4656.73       4895.73       181.59 o                         
   8  20   2       3998.89       4263.94       190.99 o                         
   9  20   2       5094.40       5138.16       201.58 o                         
   1  21   2        844.48       1177.33       134.60 o                         
   2  21   2         77.60        331.61       132.95 o                         
   3  21   2      12194.92      11654.92       236.10 o                         
   4  21   2       9610.91       9608.10       219.78 o                         
   5  21   2       1308.12       1577.44       163.13 o                         
   6  21   2       5634.87       6194.61       222.04 o                         
   7  21   2        226.96        587.00       182.10 o                         
   0  22   2        664.91       1140.55       222.58 o                         
   1  22   2        217.15        563.51       162.37 o                         
   2  22   2       1068.37       1305.13       163.52 o                         
   3  22   2       3645.66       4047.85       187.28 o                         
   1   1   3      54202.98      52648.96       455.93 o                         
   2   1   3      91958.84      94276.18       842.54 o                         
   3   1   3      65411.60      67444.47       609.89 o                         
   4   1   3      30894.12      31131.96       309.55 o                         
   5   1   3       8632.76       9022.54       106.05 o                         
   6   1   3       5150.14       5434.85        76.91 o                         
   7   1   3      10005.51      10102.47       135.41 o                         
   8   1   3       2085.55       1992.95        61.67 o                         
   9   1   3       2025.49       2364.45        73.88 o                         
  10   1   3       9480.41       9545.97       182.92 o                         
  11   1   3      35894.38      35975.36       648.04 o                         
  12   1   3         52.44        -76.77        76.77 o                         
  13   1   3       4413.16       4231.01       132.70 o                         
  14   1   3         62.10        -89.92        89.92 o                         
  15   1   3       5659.41       5487.65       171.23 o                         
  16   1   3       3053.16       3367.83       147.22 o                         
  17   1   3       2024.68       2045.19       127.40 o                         
  18   1   3        625.20        183.20       133.80 o                         
  19   1   3       2695.04       2945.37       173.86 o                         
  20   1   3        688.93        509.79       171.40 o                         
  21   1   3       7401.77       8431.54       244.79 o                         
   0   2   3      11706.03      12313.98       158.65 o                         
   1   2   3       1644.96       1775.80        23.64 o                         
   2   2   3      37942.25      39447.25       339.79 o                         
   3   2   3      98901.50     103392.45       963.85 o                         
   4   2   3       1019.76       1100.12        28.45 o                         
   5   2   3     176523.70     182533.39      1866.87 o                         
   6   2   3      53701.66      53346.71       586.36 o                         
   7   2   3         57.44        130.99        36.75 o                         
   8   2   3       2139.85       1957.25        53.80 o                         
   9   2   3      54491.57      54817.47       630.56 o                         
  10   2   3       2462.87       2156.97        83.20 o                         
  11   2   3        653.84        452.70        74.21 o                         
  12   2   3       4069.38       3652.34       105.02 o                         
  13   2   3      75273.14      79594.60      1636.32 o                         
  14   2   3        464.85        369.67        95.56 o                         
  15   2   3        798.95        588.12       102.72 o                         
  16   2   3       6472.23       6680.15       201.60 o                         
  17   2   3       1024.35        903.47       118.39 o                         
  18   2   3         41.73       -148.82       148.82 o                         
  19   2   3       5516.37       6162.69       205.96 o                         
  20   2   3      11981.22      13267.28       344.88 o                         
  21   2   3       2275.22       2500.89       186.36 o                         
   1   3   3        233.14        263.57        16.53 o                         
   2   3   3       2021.21       2238.29        31.80 o                         
   3   3   3      17362.99      17617.18       181.17 o                         
   4   3   3      40463.45      41573.80       436.74 o                         
   5   3   3        667.01        619.36        28.34 o                         
   6   3   3      11430.72      11440.22       138.53 o                         
   7   3   3       7795.16       7652.80       116.37 o                         
   8   3   3      16952.45      15947.73       200.25 o                         
   9   3   3      14455.74      13813.12       203.02 o                         
  10   3   3      18144.75      16817.96       248.18 o                         
  11   3   3      73059.91      72841.73       879.63 o                         
  12   3   3         99.11        -62.36        62.36 o                         
  13   3   3      19235.77      19623.45       310.03 o                         
  14   3   3         14.67        -90.54        90.54 o                         
  15   3   3        357.05          7.62        96.39 o                         
  16   3   3         38.20       -111.22       111.22 o                         
  17   3   3         75.35       -124.24       124.24 o                         
  18   3   3      10734.77      11970.08       309.68 o                         
  19   3   3         21.18       -155.88       155.88 o                         
  20   3   3          5.09        -67.13       170.49 o                         
  21   3   3        970.51       1067.12       195.40 o                         
   0   4   3       6587.77       7198.14       106.85 o                         
   1   4   3      14708.14      15234.23       153.07 o                         
   2   4   3      40225.77      42473.98       435.30 o                         
   3   4   3      14741.74      15467.18       169.12 o                         
   4   4   3      45419.93      48002.20       508.09 o                         
   5   4   3       1124.74       1032.86        34.25 o                         
   6   4   3     145240.23     150112.62      1553.34 o                         
   7   4   3      32184.36      33149.11       360.15 o                         
   8   4   3      11358.32      11075.55       145.43 o                         
   9   4   3       1465.82       1567.47        63.63 o                         
  10   4   3       4355.74       4231.32        90.10 o                         
  11   4   3       2907.69       2640.09        89.37 o                         
  12   4   3       9206.30       8398.22       179.63 o                         
  13   4   3       2717.48       2476.10        85.51 o                         
  14   4   3         52.54        -82.12        82.12 o                         
  15   4   3       5271.46       5178.43       138.83 o                         
  16   4   3       4019.65       4045.28       145.94 o                         
  17   4   3         84.22       -129.25       129.25 o                         
  18   4   3       4356.28       4476.96       180.08 o                         
  19   4   3       2255.12       2456.09       182.77 o                         
  20   4   3       5998.82       6952.78       235.59 o                         
   1   5   3      27341.49      27888.38       286.61 o                         
   2   5   3       6842.31       7429.43        86.69 o                         
   3   5   3      71167.56      75628.56       795.46 o                         
   4   5   3      29533.77      29321.15       315.71 o                         
   5   5   3      10749.87      10853.37       128.91 o                         
   6   5   3       7225.72       7406.06        94.93 o                         
   7   5   3        145.88         88.21        36.81 o                         
   8   5   3      46159.60      47544.70       517.43 o                         
   9   5   3      13418.08      12731.60       167.17 o                         
  10   5   3       5042.36       4452.91        95.55 o                         
  11   5   3       6786.87       6625.37       126.40 o                         
  12   5   3       1653.29       1298.95        79.35 o                         
  13   5   3       3275.87       2905.40       104.28 o                         
  14   5   3       3379.42       3063.56       115.98 o                         
  15   5   3      14580.62      15224.74       288.56 o                         
  16   5   3        198.05       -107.45       118.25 o                         
  17   5   3        826.68        472.43       137.49 o                         
  18   5   3       6531.90       7264.22       223.01 o                         
  19   5   3      12253.31      13660.36       402.91 o                         
  20   5   3        278.99        196.14       187.33 o                         
   0   6   3      97643.80     101549.02      1474.43 o                         
   1   6   3        127.80        186.77        25.78 o                         
   2   6   3      20872.75      21974.32       236.63 o                         
   3   6   3      13671.54      13186.63       149.85 o                         
   4   6   3       1397.75       1207.23        36.56 o                         
   5   6   3      60309.39      63013.15       673.95 o                         
   6   6   3      23313.41      21867.86       246.11 o                         
   7   6   3      11026.64      12210.23       148.82 o                         
   8   6   3      20219.92      20613.54       239.09 o                         
   9   6   3       2917.91       2917.27        69.14 o                         
  10   6   3          1.16        -51.76        51.76 o                         
  11   6   3       1721.39       1729.88        87.90 o                         
  12   6   3       4353.74       3971.37       104.89 o                         
  13   6   3       6526.21       6065.98       145.25 o                         
  14   6   3       1359.25        818.07       104.22 o                         
  15   6   3        322.13        -30.65       109.80 o                         
  16   6   3       8878.87       9319.12       271.06 o                         
  17   6   3      12834.59      12857.31       318.03 o                         
  18   6   3       6131.44       6108.55       209.32 o                         
  19   6   3       6050.54       5937.40       232.30 o                         
  20   6   3       3156.93       3482.69       209.22 o                         
   1   7   3     110028.08     111637.69      1146.40 o                         
   2   7   3        765.23        630.89        31.47 o                         
   3   7   3      37689.44      41112.52       444.18 o                         
   4   7   3      56696.88      59454.80       652.69 o                         
   5   7   3       6163.01       5464.48        78.77 o                         
   6   7   3      26074.84      27352.89       298.34 o                         
   7   7   3       9038.31       9779.30       127.14 o                         
   8   7   3      29899.99      30358.00       340.98 o                         
   9   7   3      10832.69      10666.57       151.83 o                         
  10   7   3      26215.28      26613.00       315.58 o                         
  11   7   3       1246.19       1130.32        65.68 o                         
  12   7   3       2019.15       1913.87        87.99 o                         
  13   7   3        282.07        -76.63        81.41 o                         
  14   7   3         66.28       -101.09       101.09 o                         
  15   7   3       2664.74       2084.14       134.18 o                         
  16   7   3       5973.99       5803.68       187.42 o                         
  17   7   3       8486.65       8542.68       231.43 o                         
  18   7   3       5761.82       6249.06       261.51 o                         
  19   7   3      10903.07      11584.91       312.75 o                         
  20   7   3          8.60       -217.63       217.63 o                         
   0   8   3      88287.15      90641.88      1267.47 o                         
   1   8   3      52679.96      53286.99       572.51 o                         
   2   8   3       1081.31        964.43        35.90 o                         
   3   8   3       4716.34       4939.15        78.47 o                         
   4   8   3       5718.32       6281.15        92.96 o                         
   5   8   3      10682.18      10348.96       128.54 o                         
   6   8   3      32720.82      32053.11       346.95 o                         
   7   8   3      32447.57      31788.94       353.70 o                         
   8   8   3        936.84        816.50        49.66 o                         
   9   8   3       6013.94       6232.51       101.91 o                         
  10   8   3       3112.59       3405.82        86.97 o                         
  11   8   3       8371.06       8496.66       151.15 o                         
  12   8   3       7868.06       7332.50       135.90 o                         
  13   8   3       5030.95       4794.77       145.57 o                         
  14   8   3       1405.53       1243.42       119.48 o                         
  15   8   3       3203.27       2725.95       153.35 o                         
  16   8   3       3602.11       3654.06       164.26 o                         
  17   8   3       1226.74       1085.37       145.27 o                         
  18   8   3       4317.29       4412.42       234.70 o                         
  19   8   3       5021.81       5193.64       277.46 o                         
   1   9   3       1716.88       1416.05        43.96 o                         
   2   9   3      27306.42      28546.90       304.84 o                         
   3   9   3       6739.93       6727.55        96.23 o                         
   4   9   3      24547.63      25016.46       283.48 o                         
   5   9   3      53804.98      53882.29       576.43 o                         
   6   9   3       1511.20       1579.61        55.42 o                         
   7   9   3      35256.52      36193.08       397.26 o                         
   8   9   3       3445.05       3514.06        77.21 o                         
   9   9   3       3088.65       3151.76        80.30 o                         
  10   9   3      17132.68      17204.60       224.90 o                         
  11   9   3      58276.47      57140.18       676.32 o                         
  12   9   3       8165.44       8309.70       151.50 o                         
  13   9   3      10306.68      10107.07       229.36 o                         
  14   9   3       1217.11        881.12       118.43 o                         
  15   9   3        832.62        511.21       130.78 o                         
  16   9   3       2253.98       1933.94       196.99 o                         
  17   9   3       6968.70       7138.61       285.63 o                         
  18   9   3       1691.51       1306.30       181.44 o                         
  19   9   3        289.15         19.42       205.35 o                         
   0  10   3      27410.36      27277.62       417.16 o                         
   1  10   3      17010.50      17635.37       203.40 o                         
   2  10   3       1252.41       1445.16        44.79 o                         
   3  10   3      35218.34      35582.24       395.90 o                         
   4  10   3        535.99        498.38        51.99 o                         
   5  10   3      17330.04      17071.36       199.81 o                         
   6  10   3       8715.59       8714.53       127.20 o                         
   7  10   3       1392.72       1268.51        63.34 o                         
   8  10   3       1784.19       1820.92        73.97 o                         
   9  10   3       1505.35       1486.40        66.84 o                         
  10  10   3      11234.95      11259.77       173.51 o                         
  11  10   3        101.51        -65.89        76.15 o                         
  12  10   3       6881.72       6703.21       133.83 o                         
  13  10   3        631.32        622.61        91.09 o                         
  14  10   3        149.90       -104.84       104.84 o                         
  15  10   3       5775.58       5630.68       191.14 o                         
  16  10   3        481.74        106.90       170.30 o                         
  17  10   3       6275.70       6068.65       244.61 o                         
  18  10   3       1462.64        805.71       216.47 o                         
   1  11   3       9378.40       9073.73       122.89 o                         
   2  11   3       1539.71       1470.97        50.98 o                         
   3  11   3      34848.46      34909.73       409.40 o                         
   4  11   3         48.53        139.19        36.23 o                         
   5  11   3        272.44        186.10        48.13 o                         
   6  11   3       3208.82       3240.61        75.93 o                         
   7  11   3      25795.32      25932.95       313.74 o                         
   8  11   3       9238.13       9418.07       149.96 o                         
   9  11   3      99942.77     101832.41      1188.44 o                         
  10  11   3        915.88        882.98        78.19 o                         
  11  11   3       3313.71       3589.17       104.22 o                         
  12  11   3       4123.27       3882.32       117.20 o                         
  13  11   3      19076.29      18979.40       317.83 o                         
  14  11   3       1016.31        660.53       115.96 o                         
  15  11   3      39992.07      39099.05       573.46 o                         
  16  11   3        111.87       -151.09       151.09 o                         
  17  11   3       1059.33        667.89       231.25 o                         
  18  11   3       1331.87        844.26       199.81 o                         
   0  12   3      33465.37      33736.30       576.38 o                         
   1  12   3      44404.06      44570.23       517.46 o                         
   2  12   3       8617.17       8215.73       123.91 o                         
   3  12   3       4195.03       4138.32        82.25 o                         
   4  12   3         24.79        165.20        62.30 o                         
   5  12   3       5214.27       5208.99       110.21 o                         
   6  12   3       2576.08       2518.53        78.46 o                         
   7  12   3      11113.84      10968.00       170.32 o                         
   8  12   3       7165.65       7016.47       128.76 o                         
   9  12   3       4086.55       4146.89       111.09 o                         
  10  12   3      26606.79      27258.11       363.65 o                         
  11  12   3        889.20        614.39        93.36 o                         
  12  12   3       1636.88       1477.29       106.47 o                         
  13  12   3      13176.04      12904.44       272.79 o                         
  14  12   3        825.11        521.14       124.89 o                         
  15  12   3       4228.00       4232.33       179.61 o                         
  16  12   3        325.06       -157.80       157.80 o                         
  17  12   3       2520.24       1976.69       208.99 o                         
   1  13   3       9237.74       9190.72       137.27 o                         
   2  13   3       2358.98       2438.48        69.55 o                         
   3  13   3      36250.24      35601.01       425.86 o                         
   4  13   3      12673.53      12551.64       176.27 o                         
   5  13   3      15239.12      14961.46       218.35 o                         
   6  13   3        256.47        299.96        72.49 o                         
   7  13   3       9520.33       9427.84       157.57 o                         
   8  13   3      11803.41      11631.29       186.44 o                         
   9  13   3       1066.97       1033.79        86.38 o                         
  10  13   3       4244.06       4327.02       120.16 o                         
  11  13   3        324.39        273.57       101.04 o                         
  12  13   3       4275.14       4220.47       129.90 o                         
  13  13   3       3538.12       3549.40       140.36 o                         
  14  13   3         59.41       -124.75       124.75 o                         
  15  13   3       9011.50       8967.34       257.15 o                         
  16  13   3        105.99       -169.43       169.43 o                         
  17  13   3       5297.59       5435.53       285.47 o                         
   0  14   3       4234.92       4197.05       132.13 o                         
   1  14   3       6741.99       6442.90       111.93 o                         
   2  14   3      17859.61      17080.79       229.76 o                         
   3  14   3       1788.65       1912.82        71.41 o                         
   4  14   3       1813.68       1909.96        75.45 o                         
   5  14   3       1613.10       1566.34        84.14 o                         
   6  14   3       2461.48       2527.27        94.96 o                         
   7  14   3      24046.02      23624.77       322.62 o                         
   8  14   3       9117.23       8908.61       160.30 o                         
   9  14   3       1089.83       1245.79        95.25 o                         
  10  14   3       7373.46       7386.22       152.40 o                         
  11  14   3       1224.99       1222.19       110.25 o                         
  12  14   3          0.99        -43.10       111.51 o                         
  13  14   3       1408.07       1095.10       136.24 o                         
  14  14   3        513.64        194.92       140.10 o                         
  15  14   3       3495.23       3557.86       208.29 o                         
  16  14   3         54.39       -181.25       181.25 o                         
   1  15   3      58145.72      55974.96       685.94 o                         
   2  15   3        508.15        483.05        67.95 o                         
   3  15   3       5826.77       5840.92       118.31 o                         
   4  15   3       8374.82       7987.19       145.59 o                         
   5  15   3      16706.60      16009.75       235.57 o                         
   6  15   3        574.81        581.45        87.60 o                         
   7  15   3       5893.67       5961.58       137.22 o                         
   8  15   3       4617.88       4748.20       130.99 o                         
   9  15   3       4371.83       4629.46       137.57 o                         
  10  15   3       5373.31       5489.07       153.02 o                         
  11  15   3       1258.07       1323.65       128.77 o                         
  12  15   3        483.80        445.97       125.81 o                         
  13  15   3        147.08       -108.95       140.08 o                         
  14  15   3        212.52         27.12       159.23 o                         
  15  15   3        202.63       -178.96       178.96 o                         
   0  16   3        136.73        112.06       116.15 o                         
   1  16   3       2270.39       2625.17        95.41 o                         
   2  16   3      12131.17      11577.21       187.54 o                         
   3  16   3       5141.11       4912.33       114.85 o                         
   4  16   3       1814.43       1743.16        95.03 o                         
   5  16   3       5254.97       4986.43       125.03 o                         
   6  16   3       1946.62       2037.55       102.59 o                         
   7  16   3       3572.65       3709.20       124.26 o                         
   8  16   3       8759.61       8875.21       183.51 o                         
   9  16   3        240.69        491.88       115.28 o                         
  10  16   3       4703.91       4718.57       157.38 o                         
  11  16   3        101.50        166.80       128.43 o                         
  12  16   3         48.92        -30.38       133.01 o                         
  13  16   3        145.71         61.35       149.68 o                         
  14  16   3       3618.11       3563.53       191.57 o                         
   1  17   3        347.97        433.25        90.27 o                         
   2  17   3      20003.08      19328.65       269.30 o                         
   3  17   3      32718.71      31233.74       412.69 o                         
   4  17   3       9976.24       9623.11       177.22 o                         
   5  17   3       2927.98       2997.94       121.70 o                         
   6  17   3        144.00        224.10       107.19 o                         
   7  17   3       2521.55       3013.39       129.99 o                         
   8  17   3       3549.95       3682.95       138.85 o                         
   9  17   3      27407.07      28276.06       429.21 o                         
  10  17   3      10636.80      10978.31       228.45 o                         
  11  17   3       3045.70       3170.09       153.98 o                         
  12  17   3       5267.02       5456.75       193.01 o                         
  13  17   3       3777.83       3786.99       191.76 o                         
   0  18   3      15417.74      14785.74       324.25 o                         
   1  18   3      17726.91      16811.58       252.65 o                         
   2  18   3      11612.50      11675.12       203.14 o                         
   3  18   3       2984.71       3220.85       114.00 o                         
   4  18   3       9104.99       9115.08       186.68 o                         
   5  18   3       1231.57       1095.31       121.67 o                         
   6  18   3        369.91        495.91       120.44 o                         
   7  18   3      42961.27      42361.92       606.65 o                         
   8  18   3      18609.45      18346.76       317.94 o                         
   9  18   3        115.52        236.51       130.97 o                         
  10  18   3        759.82       1196.55       156.47 o                         
  11  18   3       6319.38       6849.44       209.53 o                         
  12  18   3        928.98       1112.54       177.16 o                         
   1  19   3         25.72        389.38       101.90 o                         
   2  19   3      12967.01      12518.27       218.18 o                         
   3  19   3       4390.08       4419.58       136.90 o                         
   4  19   3       3348.21       3471.50       138.81 o                         
   5  19   3        239.63        335.67       126.35 o                         
   6  19   3        225.49        208.93       129.71 o                         
   7  19   3       4428.71       4723.23       171.92 o                         
   8  19   3       2306.00       2596.47       156.32 o                         
   9  19   3      35556.78      34656.18       555.07 o                         
  10  19   3       7456.56       7764.96       238.02 o                         
   0  20   3      15847.85      15353.03       372.44 o                         
   1  20   3        232.54        345.17       120.90 o                         
   2  20   3       4342.34       4633.64       148.30 o                         
   3  20   3        123.23        227.14       129.89 o                         
   4  20   3       6262.43       6157.59       177.98 o                         
   5  20   3       1004.56       1218.18       138.43 o                         
   6  20   3         10.72        284.36       141.79 o                         
   7  20   3       2763.66       2839.73       173.28 o                         
   8  20   3       3932.40       4784.54       200.85 o                         
   9  20   3        207.47        496.53       176.07 o                         
   1  21   3      11131.16      11253.09       237.04 o                         
   2  21   3       1465.62       1563.09       140.07 o                         
   3  21   3         87.14        342.52       131.54 o                         
   4  21   3         88.91        276.68       134.84 o                         
   5  21   3       1456.09       1753.70       157.18 o                         
   6  21   3         78.35        215.10       173.91 o                         
   0  22   3       2792.52       3170.92       258.07 o                         
   1  22   3      12546.87      12445.99       293.41 o                         
   2  22   3       2193.26       2990.96       172.37 o                         
   0   0   4       5388.15       5217.75       114.44 o                         
   1   0   4      22731.06      22816.06       303.24 o                         
   2   0   4      77402.82      81696.70      1010.91 o                         
   3   0   4       1029.59       1346.56        38.37 o                         
   4   0   4     128657.40     131261.50      1941.71 o                         
   5   0   4       1082.96       1149.80        42.90 o                         
   6   0   4       8709.48       9676.47       173.81 o                         
   7   0   4        280.40        282.65        44.85 o                         
   8   0   4        161.82        130.83        58.51 o                         
   9   0   4        330.95        268.86        92.47 o                         
  10   0   4      53485.24      54729.06      1037.80 o                         
  11   0   4        552.46        365.57       122.36 o                         
  12   0   4      22247.53      22440.69       543.41 o                         
  13   0   4         34.81       -139.57       139.57 o                         
  14   0   4       5452.12       5303.07       231.80 o                         
  15   0   4       8053.59       8620.78       398.10 o                         
  16   0   4       4225.14       3997.61       265.62 o                         
  17   0   4        595.43        269.64       163.57 o                         
  18   0   4       3133.80       3505.32       277.83 o                         
  19   0   4       3381.97       3247.29       361.97 o                         
  20   0   4       2491.49       2702.20       275.63 o                         
  21   0   4        235.74       -319.45       319.45 o                         
   1   1   4        787.41        934.31        22.45 o                         
   2   1   4      43698.08      44752.85       391.76 o                         
   3   1   4      83630.84      85760.17       853.50 o                         
   4   1   4      19524.84      19857.51       204.13 o                         
   5   1   4      45227.07      45486.74       468.12 o                         
   6   1   4      27542.46      27583.47       298.78 o                         
   7   1   4      64925.05      66663.85       777.10 o                         
   8   1   4      44316.32      45321.27       544.39 o                         
   9   1   4      51659.36      51795.71       638.17 o                         
  10   1   4      11168.28      12323.46       234.33 o                         
  11   1   4       7289.68       7406.55       192.50 o                         
  12   1   4      55405.03      59288.41       928.03 o                         
  13   1   4      24378.99      25812.22       538.47 o                         
  14   1   4      10154.64      10699.36       279.94 o                         
  15   1   4      46322.54      49616.30      1459.58 o                         
  16   1   4       1324.77       1180.98       118.34 o                         
  17   1   4       1842.08       1772.16       123.83 o                         
  18   1   4        722.04        356.53       162.77 o                         
  19   1   4      14101.44      16541.59       417.17 o                         
  20   1   4        838.76        652.65       189.72 o                         
  21   1   4       3876.03       4297.68       217.75 o                         
   0   2   4      76407.48      80012.23       990.31 o                         
   1   2   4      43824.97      46189.77       394.76 o                         
   2   2   4      29851.56      31601.47       296.81 o                         
   3   2   4         37.95         44.28        20.21 o                         
   4   2   4      20213.33      20872.88       213.30 o                         
   5   2   4      14420.55      14428.75       154.55 o                         
   6   2   4        134.31         85.52        25.82 o                         
   7   2   4      14764.26      13576.49       167.98 o                         
   8   2   4         94.00         74.54        36.54 o                         
   9   2   4      11094.03      11372.09       159.66 o                         
  10   2   4      25055.29      26698.10       349.51 o                         
  11   2   4      10156.07      10122.67       199.67 o                         
  12   2   4        460.45        207.18        77.74 o                         
  13   2   4      29421.52      30657.67       611.90 o                         
  14   2   4       9430.23       9355.70       219.67 o                         
  15   2   4       5745.14       5947.32       197.94 o                         
  16   2   4       3478.80       3546.82       158.09 o                         
  17   2   4       1733.83       1398.22       132.25 o                         
  18   2   4          6.61       -146.72       146.72 o                         
  19   2   4       2012.12       1824.33       173.73 o                         
  20   2   4        120.62        -40.46       173.01 o                         
  21   2   4       3087.16       3584.09       204.33 o                         
   1   3   4      15555.95      16695.96       162.34 o                         
   2   3   4      47661.11      50412.19       473.50 o                         
   3   3   4     505752.81     525137.50      5099.55 o                         
   4   3   4      55604.52      56068.76       592.15 o                         
   5   3   4       1071.73       1163.28        34.56 o                         
   6   3   4       2453.86       2385.43        45.91 o                         
   7   3   4       1240.29        981.47        45.80 o                         
   8   3   4      10406.63      11205.32       165.74 o                         
   9   3   4     113113.90     108857.73      1262.67 o                         
  10   3   4          7.39        -50.41        50.41 o                         
  11   3   4       3082.80       2962.71        80.36 o                         
  12   3   4       1403.82       1075.70        84.80 o                         
  13   3   4      13330.96      13144.67       319.93 o                         
  14   3   4       2422.07       2355.44       111.82 o                         
  15   3   4      56344.97      61625.89      1292.22 o                         
  16   3   4       2146.27       1971.09       132.91 o                         
  17   3   4       6895.26       7218.42       242.50 o                         
  18   3   4       3803.79       3744.85       193.04 o                         
  19   3   4      15725.72      18044.74       487.49 o                         
  20   3   4       1290.52       1324.71       178.34 o                         
   0   4   4      49015.40      51900.82       774.68 o                         
   1   4   4      95770.19     100773.53      1033.76 o                         
   2   4   4       2769.07       2692.96        42.66 o                         
   3   4   4      20297.92      21754.66       237.13 o                         
   4   4   4      45702.36      48792.68       548.60 o                         
   5   4   4      43505.42      44042.59       469.99 o                         
   6   4   4       6347.24       6304.61        87.71 o                         
   7   4   4      68138.55      71380.12       756.51 o                         
   8   4   4      80426.74      84647.82       949.39 o                         
   9   4   4       9280.56       8342.54       146.03 o                         
  10   4   4      19107.16      18592.68       251.37 o                         
  11   4   4       6631.10       6553.87       126.11 o                         
  12   4   4      16618.79      15844.65       268.58 o                         
  13   4   4      22461.88      22091.80       407.18 o                         
  14   4   4       2592.69       2388.83       105.48 o                         
  15   4   4      10666.60      10356.39       253.36 o                         
  16   4   4        547.97        167.37       115.64 o                         
  17   4   4       1249.53        841.47       133.11 o                         
  18   4   4       1732.92       1508.33       172.99 o                         
  19   4   4       6613.13       6809.86       221.80 o                         
  20   4   4       3046.54       3245.20       198.80 o                         
   1   5   4      75290.46      77546.58       815.05 o                         
   2   5   4       8997.43       9636.27       112.82 o                         
   3   5   4      22874.36      23048.23       248.10 o                         
   4   5   4        898.47        740.78        29.98 o                         
   5   5   4      33792.21      34794.88       392.55 o                         
   6   5   4       4008.30       3405.84        59.48 o                         
   7   5   4      27460.82      27292.84       298.78 o                         
   8   5   4      12996.88      12470.87       160.85 o                         
   9   5   4      16757.70      16737.50       217.12 o                         
  10   5   4         41.22        -29.49        55.37 o                         
  11   5   4       6588.26       6098.95       149.80 o                         
  12   5   4        787.72        304.91        74.99 o                         
  13   5   4      17738.19      17386.92       382.92 o                         
  14   5   4      15434.50      15360.49       321.42 o                         
  15   5   4      24467.97      25086.33       529.20 o                         
  16   5   4       7823.10       8097.14       240.22 o                         
  17   5   4       2813.37       2749.02       154.05 o                         
  18   5   4         75.13       -162.23       162.23 o                         
  19   5   4       9110.88       9890.58       327.47 o                         
  20   5   4       1143.41        918.93       187.19 o                         
   0   6   4          3.22         16.52        37.39 o                         
   1   6   4      19111.29      19169.44       211.03 o                         
   2   6   4       2964.09       2866.16        47.14 o                         
   3   6   4       2560.05       2633.46        47.49 o                         
   4   6   4       8762.80       9190.14       117.57 o                         
   5   6   4       1436.95       1092.99        37.46 o                         
   6   6   4       4622.70       4621.07        73.79 o                         
   7   6   4      11916.01      11353.08       141.37 o                         
   8   6   4      11626.35      11901.46       153.65 o                         
   9   6   4       1061.90        989.58        56.30 o                         
  10   6   4      11253.81      11055.55       162.29 o                         
  11   6   4        347.48        208.56        61.20 o                         
  12   6   4       4543.70       4485.60       115.70 o                         
  13   6   4       8049.80       7701.40       171.26 o                         
  14   6   4         20.14       -110.25       110.25 o                         
  15   6   4       3710.48       3332.91       157.08 o                         
  16   6   4       1254.10       1102.34       131.88 o                         
  17   6   4        987.28        729.38       150.87 o                         
  18   6   4        419.75       -170.10       170.10 o                         
  19   6   4       3177.77       2918.55       205.39 o                         
  20   6   4       2694.19       2496.10       226.67 o                         
   1   7   4      36902.31      36095.74       391.88 o                         
   2   7   4      19573.46      20196.94       221.94 o                         
   3   7   4      13225.56      13103.54       151.97 o                         
   4   7   4      38383.29      39100.49       440.47 o                         
   5   7   4      91425.33      94833.04      1034.15 o                         
   6   7   4       3044.31       3383.41        63.65 o                         
   7   7   4      36273.72      37006.60       413.05 o                         
   8   7   4       3107.70       3024.74        63.47 o                         
   9   7   4        230.93         62.18        42.19 o                         
  10   7   4       3243.54       3397.72        76.64 o                         
  11   7   4      69731.70      69310.91       808.80 o                         
  12   7   4         16.60        -61.55        61.55 o                         
  13   7   4       7068.24       6503.25       152.12 o                         
  14   7   4       2538.67       2030.42       127.38 o                         
  15   7   4       2570.54       2023.12       132.64 o                         
  16   7   4       3946.70       3853.55       178.76 o                         
  17   7   4      22399.55      23453.85       764.83 o                         
  18   7   4       8827.77       8984.13       289.51 o                         
  19   7   4       4407.69       4017.34       223.63 o                         
  20   7   4         95.56       -164.15       225.69 o                         
   0   8   4      64753.67      64339.62       942.47 o                         
   1   8   4      12506.48      12545.50       145.71 o                         
   2   8   4      43030.83      42451.02       449.52 o                         
   3   8   4         23.29         -0.49        32.73 o                         
   4   8   4       4141.96       4933.69        77.69 o                         
   5   8   4      15515.37      15294.91       185.53 o                         
   6   8   4      12915.44      13148.33       164.49 o                         
   7   8   4       1448.57       1457.13        50.65 o                         
   8   8   4       2596.42       2536.46        62.73 o                         
   9   8   4        614.03        548.98        54.33 o                         
  10   8   4        367.96        322.89        53.37 o                         
  11   8   4        117.55         34.46        51.02 o                         
  12   8   4       2942.78       2858.53       101.19 o                         
  13   8   4      13756.71      13537.98       263.32 o                         
  14   8   4       6675.59       6868.51       203.32 o                         
  15   8   4         47.58       -120.76       120.76 o                         
  16   8   4       4997.26       4831.88       166.06 o                         
  17   8   4        786.30        333.38       145.29 o                         
  18   8   4       3579.26       3567.30       226.80 o                         
  19   8   4       3556.47       3797.30       246.86 o                         
   1   9   4      21558.00      21719.89       236.02 o                         
   2   9   4      60454.90      60955.21       655.49 o                         
   3   9   4       4604.33       4742.89        78.02 o                         
   4   9   4      47495.92      49107.45       526.22 o                         
   5   9   4       3119.43       2704.12        62.50 o                         
   6   9   4       8200.11       8026.22       122.14 o                         
   7   9   4       2043.41       1921.38        64.26 o                         
   8   9   4         63.18         -4.69        47.30 o                         
   9   9   4      25211.17      26482.62       314.65 o                         
  10   9   4       5908.45       6088.06       109.03 o                         
  11   9   4      20566.78      20339.11       271.43 o                         
  12   9   4       3797.95       3975.65       124.50 o                         
  13   9   4       3119.48       2944.19       125.02 o                         
  14   9   4        482.99         64.64       113.09 o                         
  15   9   4       1743.58       1379.42       135.39 o                         
  16   9   4      10927.80      11012.55       366.19 o                         
  17   9   4       3461.27       3320.85       193.19 o                         
  18   9   4       3727.01       4103.87       237.30 o                         
  19   9   4       2741.92       2426.35       299.02 o                         
   0  10   4      58340.14      58723.10       848.03 o                         
   1  10   4        160.64        148.57        41.14 o                         
   2  10   4       1621.43       1607.56        48.82 o                         
   3  10   4        949.21        925.02        48.45 o                         
   4  10   4       3940.59       3721.05        74.92 o                         
   5  10   4          1.55        -42.04        42.04 o                         
   6  10   4        571.96        637.93        53.33 o                         
   7  10   4       1925.82       2014.60        74.14 o                         
   8  10   4         86.08         24.67        58.19 o                         
   9  10   4        282.79        103.34        53.73 o                         
  10  10   4       3531.29       3313.55        93.37 o                         
  11  10   4        577.07        331.14        75.89 o                         
  12  10   4         10.96        -83.90        83.90 o                         
  13  10   4       1553.71       1176.96       114.21 o                         
  14  10   4       9015.86       8906.84       215.43 o                         
  15  10   4        603.12         82.44       129.01 o                         
  16  10   4        462.61         -9.06       139.46 o                         
  17  10   4         43.05       -185.47       185.47 o                         
  18  10   4       3917.27       3516.99       311.22 o                         
   1  11   4      20801.36      20076.89       236.28 o                         
   2  11   4       8842.79       9161.33       127.84 o                         
   3  11   4       3255.06       3566.33        75.84 o                         
   4  11   4       7913.50       8083.47       128.17 o                         
   5  11   4      13122.32      12966.91       179.19 o                         
   6  11   4       8691.27       8838.74       131.94 o                         
   7  11   4       6431.29       6228.09       116.77 o                         
   8  11   4       1734.41       1606.58        77.84 o                         
   9  11   4       3345.25       3753.16       104.71 o                         
  10  11   4        302.79        243.10        78.85 o                         
  11  11   4       7215.45       7487.82       145.39 o                         
  12  11   4      14723.50      15250.69       237.80 o                         
  13  11   4        600.18        413.61       111.43 o                         
  14  11   4       3171.54       3176.48       162.69 o                         
  15  11   4        365.75       -101.46       132.82 o                         
  16  11   4         76.33       -158.08       158.08 o                         
  17  11   4       3422.86       3356.10       271.64 o                         
  18  11   4         32.10       -196.30       196.30 o                         
   0  12   4       3246.48       3174.93       105.32 o                         
   1  12   4      36926.53      35676.25       414.65 o                         
   2  12   4      16855.60      16735.85       212.44 o                         
   3  12   4       1727.14       1831.46        60.86 o                         
   4  12   4       9170.16       9055.25       149.99 o                         
   5  12   4       4604.08       4496.47        97.42 o                         
   6  12   4         37.50         14.82        60.55 o                         
   7  12   4      37207.41      36662.72       437.06 o                         
   8  12   4       3108.85       3257.42       101.78 o                         
   9  12   4       2752.74       2714.90       100.93 o                         
  10  12   4      12285.73      12305.89       201.78 o                         
  11  12   4       5590.78       5453.17       135.33 o                         
  12  12   4      17942.05      18196.63       283.59 o                         
  13  12   4      22436.98      22963.55       415.88 o                         
  14  12   4        841.34        590.56       128.55 o                         
  15  12   4       8852.28       8942.17       253.20 o                         
  16  12   4        162.52       -160.71       160.71 o                         
  17  12   4        858.20        514.63       215.63 o                         
   1  13   4      47876.76      46901.46       538.71 o                         
   2  13   4       7046.15       6902.21       117.75 o                         
   3  13   4      18862.06      18182.03       243.35 o                         
   4  13   4      12958.96      12973.17       203.81 o                         
   5  13   4      37392.47      36349.08       442.87 o                         
   6  13   4       9544.59       9428.62       159.74 o                         
   7  13   4       1463.52       1558.33        85.40 o                         
   8  13   4       7791.71       7852.44       150.53 o                         
   9  13   4      27268.13      27628.45       371.09 o                         
  10  13   4         50.82        122.58        93.61 o                         
  11  13   4      19333.66      19815.94       296.36 o                         
  12  13   4       4062.58       3932.86       136.96 o                         
  13  13   4        746.52        702.26       125.12 o                         
  14  13   4       1804.20       1619.38       133.93 o                         
  15  13   4       9096.21       9629.71       246.14 o                         
  16  13   4       4122.75       3930.42       229.90 o                         
  17  13   4      18663.24      18780.70       626.37 o                         
   0  14   4       3475.49       3343.17       121.31 o                         
   1  14   4      21820.49      21835.89       280.88 o                         
   2  14   4       1838.02       1959.00        80.35 o                         
   3  14   4       6382.12       6201.60       124.76 o                         
   4  14   4       1982.11       2113.47        87.64 o                         
   5  14   4      20199.55      19899.21       280.06 o                         
   6  14   4       2873.73       3132.92       100.85 o                         
   7  14   4      40539.82      39795.89       518.16 o                         
   8  14   4        716.74        665.15        92.57 o                         
   9  14   4        529.73        580.77        96.88 o                         
  10  14   4         69.92        156.87       104.13 o                         
  11  14   4       2643.35       3044.88       127.11 o                         
  12  14   4         58.18        176.41       120.87 o                         
  13  14   4      21402.72      21359.54       401.78 o                         
  14  14   4       1857.38       1450.72       150.43 o                         
  15  14   4      11145.24      11175.47       348.13 o                         
  16  14   4       1189.43        889.90       206.72 o                         
   1  15   4          9.81         44.03        75.26 o                         
   2  15   4       1663.79       1705.50        80.85 o                         
   3  15   4       5644.64       5771.83       122.07 o                         
   4  15   4       2703.38       2692.30        96.12 o                         
   5  15   4      11591.85      11187.51       186.21 o                         
   6  15   4       5218.42       5283.74       127.36 o                         
   7  15   4          9.23        -55.44        93.20 o                         
   8  15   4       5394.06       5484.81       139.37 o                         
   9  15   4        360.75        362.40       104.01 o                         
  10  15   4       1022.30       1154.31       125.03 o                         
  11  15   4       3162.77       3216.56       141.54 o                         
  12  15   4       1123.26       1118.38       135.14 o                         
  13  15   4        555.18        602.00       149.58 o                         
  14  15   4       2788.68       2827.37       162.85 o                         
  15  15   4        817.82         97.51       200.89 o                         
   0  16   4       3231.18       3271.51       143.59 o                         
   1  16   4       2982.79       3016.50        98.53 o                         
   2  16   4        343.27        316.18        82.45 o                         
   3  16   4         12.61         71.91        86.09 o                         
   4  16   4      12246.90      11514.34       194.52 o                         
   5  16   4        738.01        737.57        97.88 o                         
   6  16   4       1849.90       1889.00       104.67 o                         
   7  16   4       2882.19       3012.75       121.45 o                         
   8  16   4      19832.72      19549.41       303.94 o                         
   9  16   4        532.70        733.01       120.29 o                         
  10  16   4      17175.62      17270.09       297.03 o                         
  11  16   4         53.33        239.06       128.38 o                         
  12  16   4       2885.68       2930.79       167.38 o                         
  13  16   4        130.35        126.82       150.20 o                         
  14  16   4         78.41       -138.22       180.05 o                         
   1  17   4       4566.68       4548.79       116.41 o                         
   2  17   4       3194.36       3395.16       109.74 o                         
   3  17   4       1443.41       1448.76       101.27 o                         
   4  17   4         21.20        169.51        99.42 o                         
   5  17   4       1363.82       1424.74       108.97 o                         
   6  17   4      17388.82      16940.69       272.46 o                         
   7  17   4          5.58         55.83       111.30 o                         
   8  17   4      24030.72      23448.15       363.55 o                         
   9  17   4       4363.13       4420.34       157.14 o                         
  10  17   4        264.89        419.79       135.95 o                         
  11  17   4       1774.32       1985.64       149.28 o                         
  12  17   4       3077.28       3150.93       180.17 o                         
  13  17   4         14.72         69.02       171.42 o                         
   0  18   4         81.24        184.96       132.24 o                         
   1  18   4       2310.85       2150.79       108.71 o                         
   2  18   4        238.50        433.76        98.39 o                         
   3  18   4        849.21       1089.21       109.37 o                         
   4  18   4       5511.01       5519.23       147.43 o                         
   5  18   4       2412.56       2210.00       120.91 o                         
   6  18   4       4210.36       4110.30       142.82 o                         
   7  18   4          2.78       -113.40       121.77 o                         
   8  18   4       2934.94       3286.01       153.57 o                         
   9  18   4        129.64        527.22       142.02 o                         
  10  18   4       5482.32       5699.72       180.67 o                         
  11  18   4          9.92        329.28       154.26 o                         
  12  18   4       1674.79       1667.16       194.18 o                         
   1  19   4        298.01        280.95       109.46 o                         
   2  19   4       2330.97       2372.07       125.24 o                         
   3  19   4       4424.32       4571.13       145.18 o                         
   4  19   4        235.26        386.92       120.67 o                         
   5  19   4        358.31        268.76       122.17 o                         
   6  19   4        298.43        345.62       129.07 o                         
   7  19   4         28.69        344.38       141.64 o                         
   8  19   4          3.13         94.43       142.03 o                         
   9  19   4       2458.60       2484.02       170.09 o                         
  10  19   4        428.02       1051.08       173.31 o                         
   0  20   4      12731.03      12606.12       343.94 o                         
   1  20   4         20.97        179.54       122.60 o                         
   2  20   4       3063.75       3188.35       140.27 o                         
   3  20   4        351.76        412.56       128.17 o                         
   4  20   4         69.28        174.23       132.15 o                         
   5  20   4          7.32         -1.06       130.76 o                         
   6  20   4        142.33        326.71       139.08 o                         
   7  20   4       1412.27       1823.10       161.46 o                         
   8  20   4       1781.83       1921.73       170.31 o                         
   1  21   4       1142.40       1196.59       143.14 o                         
   2  21   4       2068.06       2281.06       154.50 o                         
   3  21   4        356.64        494.24       141.60 o                         
   4  21   4       3896.99       3990.54       170.89 o                         
   5  21   4        927.82       1050.33       146.89 o                         
   6  21   4       3108.67       3348.01       181.08 o                         
   1   1   5      36868.21      38605.54       389.55 o                         
   2   1   5      43305.73      44057.95       456.51 o                         
   3   1   5       5897.43       5818.35        71.39 o                         
   4   1   5      33375.50      33849.13       367.01 o                         
   5   1   5      54496.66      55090.16       577.75 o                         
   6   1   5       6395.56       6961.69        91.50 o                         
   7   1   5        508.97        475.72        31.51 o                         
   8   1   5       2699.92       2746.56        65.03 o                         
   9   1   5      66092.73      68330.77       833.68 o                         
  10   1   5       8557.43       7818.23       142.09 o                         
  11   1   5        431.61        323.55        77.20 o                         
  12   1   5       6950.73       7006.24       201.75 o                         
  13   1   5       8279.48       8326.21       175.56 o                         
  14   1   5       7215.68       7191.87       179.14 o                         
  15   1   5       5135.36       5117.66       151.04 o                         
  16   1   5       5984.54       6032.68       219.17 o                         
  17   1   5      13415.77      14368.91       424.62 o                         
  18   1   5        816.92        735.76       145.57 o                         
  19   1   5         59.79       -172.69       172.69 o                         
  20   1   5        586.48        369.42       178.74 o                         
   0   2   5      42353.40      42143.02       582.97 o                         
   1   2   5      51782.48      55163.48       558.28 o                         
   2   2   5      33706.21      34596.59       360.71 o                         
   3   2   5      10972.17      11479.20       124.29 o                         
   4   2   5       6035.27       6019.44        80.95 o                         
   5   2   5       3600.34       3803.71        57.28 o                         
   6   2   5      46034.54      46754.21       503.99 o                         
   7   2   5     174431.67     177449.06      1857.59 o                         
   8   2   5       4329.81       4114.92        81.62 o                         
   9   2   5       3669.78       3734.93        77.40 o                         
  10   2   5      10610.77      10659.41       160.21 o                         
  11   2   5      17396.95      17660.42       271.93 o                         
  12   2   5      33133.42      34597.74       664.88 o                         
  13   2   5          7.77        -81.09        81.09 o                         
  14   2   5      11997.00      12894.01       339.33 o                         
  15   2   5      22627.19      24502.62       521.77 o                         
  16   2   5        500.63        169.69       116.32 o                         
  17   2   5       6984.09       6993.15       236.36 o                         
  18   2   5       3317.30       3356.59       204.54 o                         
  19   2   5       4438.58       4420.17       204.44 o                         
  20   2   5       6463.03       7075.15       266.30 o                         
   1   3   5      69489.97      72850.70       742.41 o                         
   2   3   5      92452.34      95956.21       965.03 o                         
   3   3   5        964.43        861.20        28.10 o                         
   4   3   5      19747.28      19130.20       213.68 o                         
   5   3   5      21512.55      20794.56       238.35 o                         
   6   3   5        351.01        341.19        32.85 o                         
   7   3   5       1007.11       1042.11        41.71 o                         
   8   3   5       1657.26       1847.58        55.52 o                         
   9   3   5      40126.99      38857.82       468.16 o                         
  10   3   5      20230.76      20339.00       287.64 o                         
  11   3   5         34.56        -57.13        57.13 o                         
  12   3   5       7986.70       7985.79       195.66 o                         
  13   3   5        113.29        -86.03        86.03 o                         
  14   3   5       1353.12       1109.97       101.61 o                         
  15   3   5        584.46        374.99       106.61 o                         
  16   3   5       3480.25       3574.60       146.92 o                         
  17   3   5      15619.67      16541.62       518.02 o                         
  18   3   5       1126.92        706.26       152.19 o                         
  19   3   5         17.08       -166.48       166.48 o                         
  20   3   5         55.19       -173.92       173.92 o                         
   0   4   5      34144.55      35635.91       563.33 o                         
   1   4   5      18398.68      18496.13       201.13 o                         
   2   4   5       1224.76       1340.27        32.76 o                         
   3   4   5       8080.32       7921.08        96.13 o                         
   4   4   5      10869.17      11231.95       130.97 o                         
   5   4   5         61.96         85.45        31.10 o                         
   6   4   5        824.45        963.98        38.52 o                         
   7   4   5      30762.12      30731.79       344.37 o                         
   8   4   5         96.45         -9.85        37.11 o                         
   9   4   5       1902.18       1528.25        66.77 o                         
  10   4   5       5790.89       5397.10       115.68 o                         
  11   4   5       1336.24       1095.48        72.00 o                         
  12   4   5       1791.57       1614.00        72.01 o                         
  13   4   5       9371.98       8954.80       237.67 o                         
  14   4   5      13445.65      13528.94       313.78 o                         
  15   4   5       3766.13       3743.85       149.98 o                         
  16   4   5        607.56         76.92       123.66 o                         
  17   4   5       6514.92       6255.22       202.44 o                         
  18   4   5       2416.61       1834.41       166.95 o                         
  19   4   5        314.69        -94.21       164.46 o                         
  20   4   5         26.03       -172.39       172.39 o                         
   1   5   5      55831.83      59264.04       613.10 o                         
   2   5   5         81.91         81.90        26.23 o                         
   3   5   5       7584.34       8218.35       105.44 o                         
   4   5   5       7912.94       9132.89       116.15 o                         
   5   5   5      81710.30      86879.95       983.11 o                         
   6   5   5        246.77        240.24        34.49 o                         
   7   5   5      40092.45      41498.41       444.82 o                         
   8   5   5       5680.10       6448.78       114.04 o                         
   9   5   5      11987.27      11520.97       163.98 o                         
  10   5   5         78.41        -21.15        63.88 o                         
  11   5   5        625.63        472.32        74.24 o                         
  12   5   5       2104.05       2158.92        89.33 o                         
  13   5   5      10414.16       9649.17       177.39 o                         
  14   5   5        850.88        561.43        77.47 o                         
  15   5   5      18991.74      19743.18       498.30 o                         
  16   5   5        119.76       -125.66       125.66 o                         
  17   5   5       1348.33        819.52       155.12 o                         
  18   5   5        280.38       -151.76       151.76 o                         
  19   5   5       1554.80       1071.87       188.86 o                         
  20   5   5        143.08       -185.91       185.91 o                         
   0   6   5     134044.16     138029.66      2041.62 o                         
   1   6   5      17681.36      18239.57       210.34 o                         
   2   6   5        475.75        513.95        29.49 o                         
   3   6   5      17686.89      16863.08       200.30 o                         
   4   6   5      10268.59      11039.95       133.12 o                         
   5   6   5      60665.46      61946.31       670.96 o                         
   6   6   5        769.76        701.09        43.85 o                         
   7   6   5         45.19        -38.53        38.53 o                         
   8   6   5       4077.45       3784.27        79.71 o                         
   9   6   5       2485.97       2524.74        67.25 o                         
  10   6   5        520.53        461.40        61.05 o                         
  11   6   5        791.58        802.15        78.61 o                         
  12   6   5       2781.65       2672.89       100.79 o                         
  13   6   5       3621.26       3467.77       135.85 o                         
  14   6   5       3635.40       3320.21       134.48 o                         
  15   6   5        203.06       -118.51       118.51 o                         
  16   6   5        535.83         -0.93       132.48 o                         
  17   6   5      18829.56      20342.77       627.02 o                         
  18   6   5       1562.86       1021.42       174.18 o                         
  19   6   5       4582.75       4539.99       229.99 o                         
  20   6   5        754.41        321.39       193.73 o                         
   1   7   5        291.68        371.50        32.25 o                         
   2   7   5      54896.77      55689.73       619.42 o                         
   3   7   5       6593.56       6533.30        90.99 o                         
   4   7   5      25399.20      26366.59       301.04 o                         
   5   7   5      98332.16     101380.89      1176.40 o                         
   6   7   5      24241.21      25502.86       296.94 o                         
   7   7   5      29257.74      28064.34       337.61 o                         
   8   7   5      25821.05      27157.83       317.24 o                         
   9   7   5        576.48        493.83        56.47 o                         
  10   7   5      17576.44      17643.93       228.32 o                         
  11   7   5      60939.51      61891.66       735.47 o                         
  12   7   5       5857.78       5576.97       126.36 o                         
  13   7   5      21667.55      20916.50       340.90 o                         
  14   7   5        884.13        476.79       110.12 o                         
  15   7   5        661.51        293.82       116.75 o                         
  16   7   5      23857.46      23906.59       584.83 o                         
  17   7   5      10813.99      10807.97       365.31 o                         
  18   7   5        460.96       -133.98       209.33 o                         
  19   7   5       1430.95       1188.46       219.45 o                         
   0   8   5      83479.64      84636.39      1263.36 o                         
   1   8   5      19304.68      19679.20       229.34 o                         
   2   8   5      15383.82      15598.00       180.29 o                         
   3   8   5         68.47        130.62        36.93 o                         
   4   8   5      10068.30      10746.32       142.96 o                         
   5   8   5      63675.52      66311.26       747.23 o                         
   6   8   5      25003.90      23103.90       268.78 o                         
   7   8   5      27552.22      27273.33       320.84 o                         
   8   8   5      11358.78      10954.91       156.02 o                         
   9   8   5       6843.16       6823.76       118.14 o                         
  10   8   5        843.61        830.40        69.15 o                         
  11   8   5      10088.80      10033.46       170.27 o                         
  12   8   5      16454.99      16347.33       248.02 o                         
  13   8   5      31912.62      31955.70       422.96 o                         
  14   8   5      14675.21      14364.44       367.85 o                         
  15   8   5       3500.05       3271.90       150.34 o                         
  16   8   5       1814.77       1323.03       140.10 o                         
  17   8   5        125.41       -156.66       156.66 o                         
  18   8   5       3648.09       3614.65       265.31 o                         
  19   8   5       7983.64       8311.39       352.21 o                         
   1   9   5     103112.30     103892.01      1071.45 o                         
   2   9   5      17556.70      17491.46       195.90 o                         
   3   9   5       2752.85       3094.30        64.84 o                         
   4   9   5      79520.58      81651.93       916.51 o                         
   5   9   5      28561.20      27978.78       330.91 o                         
   6   9   5       2454.20       2343.31        65.42 o                         
   7   9   5       7533.98       7018.52       115.36 o                         
   8   9   5       5137.30       5101.25        96.04 o                         
   9   9   5       4115.08       4070.97        87.82 o                         
  10   9   5      28502.88      28271.75       351.56 o                         
  11   9   5      26255.57      26342.61       344.65 o                         
  12   9   5       5730.15       5300.69       123.92 o                         
  13   9   5       1378.19       1264.37       107.47 o                         
  14   9   5       1362.17        900.70       119.52 o                         
  15   9   5        306.04       -124.91       124.91 o                         
  16   9   5       3632.52       3194.87       165.38 o                         
  17   9   5      28407.69      29477.62       916.77 o                         
  18   9   5       6653.69       6519.70       382.46 o                         
  19   9   5       2895.71       3115.52       370.62 o                         
   0  10   5       2357.82       2348.40        79.25 o                         
   1  10   5      10187.56       9987.64       130.54 o                         
   2  10   5        532.34        491.38        42.67 o                         
   3  10   5      29977.38      29165.77       338.86 o                         
   4  10   5       4951.45       5521.06       103.66 o                         
   5  10   5      10348.24      10252.32       155.62 o                         
   6  10   5      10333.86      10513.40       157.12 o                         
   7  10   5      12064.59      12123.27       171.47 o                         
   8  10   5        140.14        -55.94        55.94 o                         
   9  10   5        979.21        824.68        60.43 o                         
  10  10   5       1898.76       1809.47        78.99 o                         
  11  10   5       1626.13       1826.18        88.92 o                         
  12  10   5        418.68        280.10        90.84 o                         
  13  10   5        297.54         -5.62       107.29 o                         
  14  10   5        766.78        370.68       125.54 o                         
  15  10   5      12640.68      13274.55       366.00 o                         
  16  10   5       3475.23       3146.85       170.69 o                         
  17  10   5       4248.94       3843.92       270.08 o                         
  18  10   5        521.80         26.96       230.82 o                         
   1  11   5      91653.57      90867.35      1006.68 o                         
   2  11   5       8586.65       7864.21       125.55 o                         
   3  11   5      91085.93      90728.02      1043.55 o                         
   4  11   5         36.81         38.49        57.57 o                         
   5  11   5       1071.90       1079.13        72.27 o                         
   6  11   5       1242.81       1265.58        66.23 o                         
   7  11   5        228.32        151.46        59.66 o                         
   8  11   5       3891.96       3715.43        92.19 o                         
   9  11   5      10154.22      10018.36       171.46 o                         
  10  11   5        794.50        732.07        86.55 o                         
  11  11   5        150.44         -4.83        83.97 o                         
  12  11   5        574.14        464.39       107.00 o                         
  13  11   5          3.74       -114.85       114.85 o                         
  14  11   5         94.47       -126.52       126.52 o                         
  15  11   5       2396.59       2364.95       155.64 o                         
  16  11   5       5182.77       5427.78       187.50 o                         
  17  11   5       1882.81       1670.22       190.26 o                         
  18  11   5       1038.81        538.81       246.02 o                         
   0  12   5      16597.35      15911.87       296.32 o                         
   1  12   5       1051.73        999.68        51.71 o                         
   2  12   5        135.08        276.14        54.80 o                         
   3  12   5      17432.95      17206.20       225.79 o                         
   4  12   5       6702.02       6671.20       121.95 o                         
   5  12   5       8666.76       8384.10       145.75 o                         
   6  12   5         55.11        -34.18        57.47 o                         
   7  12   5       9799.36       9668.77       157.80 o                         
   8  12   5       1737.15       1503.81        79.18 o                         
   9  12   5        782.87        870.27        93.25 o                         
  10  12   5        445.06        365.31        92.69 o                         
  11  12   5       7978.91       8395.89       171.78 o                         
  12  12   5        163.91        115.16       105.19 o                         
  13  12   5        512.58        188.75       125.25 o                         
  14  12   5       9098.70       9048.27       228.64 o                         
  15  12   5          9.77       -142.92       142.92 o                         
  16  12   5       1842.18       1206.66       164.84 o                         
  17  12   5       1431.42       1086.88       242.63 o                         
   1  13   5      11579.50      11239.99       160.03 o                         
   2  13   5       3169.74       3226.22        81.43 o                         
   3  13   5      17635.58      17280.99       236.21 o                         
   4  13   5        209.23        191.91        69.49 o                         
   5  13   5       1915.18       1906.43        87.33 o                         
   6  13   5       3581.65       3668.27        96.90 o                         
   7  13   5       7021.08       7044.27       143.26 o                         
   8  13   5       2004.27       2010.18        99.67 o                         
   9  13   5      33946.26      34239.21       462.44 o                         
  10  13   5       1852.48       1889.61       109.55 o                         
  11  13   5      36714.55      36946.62       504.74 o                         
  12  13   5       2017.41       2077.67       132.44 o                         
  13  13   5       9213.93       9283.29       212.79 o                         
  14  13   5       1310.08        990.70       147.61 o                         
  15  13   5        482.74        174.52       147.69 o                         
  16  13   5        467.08        184.16       175.95 o                         
   0  14   5       1254.04       1352.49       106.65 o                         
   1  14   5       1269.07       1322.25        69.87 o                         
   2  14   5       2606.65       2593.49        83.85 o                         
   3  14   5        559.35        483.48        77.84 o                         
   4  14   5       2104.12       1959.91        89.23 o                         
   5  14   5      29675.48      28685.02       379.77 o                         
   6  14   5        798.54        796.10        92.05 o                         
   7  14   5      13618.58      13222.07       225.48 o                         
   8  14   5        340.64        323.14       102.05 o                         
   9  14   5       3205.34       3362.89       122.88 o                         
  10  14   5       3382.09       4086.79       137.26 o                         
  11  14   5          6.58         -0.93       117.15 o                         
  12  14   5         52.08          3.97       127.42 o                         
  13  14   5      10463.01      10215.34       225.14 o                         
  14  14   5        612.81        304.94       151.19 o                         
  15  14   5       2347.52       2014.44       176.05 o                         
  16  14   5       1681.89       1443.12       231.28 o                         
   1  15   5       3178.25       3278.68        93.28 o                         
   2  15   5        554.13        444.90        75.19 o                         
   3  15   5        933.24        919.74        83.46 o                         
   4  15   5        258.77        204.58        82.45 o                         
   5  15   5       5732.32       5820.71       133.51 o                         
   6  15   5       7658.27       7574.79       153.89 o                         
   7  15   5      30099.23      29388.13       412.43 o                         
   8  15   5       2129.55       2223.96       115.69 o                         
   9  15   5      25698.54      25706.51       380.87 o                         
  10  15   5        362.61        535.79       119.05 o                         
  11  15   5      36529.79      37386.58       531.46 o                         
  12  15   5        276.41        233.94       131.91 o                         
  13  15   5      16331.89      16895.25       321.81 o                         
  14  15   5        812.69        683.21       163.05 o                         
  15  15   5       1982.34       1743.58       179.28 o                         
   0  16   5        264.86        262.92       113.34 o                         
   1  16   5       1675.90       1718.11        90.93 o                         
   2  16   5       1213.48       1288.30        86.21 o                         
   3  16   5        413.17        312.46        84.71 o                         
   4  16   5       2896.16       3116.62       110.65 o                         
   5  16   5       2902.01       2654.36       104.53 o                         
   6  16   5        614.60        513.49        94.94 o                         
   7  16   5       7480.94       7510.20       165.09 o                         
   8  16   5        547.92        539.84       113.39 o                         
   9  16   5       2822.26       2944.03       142.62 o                         
  10  16   5        351.56        479.81       133.84 o                         
  11  16   5        135.70        166.74       127.41 o                         
  12  16   5        885.65        883.86       153.90 o                         
  13  16   5       1754.00       1713.06       173.77 o                         
  14  16   5         49.23        -31.91       176.34 o                         
   1  17   5       4612.74       4683.74       117.11 o                         
   2  17   5      12691.17      12030.93       204.75 o                         
   3  17   5      43748.31      42458.16       544.23 o                         
   4  17   5       9079.62       9225.53       178.43 o                         
   5  17   5        206.21        209.62       100.90 o                         
   6  17   5       2102.48       2278.63       118.23 o                         
   7  17   5       6337.43       6284.35       162.65 o                         
   8  17   5       6949.64       7086.19       173.11 o                         
   9  17   5      17718.30      18527.07       328.27 o                         
  10  17   5       7931.72       8485.04       209.78 o                         
  11  17   5        123.79        223.17       146.04 o                         
  12  17   5       1273.95       1424.64       174.82 o                         
  13  17   5       2543.86       2475.77       194.03 o                         
   0  18   5      13597.95      13398.01       330.34 o                         
   1  18   5       6933.74       6967.53       158.61 o                         
   2  18   5       5321.59       5137.54       145.18 o                         
   3  18   5        358.85        557.58       112.29 o                         
   4  18   5        739.61        753.13       110.42 o                         
   5  18   5      24397.90      24019.45       359.74 o                         
   6  18   5      11069.89      10944.15       215.61 o                         
   7  18   5        363.23        585.89       134.85 o                         
   8  18   5      11098.33      11334.00       250.52 o                         
   9  18   5       9577.40       9773.00       235.24 o                         
  10  18   5       2305.26       2541.15       169.43 o                         
  11  18   5       2201.35       2546.22       188.10 o                         
   1  19   5       3135.93       3150.38       137.75 o                         
   2  19   5       1840.95       2147.78       126.69 o                         
   3  19   5      62319.88      59622.49       799.36 o                         
   4  19   5       5327.02       5490.98       153.57 o                         
   5  19   5       1175.95       1429.12       135.29 o                         
   6  19   5       3388.41       3444.57       149.23 o                         
   7  19   5        815.18        912.54       140.11 o                         
   8  19   5       4416.45       4957.82       186.03 o                         
   9  19   5        516.02        835.59       153.43 o                         
  10  19   5       4535.68       4935.07       202.91 o                         
   0  20   5       2519.41       2713.11       199.83 o                         
   1  20   5        157.60        294.01       128.17 o                         
   2  20   5       1314.06       1557.54       141.50 o                         
   3  20   5         78.56        409.00       123.62 o                         
   4  20   5        166.79        227.98       121.95 o                         
   5  20   5       3036.83       3215.92       146.52 o                         
   6  20   5        721.85        864.17       141.44 o                         
   7  20   5       2301.39       2561.52       177.35 o                         
   8  20   5       5183.02       5556.11       204.40 o                         
   1  21   5       1043.31       1484.48       145.75 o                         
   2  21   5       4208.94       4526.74       176.78 o                         
   3  21   5       2443.29       2564.51       160.49 o                         
   4  21   5        212.34        387.09       144.19 o                         
   5  21   5      11210.61      11568.71       252.52 o                         
   0   0   6     224204.17     223083.41      4994.53 o                         
   1   0   6      13396.05      12778.76       225.25 o                         
   2   0   6      86214.74      88463.64      1373.97 o                         
   3   0   6       6318.89       6026.78       111.67 o                         
   4   0   6      62285.66      61524.92       940.24 o                         
   5   0   6       3808.99       3781.34        88.65 o                         
   6   0   6       7877.88       7344.74       138.64 o                         
   7   0   6      77746.47      77770.64      1217.11 o                         
   8   0   6      10894.20      11777.05       230.88 o                         
   9   0   6          8.27        -14.41        82.99 o                         
  10   0   6      14659.89      15370.81       357.17 o                         
  11   0   6      10130.11       9856.84       355.33 o                         
  12   0   6       4976.98       5151.28       195.00 o                         
  13   0   6        399.04         72.53       146.06 o                         
  14   0   6         12.87       -149.79       149.79 o                         
  15   0   6       7294.32       7067.22       302.19 o                         
  16   0   6       8770.00       8583.11       336.06 o                         
  17   0   6       1025.08        973.61       202.54 o                         
  18   0   6       7570.59       7998.42       489.96 o                         
  19   0   6       7321.22       7084.14       405.57 o                         
  20   0   6       6204.74       6750.61       382.90 o                         
   1   1   6      81456.17      84007.87       984.07 o                         
   2   1   6         87.37         32.98        29.45 o                         
   3   1   6       6796.74       6938.54        89.10 o                         
   4   1   6      33654.91      33619.52       365.42 o                         
   5   1   6     127136.51     123428.02      1356.93 o                         
   6   1   6       1292.69       1029.21        38.81 o                         
   7   1   6      68309.37      70051.91       777.23 o                         
   8   1   6       6805.79       6441.92        95.04 o                         
   9   1   6       3313.99       3214.07        77.89 o                         
  10   1   6       4161.39       4007.09        96.99 o                         
  11   1   6      12732.28      12682.14       246.33 o                         
  12   1   6       8941.04       8521.01       234.16 o                         
  13   1   6       4279.40       4320.49       138.85 o                         
  14   1   6       1560.63       1175.51       108.13 o                         
  15   1   6      12111.18      12684.06       331.64 o                         
  16   1   6       3921.95       3938.15       164.31 o                         
  17   1   6      28145.11      28391.77      1195.84 o                         
  18   1   6        423.05        307.86       156.82 o                         
  19   1   6       1458.02       1489.25       181.23 o                         
  20   1   6        341.10        -53.84       180.49 o                         
   0   2   6      24286.67      24705.62       371.50 o                         
   1   2   6         15.48        -26.16        30.72 o                         
   2   2   6      63939.29      64953.27       685.29 o                         
   3   2   6      11028.21      11137.12       129.39 o                         
   4   2   6      38112.84      38911.57       430.10 o                         
   5   2   6        207.42        228.19        35.77 o                         
   6   2   6       6549.84       6777.58        94.08 o                         
   7   2   6      26803.12      27337.98       301.54 o                         
   8   2   6      63328.02      63710.11       677.33 o                         
   9   2   6        587.00        589.48        49.70 o                         
  10   2   6       2315.06       2256.83        75.64 o                         
  11   2   6        758.60        665.24        67.83 o                         
  12   2   6        399.63        241.44        96.62 o                         
  13   2   6       1121.43       1026.25        95.25 o                         
  14   2   6      40527.82      43988.89       856.72 o                         
  15   2   6         85.96       -110.55       110.55 o                         
  16   2   6       2481.50       2347.77       135.71 o                         
  17   2   6       2020.79       1913.17       143.68 o                         
  18   2   6         42.92       -143.47       143.47 o                         
  19   2   6       2133.93       1544.23       187.79 o                         
  20   2   6      11664.48      12635.55       387.96 o                         
   1   3   6       2347.13       2367.86        45.23 o                         
   2   3   6     175248.69     182755.22      1912.02 o                         
   3   3   6       9955.60       9789.92       122.85 o                         
   4   3   6      23003.22      22213.11       250.19 o                         
   5   3   6      44000.59      43528.59       500.43 o                         
   6   3   6      12894.11      12162.64       149.43 o                         
   7   3   6      34747.62      34843.03       397.35 o                         
   8   3   6      21960.61      20569.01       236.72 o                         
   9   3   6      12732.50      12235.16       163.76 o                         
  10   3   6      53418.65      52589.43       609.45 o                         
  11   3   6      28944.05      30092.43       412.21 o                         
  12   3   6       7933.65       7755.68       168.95 o                         
  13   3   6       8193.35       8137.75       235.10 o                         
  14   3   6        468.27        162.20       102.33 o                         
  15   3   6      11276.75      11531.11       337.96 o                         
  16   3   6      24375.67      26566.33       759.40 o                         
  17   3   6       8283.75       8790.12       302.26 o                         
  18   3   6        843.50        341.56       152.19 o                         
  19   3   6       4103.95       3884.65       222.36 o                         
  20   3   6        145.25       -185.35       213.59 o                         
   0   4   6      98006.42      98360.05      1491.64 o                         
   1   4   6         99.72        150.32        28.19 o                         
   2   4   6       1950.55       2064.46        41.79 o                         
   3   4   6      10078.23      10322.24       125.40 o                         
   4   4   6        112.87        147.72        29.06 o                         
   5   4   6        362.79        325.23        28.12 o                         
   6   4   6       1020.16        769.29        40.60 o                         
   7   4   6        464.35        593.74        41.72 o                         
   8   4   6     137720.94     138425.70      1504.70 o                         
   9   4   6       2611.73       2677.57        74.28 o                         
  10   4   6      33566.86      32322.50       412.04 o                         
  11   4   6        536.58        328.73        61.98 o                         
  12   4   6       1145.18       1119.03        73.69 o                         
  13   4   6        790.26        468.98        88.25 o                         
  14   4   6      34981.30      36244.51       629.88 o                         
  15   4   6       5726.62       5632.86       207.54 o                         
  16   4   6       2799.18       2372.85       149.10 o                         
  17   4   6       3656.66       3440.12       182.15 o                         
  18   4   6       2461.21       2056.15       165.63 o                         
  19   4   6         92.47       -170.47       170.47 o                         
  20   4   6       3652.76       3729.75       260.13 o                         
   1   5   6      33246.82      33873.88       372.87 o                         
   2   5   6       8553.47       8867.33       108.05 o                         
   3   5   6       8089.67       8339.20       107.02 o                         
   4   5   6       4116.57       3778.79        64.22 o                         
   5   5   6        566.76        339.75        32.64 o                         
   6   5   6      15308.59      14541.80       181.50 o                         
   7   5   6      15434.33      15472.30       190.84 o                         
   8   5   6      17692.48      18321.57       219.47 o                         
   9   5   6      28777.31      29153.45       342.33 o                         
  10   5   6        202.19         71.46        65.13 o                         
  11   5   6      33876.58      34019.39       424.12 o                         
  12   5   6         20.14        -76.80        76.80 o                         
  13   5   6      18889.51      18507.42       315.56 o                         
  14   5   6      12881.77      12852.71       331.46 o                         
  15   5   6       9812.00       9892.20       275.16 o                         
  16   5   6       8918.86       9138.02       304.43 o                         
  17   5   6       3974.19       4009.72       178.96 o                         
  18   5   6       1353.89        898.44       167.97 o                         
  19   5   6       1499.89       1207.68       190.17 o                         
  20   5   6        104.63       -201.32       201.32 o                         
   0   6   6      47553.94      47070.80       725.58 o                         
   1   6   6      16761.94      17260.17       192.88 o                         
   2   6   6        397.70        399.01        27.39 o                         
   3   6   6        178.58        274.08        32.59 o                         
   4   6   6       2460.53       2697.70        54.09 o                         
   5   6   6      20759.25      22968.50       269.20 o                         
   6   6   6      56400.68      58433.07       661.63 o                         
   7   6   6        546.15        677.48        51.51 o                         
   8   6   6          8.59        -20.49        44.51 o                         
   9   6   6       1516.39       1536.12        67.36 o                         
  10   6   6      12346.53      12156.38       170.16 o                         
  11   6   6        186.23        -19.29        73.61 o                         
  12   6   6      31085.87      30848.05       400.04 o                         
  13   6   6       7627.08       7478.49       161.44 o                         
  14   6   6       5766.63       5089.92       136.75 o                         
  15   6   6        162.03       -122.06       122.06 o                         
  16   6   6        380.44        -42.30       141.46 o                         
  17   6   6       1136.15        268.84       165.59 o                         
  18   6   6       6200.99       6165.23       280.74 o                         
  19   6   6        327.32       -183.47       183.47 o                         
   1   7   6      74800.16      74077.34       790.89 o                         
   2   7   6      68456.73      69043.89       764.29 o                         
   3   7   6      11881.25      12932.84       151.80 o                         
   4   7   6        129.60        243.68        38.64 o                         
   5   7   6       9042.17       9868.85       136.11 o                         
   6   7   6       2358.28       2154.91        56.30 o                         
   7   7   6       1272.80       1146.38        54.07 o                         
   8   7   6      20002.67      20014.71       250.86 o                         
   9   7   6      11323.30      10888.98       151.86 o                         
  10   7   6      14794.79      14551.71       208.32 o                         
  11   7   6      18930.68      18650.35       253.38 o                         
  12   7   6       1296.32       1014.29        89.33 o                         
  13   7   6         64.98        -91.33        91.33 o                         
  14   7   6         60.35       -112.92       112.92 o                         
  15   7   6         54.13       -107.56       107.56 o                         
  16   7   6      21831.55      21845.81       592.34 o                         
  17   7   6       4799.62       4587.63       208.62 o                         
  18   7   6       2291.05       1986.70       199.47 o                         
  19   7   6       7815.06       7995.75       311.85 o                         
   0   8   6     249413.28     252006.14      3813.00 o                         
   1   8   6       4028.14       4162.48        69.81 o                         
   2   8   6       5848.04       5169.95        80.52 o                         
   3   8   6      48914.09      51815.00       579.54 o                         
   4   8   6        824.09        690.64        41.11 o                         
   5   8   6      10626.65      10180.92       145.95 o                         
   6   8   6       7610.13       7660.74       122.71 o                         
   7   8   6       5793.90       5792.88       113.70 o                         
   8   8   6      20663.47      20888.83       253.33 o                         
   9   8   6       1813.47       1905.64        70.38 o                         
  10   8   6        104.64        -40.28        54.97 o                         
  11   8   6       2059.30       1861.40        84.76 o                         
  12   8   6       3260.65       2930.40       106.68 o                         
  13   8   6       1829.16       1373.55       116.92 o                         
  14   8   6       2381.61       2220.85       128.28 o                         
  15   8   6        365.00         12.19       125.67 o                         
  16   8   6       1395.13        871.29       151.06 o                         
  17   8   6       3429.44       3169.84       194.03 o                         
  18   8   6       7889.71       8019.60       322.51 o                         
  19   8   6       1723.92       1471.80       260.73 o                         
   1   9   6      42971.91      42855.65       477.73 o                         
   2   9   6       4337.01       4040.16        72.86 o                         
   3   9   6      25575.53      25131.96       294.72 o                         
   4   9   6      22973.03      22814.15       283.08 o                         
   5   9   6       2216.30       2212.99        69.57 o                         
   6   9   6      16828.57      16477.56       216.55 o                         
   7   9   6        510.88        454.13        66.49 o                         
   8   9   6       6170.99       6359.37       125.66 o                         
   9   9   6      29168.24      29604.74       367.67 o                         
  10   9   6       1711.60       1526.07        84.25 o                         
  11   9   6       1316.65       1031.93        81.64 o                         
  12   9   6       1283.07        923.60        96.07 o                         
  13   9   6       2568.89       2453.54       125.42 o                         
  14   9   6       2148.21       2010.89       131.82 o                         
  15   9   6        611.51        221.71       139.79 o                         
  16   9   6      11365.78      11512.44       335.90 o                         
  17   9   6         10.95       -171.62       171.62 o                         
  18   9   6       3134.36       2800.24       214.73 o                         
   0  10   6       8805.92       8811.09       174.39 o                         
   1  10   6       2391.99       2648.67        62.80 o                         
   2  10   6       5390.69       5168.90        85.34 o                         
   3  10   6       2474.96       2450.08        66.62 o                         
   4  10   6       4729.37       4837.01        94.49 o                         
   5  10   6       9157.07       9024.95       149.27 o                         
   6  10   6        685.00        567.48        64.26 o                         
   7  10   6      14819.08      14495.21       203.72 o                         
   8  10   6       1760.01       1588.81        82.23 o                         
   9  10   6        677.24        604.29        71.03 o                         
  10  10   6        124.51        -68.65        73.97 o                         
  11  10   6      13060.29      12544.81       205.61 o                         
  12  10   6       1972.10       1799.12       116.56 o                         
  13  10   6         64.72       -120.23       120.23 o                         
  14  10   6       1551.71        961.64       135.43 o                         
  15  10   6        100.79       -148.08       148.08 o                         
  16  10   6         31.01       -148.82       148.82 o                         
  17  10   6          3.01       -181.02       181.02 o                         
  18  10   6        172.04       -274.69       274.69 o                         
   1  11   6        771.68        785.01        53.71 o                         
   2  11   6       2417.79       2475.30        64.66 o                         
   3  11   6       7152.26       6884.01       115.93 o                         
   4  11   6       8566.79       8457.44       143.17 o                         
   5  11   6        479.68        449.80        73.79 o                         
   6  11   6       5968.47       6019.62       117.98 o                         
   7  11   6        724.64        581.61        73.30 o                         
   8  11   6         48.13        -32.22        81.09 o                         
   9  11   6      17321.34      17560.63       255.79 o                         
  10  11   6       1712.85       1645.17       100.16 o                         
  11  11   6        329.21        202.89        97.64 o                         
  12  11   6       5247.40       5332.64       158.51 o                         
  13  11   6       5640.94       5387.63       175.31 o                         
  14  11   6       2992.11       2908.38       168.48 o                         
  15  11   6       3614.95       3360.85       168.10 o                         
  16  11   6          5.21       -161.67       161.67 o                         
  17  11   6        553.04        -45.23       197.43 o                         
   0  12   6       8886.26       8721.52       191.81 o                         
   1  12   6       2322.17       2420.78        68.43 o                         
   2  12   6      29065.30      28543.78       343.27 o                         
   3  12   6         94.57        121.34        54.89 o                         
   4  12   6        777.32        751.09        71.17 o                         
   5  12   6         39.82         17.01        77.37 o                         
   6  12   6      45326.13      45436.44       599.25 o                         
   7  12   6       5220.08       5372.91       118.15 o                         
   8  12   6       3748.41       3832.42       109.84 o                         
   9  12   6        273.66        208.97        88.37 o                         
  10  12   6      17359.74      17109.52       270.37 o                         
  11  12   6         29.06       -100.24       100.24 o                         
  12  12   6      36138.13      36685.79       523.55 o                         
  13  12   6        110.00       -129.42       129.42 o                         
  14  12   6       2292.74       1989.22       153.86 o                         
  15  12   6       4799.84       4668.60       178.58 o                         
  16  12   6       1281.26        937.97       173.23 o                         
  17  12   6       1860.24       1533.40       270.42 o                         
   1  13   6       2379.96       2424.28        72.96 o                         
   2  13   6      11032.95      11000.13       162.67 o                         
   3  13   6        518.43        560.28        61.24 o                         
   4  13   6     112579.40     108702.71      1339.66 o                         
   5  13   6       7353.26       7731.99       144.79 o                         
   6  13   6       1521.96       1521.51        97.46 o                         
   7  13   6        829.32        949.00        94.36 o                         
   8  13   6       4477.94       4579.11       125.91 o                         
   9  13   6       3037.91       3044.91       116.40 o                         
  10  13   6      42255.37      42576.72       597.24 o                         
  11  13   6       4012.53       4165.59       145.76 o                         
  12  13   6      17169.58      17465.77       322.61 o                         
  13  13   6       1958.47       1873.60       153.43 o                         
  14  13   6      14520.66      14574.20       346.97 o                         
  15  13   6        243.54       -149.98       149.98 o                         
  16  13   6        903.36        355.14       208.09 o                         
   0  14   6      25521.63      25563.25       449.59 o                         
   1  14   6       1805.45       1867.57        79.23 o                         
   2  14   6      24383.47      23804.01       305.08 o                         
   3  14   6       2863.36       2826.00        91.94 o                         
   4  14   6       5329.99       5407.37       123.84 o                         
   5  14   6        230.19        290.58        85.13 o                         
   6  14   6      31313.90      30404.47       420.52 o                         
   7  14   6        735.05        848.99        96.45 o                         
   8  14   6       7633.24       7997.39       166.23 o                         
   9  14   6       2945.22       2950.76       121.48 o                         
  10  14   6       4408.75       4847.71       142.66 o                         
  11  14   6        186.65        156.11       119.39 o                         
  12  14   6      11680.26      12477.50       254.38 o                         
  13  14   6       1355.68       1262.13       149.13 o                         
  14  14   6       3558.19       3808.04       206.60 o                         
  15  14   6         13.11       -145.40       159.34 o                         
   1  15   6       2191.74       2117.16        86.14 o                         
   2  15   6       3241.18       3073.15        97.67 o                         
   3  15   6       4786.77       4885.81       113.88 o                         
   4  15   6         83.51         82.43        83.51 o                         
   5  15   6       3189.97       3077.85       110.29 o                         
   6  15   6       6107.09       6064.25       142.20 o                         
   7  15   6        427.43        346.17       100.60 o                         
   8  15   6       5245.01       5492.76       143.48 o                         
   9  15   6        551.48        607.88       117.20 o                         
  10  15   6       2841.82       2738.91       140.22 o                         
  11  15   6       4524.11       4842.86       160.75 o                         
  12  15   6        464.10        497.78       147.01 o                         
  13  15   6       1525.73       1483.40       156.02 o                         
  14  15   6       1967.36       1756.01       172.48 o                         
   0  16   6       2433.99       2462.80       130.17 o                         
   1  16   6       2211.77       2472.90        93.08 o                         
   2  16   6       7853.25       7751.47       149.62 o                         
   3  16   6          1.61         84.41        90.15 o                         
   4  16   6      13630.67      13558.95       231.28 o                         
   5  16   6       3153.86       3366.08       122.24 o                         
   6  16   6        324.74        362.28        99.72 o                         
   7  16   6         63.02         72.45       100.63 o                         
   8  16   6       6070.36       5906.00       154.18 o                         
   9  16   6       2696.12       2857.22       135.24 o                         
  10  16   6       3041.28       3307.22       153.72 o                         
  11  16   6         23.21        172.57       136.32 o                         
  12  16   6       8301.29       8534.52       227.78 o                         
  13  16   6       7884.05       8304.12       234.62 o                         
   1  17   6        554.40        799.31        99.85 o                         
   2  17   6        785.80        926.51       105.63 o                         
   3  17   6       5576.08       5848.16       145.97 o                         
   4  17   6      10082.34      10075.61       199.25 o                         
   5  17   6        805.87        822.14       112.23 o                         
   6  17   6       1577.56       1930.05       124.05 o                         
   7  17   6          5.03         62.49       113.78 o                         
   8  17   6       1503.07       1444.60       137.58 o                         
   9  17   6       1378.92       1557.91       153.09 o                         
  10  17   6       4988.42       5087.60       181.69 o                         
  11  17   6      13030.15      13660.11       309.67 o                         
  12  17   6       1082.92       1107.05       178.50 o                         
   0  18   6       1078.77       1223.08       161.21 o                         
   1  18   6        622.91        641.02       109.41 o                         
   2  18   6        138.49        172.80       113.25 o                         
   3  18   6        581.95        730.87       113.05 o                         
   4  18   6        960.63       1159.85       116.94 o                         
   5  18   6        647.05        686.76       117.26 o                         
   6  18   6          2.62         63.72       121.53 o                         
   7  18   6       4145.63       4050.12       153.95 o                         
   8  18   6       2161.98       2440.63       152.33 o                         
   9  18   6       2034.15       2223.09       167.40 o                         
  10  18   6       1803.98       2056.75       169.77 o                         
  11  18   6        373.25        545.68       180.64 o                         
   1  19   6       1994.75       2241.92       139.65 o                         
   2  19   6        361.42        600.08       122.41 o                         
   3  19   6       2001.82       2398.42       129.83 o                         
   4  19   6        514.48        679.95       123.61 o                         
   5  19   6       1291.29       1412.11       133.39 o                         
   6  19   6        628.33        799.61       130.28 o                         
   7  19   6         39.86         76.21       145.80 o                         
   8  19   6        752.31        742.03       153.13 o                         
   9  19   6       3430.78       3540.31       175.27 o                         
   0  20   6       2246.31       2066.71       204.43 o                         
   1  20   6       1861.97       2155.93       145.86 o                         
   2  20   6      10007.77       9776.27       215.27 o                         
   3  20   6       1673.17       1892.52       138.69 o                         
   4  20   6       1958.44       2089.34       140.16 o                         
   5  20   6       4846.09       5139.61       167.21 o                         
   6  20   6       3479.17       3720.04       161.98 o                         
   7  20   6       1393.66       1442.50       174.84 o                         
   1  21   6       2835.44       2660.47       162.65 o                         
   2  21   6        225.36        492.72       153.15 o                         
   3  21   6       4143.81       4526.53       173.39 o                         
   4  21   6       1166.83       1245.33       155.56 o                         
   1   1   7      51268.43      52524.13       639.82 o                         
   2   1   7        585.00        787.66        40.10 o                         
   3   1   7       3052.31       3208.63        60.52 o                         
   4   1   7      12751.47      12320.23       148.93 o                         
   5   1   7         37.84         13.13        33.27 o                         
   6   1   7      27471.55      27927.06       326.40 o                         
   7   1   7       7367.24       7361.02       110.05 o                         
   8   1   7      22176.43      22247.23       281.36 o                         
   9   1   7      26756.90      27361.83       336.47 o                         
  10   1   7       9921.14       9816.29       176.27 o                         
  11   1   7        274.86        135.39        63.56 o                         
  12   1   7       2033.07       2171.37       112.90 o                         
  13   1   7       2824.88       2867.00       144.87 o                         
  14   1   7         88.94       -112.44       112.44 o                         
  15   1   7       2294.74       2136.49       131.13 o                         
  16   1   7      11014.55      10968.56       339.12 o                         
  17   1   7        998.30        855.46       155.85 o                         
  18   1   7       1529.17       1634.60       161.91 o                         
  19   1   7        223.27        336.37       186.57 o                         
  20   1   7       1122.58        840.20       189.83 o                         
   0   2   7      46413.44      47733.09       769.81 o                         
   1   2   7      10146.43       9779.38       126.09 o                         
   2   2   7      21529.34      22993.94       270.61 o                         
   3   2   7       3087.65       2764.07        53.24 o                         
   4   2   7       2706.67       2691.35        55.25 o                         
   5   2   7      18362.66      18754.93       217.37 o                         
   6   2   7      95502.63      96350.66      1051.46 o                         
   7   2   7      31167.78      29631.57       342.44 o                         
   8   2   7      18403.96      17223.55       212.88 o                         
   9   2   7       1175.98       1096.69        50.19 o                         
  10   2   7      30648.91      31270.04       381.61 o                         
  11   2   7       1179.00       1128.25        72.10 o                         
  12   2   7       1216.70       1324.24        80.46 o                         
  13   2   7       2182.28       1842.89       108.65 o                         
  14   2   7        307.60       -128.81       128.81 o                         
  15   2   7      12786.52      12950.18       331.78 o                         
  16   2   7       9516.96       9638.38       318.22 o                         
  17   2   7       3172.24       3468.42       168.75 o                         
  18   2   7       6408.98       7044.72       212.99 o                         
  19   2   7          0.59       -178.81       178.81 o                         
  20   2   7       2337.93       2263.28       218.06 o                         
   1   3   7      23067.00      22896.22       280.28 o                         
   2   3   7         95.77        126.27        32.79 o                         
   3   3   7      31284.00      32940.43       367.68 o                         
   4   3   7        544.41        428.92        36.90 o                         
   5   3   7       1521.00       1549.86        49.92 o                         
   6   3   7      28045.41      28473.62       328.10 o                         
   7   3   7        181.31         49.12        32.51 o                         
   8   3   7      24313.40      25018.23       284.96 o                         
   9   3   7      39465.13      38953.41       435.18 o                         
  10   3   7       2632.48       2764.46        80.75 o                         
  11   3   7        161.60         75.98        58.94 o                         
  12   3   7       2832.03       2650.16        88.97 o                         
  13   3   7      11681.65      11579.34       272.07 o                         
  14   3   7       4611.74       4423.11       159.89 o                         
  15   3   7      12376.18      12276.27       379.70 o                         
  16   3   7        193.33         65.12       154.77 o                         
  17   3   7       3952.59       4026.95       201.85 o                         
  18   3   7       3814.87       3929.44       201.22 o                         
  19   3   7        282.60        -96.93       188.21 o                         
  20   3   7        308.60         30.99       178.57 o                         
   0   4   7      26352.56      25256.45       418.44 o                         
   1   4   7      17823.76      17680.80       215.82 o                         
   2   4   7       4661.99       4529.73        68.84 o                         
   3   4   7       4389.70       4789.61        75.52 o                         
   4   4   7      99875.93     102466.99      1141.69 o                         
   5   4   7        972.00       1349.91        44.07 o                         
   6   4   7        440.72        613.20        45.62 o                         
   7   4   7      26378.70      27378.55       312.05 o                         
   8   4   7       2664.61       2394.04        58.55 o                         
   9   4   7       5109.32       5008.92        84.90 o                         
  10   4   7        255.98        108.61        48.63 o                         
  11   4   7       4818.12       4722.65       101.06 o                         
  12   4   7       9300.01       8798.88       157.29 o                         
  13   4   7      12703.32      12491.38       314.40 o                         
  14   4   7      12912.36      12539.13       276.58 o                         
  15   4   7       3351.03       3461.39       155.34 o                         
  16   4   7       4168.82       4352.09       230.90 o                         
  17   4   7       3442.17       3558.16       218.39 o                         
  18   4   7       1287.59        995.17       155.81 o                         
  19   4   7        928.99        343.92       211.23 o                         
  20   4   7        496.30       -234.26       234.26 o                         
   1   5   7       7355.50       7701.29       104.37 o                         
   2   5   7      56678.12      56373.67       619.78 o                         
   3   5   7      68269.90      68674.59       752.14 o                         
   4   5   7       1673.25       2227.10        49.73 o                         
   5   5   7       1089.21       1034.37        42.12 o                         
   6   5   7      15701.26      16901.75       209.45 o                         
   7   5   7        216.94        218.85        42.98 o                         
   8   5   7        433.08        358.17        45.34 o                         
   9   5   7       4301.65       4056.77        81.24 o                         
  10   5   7      23948.35      23887.95       298.85 o                         
  11   5   7      19758.14      19384.97       267.25 o                         
  12   5   7       9288.99       9217.60       174.99 o                         
  13   5   7       1128.56        671.38        77.66 o                         
  14   5   7       7729.08       7470.44       229.48 o                         
  15   5   7      14894.84      14731.04       411.28 o                         
  16   5   7      18936.65      19836.18       544.69 o                         
  17   5   7         53.99       -147.54       147.54 o                         
  18   5   7        196.39       -155.71       155.71 o                         
  19   5   7       3194.22       3513.66       236.47 o                         
   0   6   7      13498.81      12976.28       229.34 o                         
   1   6   7      19447.41      19337.79       231.90 o                         
   2   6   7       3513.70       3373.72        59.54 o                         
   3   6   7       6861.04       6553.41        95.18 o                         
   4   6   7      49997.68      52893.00       584.31 o                         
   5   6   7     102017.43     104688.32      1199.59 o                         
   6   6   7         47.90         22.79        39.53 o                         
   7   6   7       3314.67       3702.29        77.37 o                         
   8   6   7      23516.51      22813.77       274.45 o                         
   9   6   7       7474.55       7093.47       113.75 o                         
  10   6   7       3932.99       3864.57        97.12 o                         
  11   6   7        974.05        758.39        72.57 o                         
  12   6   7       3032.61       2997.46        94.70 o                         
  13   6   7      29662.95      28931.94       410.89 o                         
  14   6   7      39493.09      39842.79       687.21 o                         
  15   6   7        441.70          1.71       121.43 o                         
  16   6   7       3486.03       3351.67       183.78 o                         
  17   6   7       4421.89       4051.72       209.63 o                         
  18   6   7        148.92       -204.37       204.37 o                         
  19   6   7       4922.21       5491.61       267.82 o                         
   1   7   7      19715.07      19872.66       229.07 o                         
   2   7   7         97.74         55.87        31.16 o                         
   3   7   7      68795.46      67256.29       714.25 o                         
   4   7   7      17883.34      17516.58       206.07 o                         
   5   7   7       1498.29       1700.67        52.23 o                         
   6   7   7         56.97         21.28        47.41 o                         
   7   7   7        408.81        492.69        56.35 o                         
   8   7   7          6.39        -59.42        59.42 o                         
   9   7   7       3093.20       3090.33        82.63 o                         
  10   7   7       4433.38       4577.65        98.45 o                         
  11   7   7      17032.59      16654.55       239.26 o                         
  12   7   7       1577.28       1480.60        90.42 o                         
  13   7   7         17.64        -92.86        92.86 o                         
  14   7   7        279.97        -70.21       128.45 o                         
  15   7   7       8332.83       8354.65       262.21 o                         
  16   7   7         99.17       -152.60       152.60 o                         
  17   7   7         41.41       -203.92       203.92 o                         
  18   7   7       3543.36       3727.54       222.59 o                         
  19   7   7      10267.25      11030.22       403.78 o                         
   0   8   7      83042.82      83376.10      1306.26 o                         
   1   8   7       5593.55       4977.15        84.29 o                         
   2   8   7      23088.51      24658.84       280.64 o                         
   3   8   7       3643.34       3778.89        68.40 o                         
   4   8   7       3182.41       3393.11        70.11 o                         
   5   8   7      15232.83      15404.26       201.30 o                         
   6   8   7      84932.78      87019.31       988.13 o                         
   7   8   7       6209.05       6038.10       115.91 o                         
   8   8   7       1932.84       1847.10        68.20 o                         
   9   8   7       4146.51       4042.68        90.04 o                         
  10   8   7       3131.10       3231.52        97.71 o                         
  11   8   7       3753.85       3701.40       105.73 o                         
  12   8   7      25732.89      24715.56       352.03 o                         
  13   8   7      10244.16      10406.12       214.24 o                         
  14   8   7        456.16        125.85       121.51 o                         
  15   8   7       2577.29       2121.24       152.50 o                         
  16   8   7       3915.00       3495.67       188.40 o                         
  17   8   7        149.03       -168.54       168.54 o                         
  18   8   7       5787.88       5975.10       277.88 o                         
   1   9   7         72.75         90.96        43.05 o                         
   2   9   7      13163.75      12914.07       162.06 o                         
   3   9   7      10266.62       9554.12       134.48 o                         
   4   9   7       1777.54       1767.29        62.41 o                         
   5   9   7          7.94         47.16        58.35 o                         
   6   9   7       3865.40       3935.18        89.66 o                         
   7   9   7       9627.04       9486.89       155.30 o                         
   8   9   7       5969.19       5716.09       119.23 o                         
   9   9   7      45205.59      44556.53       558.86 o                         
  10   9   7       2981.88       2966.90        90.31 o                         
  11   9   7       4291.71       4338.35       119.03 o                         
  12   9   7       1541.49       1240.97       113.24 o                         
  13   9   7       7901.39       7845.94       190.19 o                         
  14   9   7         88.13       -133.52       133.52 o                         
  15   9   7       2859.32       2753.52       160.09 o                         
  16   9   7       4840.47       4916.05       189.42 o                         
  17   9   7       1327.80        894.88       213.60 o                         
  18   9   7        606.48        188.85       202.52 o                         
   0  10   7      46539.06      46490.74       800.60 o                         
   1  10   7       9106.47       8848.10       132.20 o                         
   2  10   7      23701.58      23834.37       288.77 o                         
   3  10   7       3854.72       3813.96        83.67 o                         
   4  10   7      16788.96      17075.86       223.28 o                         
   5  10   7       7838.09       7979.17       143.12 o                         
   6  10   7         62.52         90.21        62.81 o                         
   7  10   7      35490.18      35159.40       436.75 o                         
   8  10   7       3319.36       3229.70       101.68 o                         
   9  10   7        783.61        617.76        83.82 o                         
  10  10   7       4867.49       4779.01       118.46 o                         
  11  10   7        856.12        430.49        95.33 o                         
  12  10   7        198.09       -110.99       110.99 o                         
  13  10   7         32.79       -124.37       124.37 o                         
  14  10   7        680.43        355.03       136.50 o                         
  15  10   7       8178.26       8634.22       238.19 o                         
  16  10   7       1915.88       1656.84       172.04 o                         
  17  10   7       2960.77       2963.47       203.62 o                         
  18  10   7       3388.01       3389.91       235.35 o                         
   1  11   7        421.41        441.78        50.15 o                         
   2  11   7       4177.93       4302.26        83.37 o                         
   3  11   7         25.46        148.13        56.62 o                         
   4  11   7      27358.76      27044.94       370.13 o                         
   5  11   7       4574.08       4702.64       112.22 o                         
   6  11   7         87.10        198.88        73.22 o                         
   7  11   7       7009.82       6771.01       135.54 o                         
   8  11   7      15541.46      15641.97       240.58 o                         
   9  11   7      34141.28      34092.32       447.84 o                         
  10  11   7       5615.68       5538.74       131.24 o                         
  11  11   7      22779.50      22496.07       329.60 o                         
  12  11   7        766.84        516.99       121.62 o                         
  13  11   7       5855.15       5614.74       170.86 o                         
  14  11   7       1247.14       1055.76       158.63 o                         
  15  11   7       2697.66       2531.31       159.77 o                         
  16  11   7        413.65         26.62       158.42 o                         
  17  11   7         11.68       -204.89       204.89 o                         
   0  12   7       3069.11       3203.15       112.64 o                         
   1  12   7       1235.76       1352.62        60.98 o                         
   2  12   7      28244.59      27292.28       343.14 o                         
   3  12   7        756.16        838.65        63.54 o                         
   4  12   7       7456.52       7395.91       132.24 o                         
   5  12   7       1627.88       1645.00        92.49 o                         
   6  12   7       7522.21       7832.40       155.90 o                         
   7  12   7       2059.43       1959.09        92.99 o                         
   8  12   7      30631.46      30008.83       410.37 o                         
   9  12   7       2554.02       2500.43       109.18 o                         
  10  12   7      20431.42      20490.92       312.15 o                         
  11  12   7        148.29       -102.95       102.95 o                         
  12  12   7        600.04        265.18       125.09 o                         
  13  12   7       4532.07       4621.52       199.63 o                         
  14  12   7       5764.82       5787.97       190.31 o                         
  15  12   7        517.11        224.37       154.67 o                         
  16  12   7        361.54       -174.83       174.83 o                         
   1  13   7      13471.70      13141.61       186.28 o                         
   2  13   7       8899.17       8794.73       147.02 o                         
   3  13   7       1193.94       1414.96        88.70 o                         
   4  13   7       4687.54       4697.11       115.64 o                         
   5  13   7      14428.09      13790.98       223.83 o                         
   6  13   7       5684.26       5840.20       138.46 o                         
   7  13   7       3295.04       3393.67       109.03 o                         
   8  13   7      12737.50      13175.93       232.32 o                         
   9  13   7        194.77        222.53       107.09 o                         
  10  13   7        183.55        153.65       112.67 o                         
  11  13   7       6216.87       6164.59       169.63 o                         
  12  13   7       1600.91       1666.08       149.68 o                         
  13  13   7       2428.62       2290.20       156.38 o                         
  14  13   7       1713.92       1237.70       165.50 o                         
  15  13   7        352.01       -105.48       188.02 o                         
  16  13   7        109.06       -176.59       176.59 o                         
   0  14   7      59649.88      58074.05       977.00 o                         
   1  14   7      16774.03      16956.83       236.67 o                         
   2  14   7        446.53        443.53        65.54 o                         
   3  14   7       2856.74       2990.11        97.14 o                         
   4  14   7         56.44        -10.07        83.15 o                         
   5  14   7       1706.10       1536.75        96.89 o                         
   6  14   7      19365.58      19415.51       299.74 o                         
   7  14   7      32297.72      31310.89       435.41 o                         
   8  14   7       3645.27       3800.52       129.19 o                         
   9  14   7         49.27        -77.41       106.39 o                         
  10  14   7      20731.05      21058.79       344.74 o                         
  11  14   7       2990.80       3059.81       151.26 o                         
  12  14   7      29021.39      29580.91       473.97 o                         
  13  14   7          4.38       -148.69       148.69 o                         
  14  14   7        120.59       -171.60       171.60 o                         
  15  14   7       5049.16       4993.36       204.99 o                         
   1  15   7      56983.86      55394.86       671.33 o                         
   2  15   7       6837.37       6639.68       136.37 o                         
   3  15   7       1734.18       1621.01        98.26 o                         
   4  15   7      23897.00      23144.50       342.84 o                         
   5  15   7       4642.60       4844.81       131.74 o                         
   6  15   7       1521.46       1602.96       105.91 o                         
   7  15   7       1111.01       1330.10       106.88 o                         
   8  15   7        105.60        144.69       111.55 o                         
   9  15   7       5291.35       5424.70       151.63 o                         
  10  15   7       4045.45       4102.71       148.46 o                         
  11  15   7        433.54        444.48       142.84 o                         
  12  15   7       6119.11       6071.39       197.39 o                         
  13  15   7          1.85         17.33       156.37 o                         
  14  15   7       5213.11       5132.47       200.75 o                         
   0  16   7      12407.49      12625.52       296.09 o                         
   1  16   7       7107.99       7245.46       152.82 o                         
   2  16   7       3298.01       3468.31       115.98 o                         
   3  16   7        197.97        292.78       101.02 o                         
   4  16   7       1098.32       1113.18       110.48 o                         
   5  16   7       1151.39       1071.35       115.60 o                         
   6  16   7       6203.31       6408.25       161.15 o                         
   7  16   7      14166.89      14372.86       251.39 o                         
   8  16   7       1543.78       1468.35       121.49 o                         
   9  16   7        258.25        243.72       122.04 o                         
  10  16   7       9168.38       9401.79       226.54 o                         
  11  16   7        725.42        816.29       156.52 o                         
  12  16   7      10357.44      10286.57       245.58 o                         
  13  16   7       3193.47       3391.19       189.03 o                         
   1  17   7       6525.35       6655.07       153.24 o                         
   2  17   7        746.88        931.18       111.76 o                         
   3  17   7        857.31       1013.82       107.93 o                         
   4  17   7        321.91        310.27       111.27 o                         
   5  17   7      23917.21      22507.11       342.24 o                         
   6  17   7       1038.93       1171.41       121.75 o                         
   7  17   7       3210.35       3399.97       140.88 o                         
   8  17   7        287.46        391.57       125.78 o                         
   9  17   7        158.77         73.14       145.75 o                         
  10  17   7       1072.95       1217.08       160.07 o                         
  11  17   7      15382.56      15871.99       349.45 o                         
  12  17   7        353.65        449.29       187.67 o                         
   0  18   7       6045.28       6056.20       221.55 o                         
   1  18   7       3943.93       3829.41       146.06 o                         
   2  18   7      21149.19      21240.65       332.56 o                         
   3  18   7       5320.22       5401.85       152.02 o                         
   4  18   7      15324.40      14852.21       259.20 o                         
   5  18   7      17170.61      16729.82       280.61 o                         
   6  18   7          5.28         34.68       119.73 o                         
   7  18   7       3229.22       3426.83       143.95 o                         
   8  18   7       8277.47       8656.47       223.83 o                         
   9  18   7       2835.34       3387.57       182.33 o                         
  10  18   7         80.08        192.57       172.35 o                         
   1  19   7         48.91        162.03       127.75 o                         
   2  19   7       3398.26       3689.83       150.81 o                         
   3  19   7      13469.61      13210.51       250.66 o                         
   4  19   7       6952.94       6944.11       177.85 o                         
   5  19   7      16154.72      15741.94       280.23 o                         
   6  19   7       3218.65       3337.02       150.98 o                         
   7  19   7       7610.16       7539.72       196.62 o                         
   8  19   7        719.01        942.51       161.71 o                         
   9  19   7        654.75        801.12       172.43 o                         
   0  20   7       5101.28       5425.07       267.61 o                         
   1  20   7       2020.47       2091.98       146.20 o                         
   2  20   7       4517.01       4648.59       169.75 o                         
   3  20   7       3584.41       3838.74       157.35 o                         
   4  20   7       2998.32       3579.19       153.88 o                         
   5  20   7       9687.11       9775.75       223.16 o                         
   6  20   7      12693.42      13008.80       271.39 o                         
   7  20   7       2704.95       3076.14       181.12 o                         
   1  21   7       3813.56       4264.07       193.74 o                         
   2  21   7        324.88        542.48       155.27 o                         
   3  21   7         15.08        140.93       156.26 o                         
   0   0   8      80734.84      80197.82      1817.75 o                         
   1   0   8       3263.74       3618.01       104.59 o                         
   2   0   8      37213.67      35859.17       621.36 o                         
   3   0   8       9395.40       9562.55       183.08 o                         
   4   0   8      11430.97      10945.45       196.86 o                         
   5   0   8      14065.24      14579.22       267.17 o                         
   6   0   8     328227.47     319111.09      5187.85 o                         
   7   0   8      33881.50      33734.66       559.15 o                         
   8   0   8        506.05        436.71        70.08 o                         
   9   0   8       7869.11       8243.57       189.13 o                         
  10   0   8      22752.30      22232.98       441.86 o                         
  11   0   8       8733.32       8737.18       355.16 o                         
  12   0   8     195033.73     197294.86      4062.10 o                         
  13   0   8      10531.43      10819.53       371.76 o                         
  14   0   8        408.34        -47.19       158.38 o                         
  15   0   8        735.98        466.24       185.40 o                         
  16   0   8      21034.69      22331.01       785.62 o                         
  17   0   8       3408.73       3178.59       254.64 o                         
  18   0   8       5011.07       5315.83       282.37 o                         
  19   0   8         35.59       -284.76       284.76 o                         
  20   0   8      16687.85      18374.42       966.15 o                         
   1   1   8       3821.71       3795.52        78.70 o                         
   2   1   8        392.41        262.27        43.02 o                         
   3   1   8         64.13         19.66        45.72 o                         
   4   1   8     173404.97     167888.73      1863.68 o                         
   5   1   8         25.00         38.92        35.28 o                         
   6   1   8       1897.58       2069.14        55.93 o                         
   7   1   8       3937.88       3978.98        77.57 o                         
   8   1   8      22353.85      21689.85       278.36 o                         
   9   1   8       8455.35       8209.34       128.06 o                         
  10   1   8      16567.12      16390.15       236.42 o                         
  11   1   8      19840.93      20659.32       321.82 o                         
  12   1   8        132.28        130.55        71.84 o                         
  13   1   8       5748.41       5440.53       160.55 o                         
  14   1   8       6101.76       6092.14       208.71 o                         
  15   1   8        268.63        -94.86       121.26 o                         
  16   1   8         76.13       -137.27       137.27 o                         
  17   1   8       1769.28       1278.91       155.63 o                         
  18   1   8      25628.81      27892.96       751.34 o                         
  19   1   8          0.99       -169.14       169.14 o                         
  20   1   8        350.52        127.11       196.80 o                         
   0   2   8      11433.92      10206.90       199.04 o                         
   1   2   8      14514.25      14836.28       198.82 o                         
   2   2   8      12607.75      12349.58       157.09 o                         
   3   2   8          1.37         36.33        34.55 o                         
   4   2   8      57266.25      56994.45       651.69 o                         
   5   2   8      16977.70      18149.09       225.28 o                         
   6   2   8      86320.21      83785.35       929.02 o                         
   7   2   8       5356.78       5681.97        98.78 o                         
   8   2   8      16518.12      16992.81       218.59 o                         
   9   2   8       5733.70       5497.03        96.91 o                         
  10   2   8       6814.50       6357.78       120.28 o                         
  11   2   8        832.69        832.52        79.71 o                         
  12   2   8      26769.79      27792.70       505.29 o                         
  13   2   8      18501.14      18748.46       362.80 o                         
  14   2   8      10190.44      10239.01       337.19 o                         
  15   2   8       7246.11       7260.15       246.25 o                         
  16   2   8      23804.58      25383.03       646.90 o                         
  17   2   8        880.90        479.93       159.23 o                         
  18   2   8      11865.89      12433.33       387.62 o                         
  19   2   8        112.12       -165.58       165.58 o                         
  20   2   8        198.68         37.01       197.13 o                         
   1   3   8      49900.68      50822.16       613.12 o                         
   2   3   8       5063.79       5125.37        84.91 o                         
   3   3   8       5842.80       5744.84        86.50 o                         
   4   3   8      17500.59      17330.67       214.89 o                         
   5   3   8      15820.81      15148.26       197.81 o                         
   6   3   8      16635.44      15846.82       204.37 o                         
   7   3   8        556.29        451.63        44.05 o                         
   8   3   8       2376.03       2319.31        55.18 o                         
   9   3   8       7118.34       7219.01       108.78 o                         
  10   3   8       2677.33       2738.54        73.65 o                         
  11   3   8      17922.28      18418.16       250.35 o                         
  12   3   8       6458.32       6695.83       152.94 o                         
  13   3   8          5.18        -87.75        87.75 o                         
  14   3   8       4733.71       4688.19       183.11 o                         
  15   3   8       3366.70       3402.50       180.25 o                         
  16   3   8        214.53        -74.88       139.89 o                         
  17   3   8      16214.44      16853.02       486.46 o                         
  18   3   8         34.38       -153.39       153.39 o                         
  19   3   8          9.10       -176.91       176.91 o                         
   0   4   8     101206.85     101214.43      1701.72 o                         
   1   4   8      32581.18      34258.21       418.86 o                         
   2   4   8      72619.90      71433.60       810.89 o                         
   3   4   8      16141.79      17151.64       213.76 o                         
   4   4   8      74333.31      75537.91       892.74 o                         
   5   4   8        187.93        231.30        42.18 o                         
   6   4   8       7259.02       7012.82       112.60 o                         
   7   4   8      32928.05      33213.04       389.27 o                         
   8   4   8       5205.19       5183.23        93.72 o                         
   9   4   8        795.09        876.51        47.97 o                         
  10   4   8         29.37        -45.24        50.01 o                         
  11   4   8       4314.85       4425.95       101.98 o                         
  12   4   8       3355.76       3122.14       101.33 o                         
  13   4   8       1067.87        859.00        92.27 o                         
  14   4   8       8341.03       7876.09       231.24 o                         
  15   4   8      12459.42      12564.67       429.79 o                         
  16   4   8      13025.92      13143.83       456.22 o                         
  17   4   8        713.88        367.50       176.82 o                         
  18   4   8       5979.59       6508.85       297.67 o                         
  19   4   8        397.42         73.37       186.61 o                         
   1   5   8       9594.54       9666.92       130.48 o                         
   2   5   8      28417.15      28236.76       319.96 o                         
   3   5   8      14831.42      14904.52       179.26 o                         
   4   5   8      20946.52      20760.50       248.78 o                         
   5   5   8      24540.24      25717.17       315.67 o                         
   6   5   8       5941.30       5555.23        94.83 o                         
   7   5   8       1745.48       1819.11        62.73 o                         
   8   5   8       3934.66       4029.18        83.62 o                         
   9   5   8       1495.19       1843.90        64.48 o                         
  10   5   8        197.55        121.93        52.63 o                         
  11   5   8         71.85        -72.94        72.94 o                         
  12   5   8       1396.88       1193.33        89.01 o                         
  13   5   8        305.91        191.62        90.69 o                         
  14   5   8        110.74        -58.09       128.27 o                         
  15   5   8        206.74       -134.52       134.52 o                         
  16   5   8      14535.11      14959.88       445.00 o                         
  17   5   8       2566.42       2151.29       219.32 o                         
  18   5   8        936.56        550.34       160.07 o                         
  19   5   8        193.97       -200.39       200.39 o                         
   0   6   8     148893.23     150210.44      2454.41 o                         
   1   6   8       2115.28       2025.08        59.36 o                         
   2   6   8      20094.50      20733.01       239.29 o                         
   3   6   8        950.32       1031.52        43.12 o                         
   4   6   8       4569.71       4585.05        80.67 o                         
   5   6   8        839.71        743.37        53.61 o                         
   6   6   8      22296.47      20303.24       250.98 o                         
   7   6   8       1429.64       1511.61        58.16 o                         
   8   6   8       5408.48       5457.13        98.80 o                         
   9   6   8       1526.68       1487.40        60.81 o                         
  10   6   8      10293.94      10077.87       151.17 o                         
  11   6   8        570.97        452.97        70.05 o                         
  12   6   8      22085.76      21513.34       301.47 o                         
  13   6   8       6100.06       6054.04       142.12 o                         
  14   6   8        505.87         84.86       116.87 o                         
  15   6   8        143.31       -141.41       141.41 o                         
  16   6   8       1300.22        898.59       162.36 o                         
  17   6   8       3893.09       3971.50       248.85 o                         
  18   6   8      10827.59      11796.49       458.17 o                         
  19   6   8        433.19        128.04       227.95 o                         
   1   7   8      11838.31      11797.43       154.22 o                         
   2   7   8       9088.14       8600.95       119.81 o                         
   3   7   8      15789.58      15376.73       190.56 o                         
   4   7   8      18582.98      19620.81       238.69 o                         
   5   7   8       1796.83       1914.11        58.56 o                         
   6   7   8      10988.11      11195.61       167.50 o                         
   7   7   8       5843.14       6014.53       110.67 o                         
   8   7   8       3562.71       3563.19        97.07 o                         
   9   7   8       4658.20       4542.84        95.67 o                         
  10   7   8       2739.95       2589.71        89.22 o                         
  11   7   8       1777.74       1688.68        80.82 o                         
  12   7   8      13984.60      13790.98       234.23 o                         
  13   7   8       7380.35       7090.45       166.07 o                         
  14   7   8      13614.28      13468.85       274.65 o                         
  15   7   8       5783.50       5864.36       239.00 o                         
  16   7   8         81.14       -165.08       165.08 o                         
  17   7   8         57.94       -198.88       198.88 o                         
  18   7   8        224.86       -184.17       184.17 o                         
  19   7   8          5.00       -200.54       200.54 o                         
   0   8   8        255.20        122.17        65.46 o                         
   1   8   8       8709.48       8857.25       123.80 o                         
   2   8   8       7582.27       7218.83       103.24 o                         
   3   8   8      18916.00      18807.65       230.29 o                         
   4   8   8         40.16         -4.60        52.94 o                         
   5   8   8        762.36        995.94        54.75 o                         
   6   8   8       1753.12       1999.29        67.42 o                         
   7   8   8        467.53        560.12        53.23 o                         
   8   8   8      44153.30      44920.57       522.77 o                         
   9   8   8          4.47        -47.33        47.33 o                         
  10   8   8      90308.78      91336.99      1074.66 o                         
  11   8   8        108.26        -70.79        74.19 o                         
  12   8   8      31629.72      32140.11       467.78 o                         
  13   8   8        197.98        -82.65       118.80 o                         
  14   8   8       5558.17       5783.08       187.71 o                         
  15   8   8       3072.36       2625.04       198.99 o                         
  16   8   8        285.39       -166.12       166.12 o                         
  17   8   8       1935.29       1856.18       216.24 o                         
  18   8   8        258.97       -183.77       183.77 o                         
   1   9   8      10391.27      10068.35       148.45 o                         
   2   9   8      17050.17      16145.97       207.58 o                         
   3   9   8       1217.41       1335.12        56.79 o                         
   4   9   8      12996.07      12594.93       174.73 o                         
   5   9   8       3785.37       3787.80        81.67 o                         
   6   9   8      34308.14      34680.89       442.57 o                         
   7   9   8      14477.60      14600.92       214.44 o                         
   8   9   8      53447.90      52836.72       653.03 o                         
   9   9   8        607.79        446.04        83.27 o                         
  10   9   8      18905.46      18749.08       269.95 o                         
  11   9   8       3525.34       3399.59       132.69 o                         
  12   9   8        625.67        246.81       124.39 o                         
  13   9   8       6359.24       6243.41       176.14 o                         
  14   9   8       2054.15       1645.69       146.81 o                         
  15   9   8       4676.27       4630.39       207.19 o                         
  16   9   8      22959.40      23702.45       495.55 o                         
  17   9   8        320.85        -79.21       177.98 o                         
  18   9   8       2152.99       1792.18       222.32 o                         
   0  10   8      11984.98      11473.13       241.12 o                         
   1  10   8         35.20         51.89        50.22 o                         
   2  10   8      44612.37      43903.71       517.38 o                         
   3  10   8       5965.19       6276.15       109.59 o                         
   4  10   8       8475.96       9151.02       148.17 o                         
   5  10   8       1874.92       1962.44        78.12 o                         
   6  10   8      29623.17      29417.87       378.59 o                         
   7  10   8       1571.34       1572.91        75.65 o                         
   8  10   8      68204.95      68223.64       832.93 o                         
   9  10   8        656.74        448.18        85.57 o                         
  10  10   8      26619.09      26961.99       364.88 o                         
  11  10   8        784.46        367.61        97.19 o                         
  12  10   8       4467.27       4039.62       153.00 o                         
  13  10   8        269.55       -141.97       141.97 o                         
  14  10   8      22056.76      22407.55       477.88 o                         
  15  10   8        875.73        359.66       156.75 o                         
  16  10   8         18.45       -165.37       165.37 o                         
  17  10   8        194.60       -183.47       183.47 o                         
   1  11   8        365.35        319.33        64.21 o                         
   2  11   8      12221.13      11902.35       165.23 o                         
   3  11   8      14199.30      14481.67       209.82 o                         
   4  11   8      67643.86      67779.27       831.36 o                         
   5  11   8       2238.22       2183.86        83.40 o                         
   6  11   8       1876.66       1947.36        96.19 o                         
   7  11   8          4.78        -83.93        83.93 o                         
   8  11   8       3203.29       3178.61       109.44 o                         
   9  11   8       3564.52       3573.04       115.55 o                         
  10  11   8      28765.64      27798.02       393.06 o                         
  11  11   8       2182.51       2117.38       124.59 o                         
  12  11   8       1861.92       1817.62       146.14 o                         
  13  11   8         76.92       -145.93       145.93 o                         
  14  11   8       2706.45       2282.85       189.33 o                         
  15  11   8        807.60        368.30       154.71 o                         
  16  11   8       2153.46       1737.56       213.16 o                         
  17  11   8        277.68       -194.44       197.41 o                         
   0  12   8      26649.09      26429.17       497.58 o                         
   1  12   8       1396.03       1269.79        72.29 o                         
   2  12   8      29492.04      28385.20       351.47 o                         
   3  12   8        138.46        254.12        58.20 o                         
   4  12   8       3978.31       4159.28       101.74 o                         
   5  12   8       7952.39       7856.52       154.40 o                         
   6  12   8       1359.69       1669.66        92.73 o                         
   7  12   8        369.96        350.70        92.94 o                         
   8  12   8        792.92        762.22       101.24 o                         
   9  12   8       1723.72       1761.39       115.08 o                         
  10  12   8        447.59        419.92       106.98 o                         
  11  12   8        391.35        329.88       124.17 o                         
  12  12   8       1912.68       1881.81       148.84 o                         
  13  12   8      16523.78      16377.97       384.84 o                         
  14  12   8       3145.88       3040.27       171.33 o                         
  15  12   8        135.77       -184.64       184.64 o                         
  16  12   8         17.05       -179.51       179.51 o                         
   1  13   8        293.06        229.49        66.53 o                         
   2  13   8       4439.51       4369.24       100.51 o                         
   3  13   8      29892.49      29740.57       391.61 o                         
   4  13   8      18269.42      17393.51       257.79 o                         
   5  13   8      10774.56      10666.17       193.77 o                         
   6  13   8       5720.20       5706.17       136.46 o                         
   7  13   8         11.80         -2.92        93.97 o                         
   8  13   8       2517.58       2773.21       120.67 o                         
   9  13   8       4826.63       5114.92       143.23 o                         
  10  13   8        512.01        218.04       116.61 o                         
  11  13   8       9851.63       9667.58       218.73 o                         
  12  13   8        228.98          3.52       140.11 o                         
  13  13   8         15.21       -139.83       148.18 o                         
  14  13   8       3168.70       3306.39       179.55 o                         
  15  13   8        300.71       -167.28       167.28 o                         
   0  14   8        501.73        561.55       107.53 o                         
   1  14   8       3825.06       3941.04       104.81 o                         
   2  14   8       1312.21       1321.81        96.10 o                         
   3  14   8        778.10        860.90        84.53 o                         
   4  14   8       6255.50       6376.50       146.13 o                         
   5  14   8      16929.67      16562.68       270.04 o                         
   6  14   8       4038.93       4071.21       127.95 o                         
   7  14   8       1240.30       1290.50       107.23 o                         
   8  14   8         34.61        -49.54       108.49 o                         
   9  14   8        732.75        750.81       114.43 o                         
  10  14   8       1981.11       2047.52       132.15 o                         
  11  14   8       1568.76       1339.28       146.96 o                         
  12  14   8       2152.61       2239.35       171.74 o                         
  13  14   8       1515.22        979.84       157.06 o                         
  14  14   8        532.62         34.11       174.01 o                         
  15  14   8       3957.77       3729.33       209.13 o                         
   1  15   8         23.27        103.54        87.55 o                         
   2  15   8      18476.87      18080.50       277.39 o                         
   3  15   8        237.77        401.34       101.30 o                         
   4  15   8       3489.95       3438.38       126.65 o                         
   5  15   8       6776.08       7037.34       162.63 o                         
   6  15   8        231.38        416.48       108.27 o                         
   7  15   8        537.33        583.86       109.49 o                         
   8  15   8        110.61         91.92       115.92 o                         
   9  15   8       2754.81       2807.13       140.81 o                         
  10  15   8       4381.32       4552.21       166.70 o                         
  11  15   8         28.52       -122.79       135.20 o                         
  12  15   8       2138.09       1986.14       170.08 o                         
  13  15   8         70.69        -89.36       160.32 o                         
  14  15   8          1.03       -173.44       173.44 o                         
   0  16   8      59056.02      57041.68      1059.05 o                         
   1  16   8        948.66       1223.44       101.18 o                         
   2  16   8         29.19        193.06        97.73 o                         
   3  16   8        459.44        522.55       104.10 o                         
   4  16   8       4088.48       4268.15       139.93 o                         
   5  16   8       4279.36       4699.38       143.25 o                         
   6  16   8        839.03        716.89       122.26 o                         
   7  16   8       2855.34       3039.15       140.68 o                         
   8  16   8      10510.14      10598.94       218.54 o                         
   9  16   8        576.79        718.53       130.20 o                         
  10  16   8       1322.68       1505.93       150.06 o                         
  11  16   8        263.46        331.08       162.04 o                         
  12  16   8        798.88        716.14       165.78 o                         
  13  16   8       2463.39       2429.07       188.12 o                         
   1  17   8         11.16        -41.52       114.91 o                         
   2  17   8      27425.74      26375.38       380.62 o                         
   3  17   8       2774.95       2668.99       126.04 o                         
   4  17   8       6502.77       6113.64       164.40 o                         
   5  17   8       2267.69       2122.20       127.81 o                         
   6  17   8       4375.02       4400.13       151.75 o                         
   7  17   8         33.97        -37.70       119.19 o                         
   8  17   8         64.67         76.70       128.25 o                         
   9  17   8        974.03        924.17       150.17 o                         
  10  17   8       4464.17       4684.37       193.03 o                         
  11  17   8       5763.47       5907.26       222.62 o                         
   0  18   8      17415.94      16635.41       422.52 o                         
   1  18   8        654.06        797.59       121.55 o                         
   2  18   8       2345.57       2539.17       133.05 o                         
   3  18   8         80.23        125.11       121.33 o                         
   4  18   8        104.37        168.38       118.85 o                         
   5  18   8        181.84        328.32       122.11 o                         
   6  18   8        653.48        572.56       128.00 o                         
   7  18   8       1326.96       1467.42       136.69 o                         
   8  18   8         16.77        205.16       154.31 o                         
   9  18   8       1366.40       1310.81       166.50 o                         
  10  18   8        973.84       1043.90       187.60 o                         
   1  19   8        316.76        316.67       140.03 o                         
   2  19   8       1655.63       1842.88       142.72 o                         
   3  19   8        410.73        531.53       132.71 o                         
   4  19   8       5482.46       5739.14       172.27 o                         
   5  19   8       2121.89       2372.93       146.69 o                         
   6  19   8       2234.61       2394.16       148.63 o                         
   7  19   8        118.63        237.51       142.97 o                         
   8  19   8       8566.35       9112.73       245.14 o                         
   0  20   8      23402.01      23000.27       571.15 o                         
   1  20   8         24.23         76.95       143.76 o                         
   2  20   8        666.48        890.80       139.31 o                         
   3  20   8       1489.77       1789.84       150.79 o                         
   4  20   8       1126.78       1313.62       151.65 o                         
   5  20   8       4146.71       4228.05       175.67 o                         
   6  20   8       5130.90       5396.65       197.98 o                         
   1   1   9        197.30        106.51        47.44 o                         
   2   1   9       7315.53       7769.87       121.88 o                         
   3   1   9      14367.83      13399.31       172.76 o                         
   4   1   9      13067.50      12766.12       167.93 o                         
   5   1   9      13284.38      13382.56       173.68 o                         
   6   1   9       3067.95       3083.83        73.14 o                         
   7   1   9       4909.85       4712.29        94.65 o                         
   8   1   9          0.90        109.73        50.82 o                         
   9   1   9        860.41        969.96        59.10 o                         
  10   1   9       4857.13       5011.59       101.88 o                         
  11   1   9       4276.65       4411.93       114.61 o                         
  12   1   9        899.39        923.63        95.06 o                         
  13   1   9         48.83        -50.15       109.77 o                         
  14   1   9       2408.88       2268.01       138.90 o                         
  15   1   9        144.82       -133.89       133.89 o                         
  16   1   9         12.22       -140.21       140.21 o                         
  17   1   9       1527.75       1231.77       164.07 o                         
  18   1   9       1645.10       1315.62       193.88 o                         
  19   1   9       3245.71       3343.43       232.06 o                         
   0   2   9      23158.67      24912.06       430.53 o                         
   1   2   9       3551.97       3654.13        77.80 o                         
   2   2   9       2698.16       2578.71        62.19 o                         
   3   2   9      38733.70      37535.61       442.46 o                         
   4   2   9       2674.27       2870.57        65.06 o                         
   5   2   9      63877.11      63816.61       730.20 o                         
   6   2   9       9720.96       9537.12       135.18 o                         
   7   2   9       1045.50       1003.17        58.83 o                         
   8   2   9      15736.27      15907.16       218.69 o                         
   9   2   9       3593.10       3777.86        82.97 o                         
  10   2   9       3835.65       4098.14        86.27 o                         
  11   2   9       3417.94       3462.81        99.11 o                         
  12   2   9       7110.92       7198.55       174.09 o                         
  13   2   9      14013.18      13842.16       322.31 o                         
  14   2   9       2516.86       2579.27       138.83 o                         
  15   2   9       2208.54       2114.88       146.05 o                         
  16   2   9         34.92       -145.70       145.70 o                         
  17   2   9      10658.83      11115.86       374.91 o                         
  18   2   9         95.93       -147.16       147.16 o                         
  19   2   9       5190.80       5530.86       256.03 o                         
   1   3   9      70128.21      70354.54       856.20 o                         
   2   3   9      20687.37      20346.21       261.13 o                         
   3   3   9        318.15        270.45        45.59 o                         
   4   3   9       2474.30       2595.87        65.76 o                         
   5   3   9       2704.47       2618.46        67.05 o                         
   6   3   9       1503.07       1453.36        59.92 o                         
   7   3   9        202.77        166.86        47.52 o                         
   8   3   9       1693.91       1564.53        56.56 o                         
   9   3   9       2036.25       2101.38        63.05 o                         
  10   3   9        170.88        174.97        46.71 o                         
  11   3   9        629.53        389.64        66.86 o                         
  12   3   9       3124.69       3335.90       114.06 o                         
  13   3   9      12039.31      12414.28       298.34 o                         
  14   3   9        397.51        134.02       120.06 o                         
  15   3   9      10474.14      10453.72       340.24 o                         
  16   3   9       6153.67       6234.67       251.70 o                         
  17   3   9        939.87        580.33       152.71 o                         
  18   3   9        532.73        183.85       156.79 o                         
  19   3   9       5535.28       5704.48       237.96 o                         
   0   4   9      12484.33      12236.37       247.90 o                         
   1   4   9      58891.11      58067.34       710.06 o                         
   2   4   9      24770.03      24841.27       296.30 o                         
   3   4   9      11795.64      11615.77       159.31 o                         
   4   4   9       5978.92       5544.22        97.06 o                         
   5   4   9       2187.86       1711.86        58.23 o                         
   6   4   9       5982.20       6107.65       106.54 o                         
   7   4   9       1552.05       1337.78        55.36 o                         
   8   4   9      43567.42      43910.37       527.33 o                         
   9   4   9      16176.44      16291.25       210.83 o                         
  10   4   9        612.02        484.62        51.55 o                         
  11   4   9       2380.45       2426.95        84.83 o                         
  12   4   9       1507.48       1466.21        82.74 o                         
  13   4   9      26218.29      26710.40       395.12 o                         
  14   4   9      22161.73      22008.21       601.69 o                         
  15   4   9         73.00        -81.24       142.37 o                         
  16   4   9        223.94       -148.39       161.87 o                         
  17   4   9       3781.88       3711.22       245.95 o                         
  18   4   9       1399.04        876.08       173.86 o                         
  19   4   9        774.93        561.18       199.86 o                         
   1   5   9      14463.58      13735.48       181.96 o                         
   2   5   9      48628.44      49986.05       582.07 o                         
   3   5   9      94145.43      91274.27      1034.07 o                         
   4   5   9     104554.65     105226.73      1221.93 o                         
   5   5   9        265.69        300.23        48.00 o                         
   6   5   9       2571.72       3023.11        76.05 o                         
   7   5   9       1967.49       2156.45        70.36 o                         
   8   5   9       2471.85       2546.45        77.59 o                         
   9   5   9        221.76        149.16        57.93 o                         
  10   5   9      37868.64      38684.52       455.07 o                         
  11   5   9      72905.16      72442.75       857.47 o                         
  12   5   9      21575.23      21765.15       318.65 o                         
  13   5   9        147.67        -76.27        97.53 o                         
  14   5   9       2562.11       2721.54       153.03 o                         
  15   5   9      25472.10      25761.80       709.20 o                         
  16   5   9       6157.66       6318.95       291.29 o                         
  17   5   9       2628.53       2114.40       217.80 o                         
  18   5   9       6720.76       6820.92       286.21 o                         
  19   5   9        717.42        585.64       209.18 o                         
   0   6   9       3259.20       3494.92       115.49 o                         
   1   6   9      40686.82      40447.63       483.52 o                         
   2   6   9      65133.35      64296.66       708.45 o                         
   3   6   9       4729.43       4541.61        83.52 o                         
   4   6   9      28698.23      27926.81       338.40 o                         
   5   6   9      62673.95      61060.00       761.57 o                         
   6   6   9       7848.29       8022.78       136.81 o                         
   7   6   9       3439.41       3630.30        87.01 o                         
   8   6   9      26540.56      26798.88       344.91 o                         
   9   6   9      17242.32      16919.71       231.42 o                         
  10   6   9         81.67        -66.52        66.52 o                         
  11   6   9        913.46        961.40        71.18 o                         
  12   6   9       4995.98       4720.80       128.67 o                         
  13   6   9      49035.48      49997.78       779.94 o                         
  14   6   9      16668.97      17275.35       413.69 o                         
  15   6   9       1057.88        514.50       163.88 o                         
  16   6   9       3363.26       3216.92       208.66 o                         
  17   6   9       1300.75        930.42       236.65 o                         
  18   6   9        744.88        170.62       202.95 o                         
   1   7   9       1176.48       1122.40        55.45 o                         
   2   7   9        282.17        233.91        48.54 o                         
   3   7   9      23860.07      23370.45       270.10 o                         
   4   7   9      18029.38      17830.12       225.80 o                         
   5   7   9       3166.72       3409.32        83.06 o                         
   6   7   9         68.48        -21.94        56.85 o                         
   7   7   9        191.06        113.15        66.67 o                         
   8   7   9         13.19        -53.34        53.34 o                         
   9   7   9       4841.41       4744.32       102.11 o                         
  10   7   9       6477.19       6612.34       126.82 o                         
  11   7   9      24090.16      23633.28       320.29 o                         
  12   7   9       8521.65       7980.50       168.56 o                         
  13   7   9       4715.71       4520.77       185.73 o                         
  14   7   9         17.73       -125.57       125.57 o                         
  15   7   9         28.99       -153.79       153.79 o                         
  16   7   9        181.50       -165.79       165.79 o                         
  17   7   9        449.31       -166.40       166.40 o                         
  18   7   9       2671.49       2560.76       206.66 o                         
   0   8   9       1785.20       1521.31        84.50 o                         
   1   8   9        553.64        471.14        49.12 o                         
   2   8   9      36191.26      36096.72       419.71 o                         
   3   8   9       1450.81       1463.69        62.29 o                         
   4   8   9      26307.73      26164.41       321.58 o                         
   5   8   9        333.36        257.28        55.11 o                         
   6   8   9        900.46        820.26        61.66 o                         
   7   8   9       4961.55       5142.26       126.76 o                         
   8   8   9      11061.57      11094.19       168.63 o                         
   9   8   9         80.31        -61.84        68.92 o                         
  10   8   9        122.13        -68.58        68.58 o                         
  11   8   9        495.71        265.67        90.70 o                         
  12   8   9       5559.61       5098.34       156.84 o                         
  13   8   9        116.85       -124.58       124.58 o                         
  14   8   9       4027.90       3856.08       170.76 o                         
  15   8   9       2876.41       2905.92       179.68 o                         
  16   8   9        641.28         13.60       171.98 o                         
  17   8   9         10.98       -179.46       179.46 o                         
  18   8   9       5562.27       5704.41       324.00 o                         
   1   9   9         62.29         85.41        49.40 o                         
   2   9   9       7012.61       6748.86       111.18 o                         
   3   9   9       9842.62      10156.26       149.80 o                         
   4   9   9        414.29        481.60        58.02 o                         
   5   9   9        635.15        602.79        62.57 o                         
   6   9   9       2864.04       2829.63        82.81 o                         
   7   9   9         42.30        -36.09        62.13 o                         
   8   9   9         48.89        -30.13        67.81 o                         
   9   9   9        658.88        604.72        86.13 o                         
  10   9   9       1980.64       1768.05        98.70 o                         
  11   9   9      10232.99      10513.90       208.74 o                         
  12   9   9       2067.12       1722.13       131.81 o                         
  13   9   9       2770.16       2437.23       184.35 o                         
  14   9   9       1040.57        457.99       154.66 o                         
  15   9   9        802.12        213.15       193.41 o                         
  16   9   9        639.42        -90.23       176.02 o                         
  17   9   9          0.39       -187.84       187.84 o                         
   0  10   9        167.75        181.07        82.85 o                         
   1  10   9       6810.14       6891.80       119.78 o                         
   2  10   9      11960.03      11591.84       170.98 o                         
   3  10   9         53.42         62.42        56.07 o                         
   4  10   9       4449.75       4325.92       101.12 o                         
   5  10   9       4036.20       3941.38        92.01 o                         
   6  10   9       4025.38       4034.76       110.76 o                         
   7  10   9      23696.47      23614.13       339.29 o                         
   8  10   9      76101.05      75396.81       930.30 o                         
   9  10   9       2707.52       2714.37       103.14 o                         
  10  10   9      14590.79      14729.84       239.41 o                         
  11  10   9       5142.98       5131.59       146.15 o                         
  12  10   9       8980.62       8994.52       199.30 o                         
  13  10   9       8919.40       8656.58       212.65 o                         
  14  10   9      20656.16      20742.73       479.63 o                         
  15  10   9       3415.22       3058.61       191.45 o                         
  16  10   9       2280.98       2008.05       196.85 o                         
  17  10   9        291.93         46.06       202.99 o                         
   1  11   9       5112.16       5031.21       103.26 o                         
   2  11   9      31730.65      31680.52       394.51 o                         
   3  11   9        621.92        814.94        62.96 o                         
   4  11   9       5787.51       5905.79       119.28 o                         
   5  11   9      15444.18      15150.93       230.25 o                         
   6  11   9       7173.66       7445.95       160.69 o                         
   7  11   9       1103.14       1167.98        96.27 o                         
   8  11   9      17478.42      16629.32       262.92 o                         
   9  11   9      44423.61      44021.51       593.67 o                         
  10  11   9       2080.69       1915.80       114.08 o                         
  11  11   9       3490.46       3518.78       131.66 o                         
  12  11   9        426.28        287.42       128.92 o                         
  13  11   9       2247.81       2163.57       176.85 o                         
  14  11   9       2654.23       2314.58       187.50 o                         
  15  11   9         27.12       -162.20       162.20 o                         
  16  11   9       5113.84       5172.49       259.28 o                         
   0  12   9       6468.48       6045.11       171.41 o                         
   1  12   9       2442.74       2332.44        85.55 o                         
   2  12   9      20583.56      20227.21       277.45 o                         
   3  12   9      11022.44      10817.98       181.79 o                         
   4  12   9       5968.63       5971.95       128.94 o                         
   5  12   9          7.30         73.07        84.18 o                         
   6  12   9         33.20         92.38        91.83 o                         
   7  12   9      38869.07      39268.27       530.16 o                         
   8  12   9      22744.74      21925.72       335.87 o                         
   9  12   9          0.24       -105.41       105.41 o                         
  10  12   9      15498.82      15906.60       274.78 o                         
  11  12   9       1487.73       1315.49       129.61 o                         
  12  12   9       5197.87       4799.39       172.44 o                         
  13  12   9        216.12       -157.12       157.12 o                         
  14  12   9       9457.72       9206.52       297.73 o                         
  15  12   9       3015.28       2632.36       202.40 o                         
  16  12   9       4040.49       4332.99       238.25 o                         
   1  13   9       6095.95       5723.15       121.29 o                         
   2  13   9       2543.01       2530.41        89.67 o                         
   3  13   9       1888.22       1815.34        86.34 o                         
   4  13   9       1426.18       1499.96        92.72 o                         
   5  13   9       5726.52       5642.80       136.25 o                         
   6  13   9        105.27         95.41       100.79 o                         
   7  13   9       2668.88       2645.82       117.99 o                         
   8  13   9        464.19        477.76       109.69 o                         
   9  13   9         96.71         -9.27       115.08 o                         
  10  13   9        260.82        121.98       113.27 o                         
  11  13   9        630.07        451.70       130.46 o                         
  12  13   9         16.59       -137.43       137.43 o                         
  13  13   9        153.89       -155.84       155.84 o                         
  14  13   9        260.05         82.68       177.12 o                         
  15  13   9       4589.31       4221.09       241.39 o                         
   0  14   9      48484.70      47492.73       858.34 o                         
   1  14   9      34904.13      33713.08       451.29 o                         
   2  14   9      20646.30      20195.40       299.32 o                         
   3  14   9       9597.14       9078.22       172.64 o                         
   4  14   9       7020.41       6994.91       156.26 o                         
   5  14   9        121.20         10.87        96.84 o                         
   6  14   9      13261.65      14537.27       259.68 o                         
   7  14   9       9979.87      10266.32       206.17 o                         
   8  14   9       2933.40       2953.01       130.45 o                         
   9  14   9       2630.14       2839.63       138.68 o                         
  10  14   9        972.41        886.39       126.27 o                         
  11  14   9        474.38        469.62       148.42 o                         
  12  14   9       8414.26       8622.31       225.73 o                         
  13  14   9       5595.09       5530.52       202.93 o                         
  14  14   9         93.00       -179.43       179.43 o                         
   1  15   9      32484.94      31155.56       418.76 o                         
   2  15   9      21505.32      20775.55       313.47 o                         
   3  15   9       4106.77       4319.38       130.85 o                         
   4  15   9       1783.86       1892.08       119.94 o                         
   5  15   9        376.88        498.49       110.39 o                         
   6  15   9       6276.58       6799.40       171.71 o                         
   7  15   9        129.31        295.62       113.33 o                         
   8  15   9      12595.20      12749.35       249.46 o                         
   9  15   9      15545.89      15813.44       292.38 o                         
  10  15   9       4875.14       5154.44       169.15 o                         
  11  15   9       2177.72       2080.12       166.07 o                         
  12  15   9        899.89        788.47       169.96 o                         
  13  15   9       2882.13       2865.47       210.09 o                         
   0  16   9      38176.98      36584.37       707.23 o                         
   1  16   9      11957.45      12391.60       230.88 o                         
   2  16   9       3493.43       3450.31       120.62 o                         
   3  16   9        926.73        991.86       108.49 o                         
   4  16   9       4409.46       4457.10       145.40 o                         
   5  16   9        260.56        163.98       117.48 o                         
   6  16   9      25095.35      24077.61       383.61 o                         
   7  16   9      15035.29      13995.26       260.05 o                         
   8  16   9        562.92        563.76       135.85 o                         
   9  16   9        981.48       1019.75       137.21 o                         
  10  16   9       3745.77       3938.02       178.14 o                         
  11  16   9       1727.05       1774.49       160.67 o                         
  12  16   9      10808.77      10801.24       268.44 o                         
   1  17   9          5.30        152.88       117.00 o                         
   2  17   9          7.02        109.00       107.58 o                         
   3  17   9       2231.80       2440.78       124.62 o                         
   4  17   9        938.59       1041.28       127.16 o                         
   5  17   9         35.83        276.76       118.93 o                         
   6  17   9        731.47        805.99       124.18 o                         
   7  17   9        993.30        973.93       132.49 o                         
   8  17   9         62.65         82.84       135.34 o                         
   9  17   9         63.06         -0.97       147.04 o                         
  10  17   9        421.70        318.77       170.33 o                         
  11  17   9        810.25        790.51       182.71 o                         
   0  18   9        404.92        359.14       176.13 o                         
   1  18   9       1998.33       1843.07       138.02 o                         
   2  18   9        992.01        985.55       124.00 o                         
   3  18   9       8357.31       8389.76       192.58 o                         
   4  18   9       9827.86       9978.84       211.62 o                         
   5  18   9       5267.58       5370.59       161.21 o                         
   6  18   9      13344.32      13581.59       264.91 o                         
   7  18   9       4142.50       3920.72       161.84 o                         
   8  18   9       4842.54       5238.43       182.59 o                         
   9  18   9         54.75        -55.22       157.39 o                         
   1  19   9       8788.13       8574.19       206.05 o                         
   2  19   9        144.28        469.77       137.85 o                         
   3  19   9        101.99        408.41       134.79 o                         
   4  19   9       3050.66       3114.14       151.91 o                         
   5  19   9       1093.52       1267.51       149.55 o                         
   6  19   9        303.36        399.87       150.89 o                         
   7  19   9       1470.25       1454.07       163.67 o                         
   0  20   9      16001.23      16015.30       432.54 o                         
   1  20   9          3.58        182.62       147.35 o                         
   2  20   9        157.30        353.92       151.54 o                         
   3  20   9       6683.74       6597.21       203.53 o                         
   4  20   9        319.02        552.29       158.62 o                         
   0   0  10     220991.06     213941.86      5057.34 o                         
   1   0  10      42281.36      39823.59       694.28 o                         
   2   0  10      72888.96      68718.53      1170.12 o                         
   3   0  10      48796.13      48195.24       809.82 o                         
   4   0  10      17488.77      16429.86       289.34 o                         
   5   0  10     124160.30     120726.33      1980.69 o                         
   6   0  10         94.13        132.45        65.95 o                         
   7   0  10      66364.52      65145.66      1115.89 o                         
   8   0  10      17996.29      18411.48       346.21 o                         
   9   0  10       9006.85       8894.51       219.40 o                         
  10   0  10       2948.87       3006.44       130.34 o                         
  11   0  10       9751.13       9698.22       298.34 o                         
  12   0  10         86.11        -49.32       112.29 o                         
  13   0  10      41863.04      41509.38      1198.61 o                         
  14   0  10      14524.14      13749.97       584.79 o                         
  15   0  10       6998.38       6888.20       369.98 o                         
  16   0  10       3250.16       3061.55       239.63 o                         
  17   0  10       1051.06        643.85       218.89 o                         
  18   0  10       7706.93       7898.18       457.75 o                         
  19   0  10      30026.25      32401.86      1092.95 o                         
   1   1  10       1055.36       1157.31        58.54 o                         
   2   1  10      14977.55      15111.24       208.29 o                         
   3   1  10      60261.10      59606.86       691.95 o                         
   4   1  10      26525.58      25313.18       306.38 o                         
   5   1  10     102117.49      99056.10      1138.05 o                         
   6   1  10       7028.75       6730.65       113.83 o                         
   7   1  10      28079.65      28184.84       359.42 o                         
   8   1  10        145.72        230.38        58.23 o                         
   9   1  10      32392.43      32983.55       429.73 o                         
  10   1  10          9.59        -60.68        60.68 o                         
  11   1  10      49350.88      50188.18       681.63 o                         
  12   1  10       1307.56       1081.15       109.97 o                         
  13   1  10       5183.04       5263.12       180.59 o                         
  14   1  10        143.41        -79.09       128.25 o                         
  15   1  10        157.17       -133.91       133.91 o                         
  16   1  10       1400.86       1240.65       174.04 o                         
  17   1  10      26829.34      28167.62       721.66 o                         
  18   1  10       6068.88       6213.02       250.21 o                         
  19   1  10       2123.60       1902.21       180.38 o                         
   0   2  10      23013.74      21808.69       388.76 o                         
   1   2  10       2125.93       1940.34        63.57 o                         
   2   2  10      40932.74      38768.18       471.44 o                         
   3   2  10        243.14         88.16        48.18 o                         
   4   2  10      65744.23      67058.02       739.81 o                         
   5   2  10       4328.59       4332.78        88.72 o                         
   6   2  10       1675.78       1538.74        61.13 o                         
   7   2  10      12017.97      11763.44       173.55 o                         
   8   2  10      19216.75      18880.39       258.15 o                         
   9   2  10        399.53        319.49        69.77 o                         
  10   2  10      24722.94      24735.30       322.07 o                         
  11   2  10        217.78        171.84        52.52 o                         
  12   2  10       7017.74       7295.78       164.86 o                         
  13   2  10       1210.99        940.28       115.26 o                         
  14   2  10      11076.45      10853.15       359.00 o                         
  15   2  10       1868.35       1576.08       149.98 o                         
  16   2  10       3029.49       3065.89       186.87 o                         
  17   2  10       1923.80       1398.60       199.73 o                         
  18   2  10       8166.66       8438.17       295.40 o                         
  19   2  10       3901.74       3894.41       270.30 o                         
   1   3  10      10299.11      10403.05       153.05 o                         
   2   3  10       8763.76       8947.03       139.51 o                         
   3   3  10      43557.85      43323.78       517.60 o                         
   4   3  10       2987.38       3163.50        75.48 o                         
   5   3  10      18474.41      18130.56       237.75 o                         
   6   3  10      17313.95      17422.14       238.71 o                         
   7   3  10        105.18         64.67        52.26 o                         
   8   3  10      20162.30      19905.78       264.46 o                         
   9   3  10         88.25         72.94        56.49 o                         
  10   3  10       4362.92       4338.45        90.29 o                         
  11   3  10        481.92        369.31        60.56 o                         
  12   3  10       1487.01       1701.38        85.31 o                         
  13   3  10        283.23        157.24       106.81 o                         
  14   3  10         54.63       -126.03       128.02 o                         
  15   3  10       7970.19       7849.33       260.08 o                         
  16   3  10       9943.96       9808.11       408.62 o                         
  17   3  10         26.06       -149.59       149.59 o                         
  18   3  10       1225.76       1024.34       169.53 o                         
  19   3  10         51.08       -190.14       190.14 o                         
   0   4  10         77.66         29.37        74.50 o                         
   1   4  10       6087.34       6553.17       117.42 o                         
   2   4  10       2680.25       2697.27        72.97 o                         
   3   4  10       4538.66       4425.93        88.95 o                         
   4   4  10      10223.47       9554.91       147.32 o                         
   5   4  10       8952.85       8291.50       139.50 o                         
   6   4  10      13380.38      12478.68       193.83 o                         
   7   4  10        911.47        868.25        61.97 o                         
   8   4  10      54092.26      53659.50       623.30 o                         
   9   4  10       4268.74       4185.29        87.58 o                         
  10   4  10      49705.02      50715.20       594.53 o                         
  11   4  10        516.80        377.10        63.97 o                         
  12   4  10      32918.63      34042.66       461.94 o                         
  13   4  10       7225.09       7578.64       205.55 o                         
  14   4  10      15806.18      15447.64       401.51 o                         
  15   4  10       1838.92       1657.97       157.06 o                         
  16   4  10       3904.34       3722.73       251.77 o                         
  17   4  10       1652.86       1352.19       193.97 o                         
  18   4  10         38.42       -193.10       193.10 o                         
  19   4  10       1223.16        855.48       243.65 o                         
   1   5  10      41146.07      40088.69       507.39 o                         
   2   5  10       4527.07       4344.33        85.27 o                         
   3   5  10        895.29        800.09        54.40 o                         
   4   5  10      10872.88      10337.36       155.83 o                         
   5   5  10        804.70        759.07        59.90 o                         
   6   5  10        137.02        272.63        50.60 o                         
   7   5  10        824.67        827.42        58.90 o                         
   8   5  10       2679.42       2666.82        82.22 o                         
   9   5  10        479.59        481.39        63.96 o                         
  10   5  10         36.72         30.74        66.25 o                         
  11   5  10       5043.11       5285.27       111.39 o                         
  12   5  10        929.43        895.61        93.36 o                         
  13   5  10          6.21       -104.91       104.91 o                         
  14   5  10       1596.95       1517.86       144.81 o                         
  15   5  10        105.02        -94.67       140.77 o                         
  16   5  10       5056.09       4913.81       290.10 o                         
  17   5  10       1899.50       1427.78       186.22 o                         
  18   5  10        121.25       -177.28       177.28 o                         
   0   6  10       4394.57       4255.82       129.90 o                         
   1   6  10      32722.29      31494.08       389.92 o                         
   2   6  10       3996.13       3738.09        77.92 o                         
   3   6  10       1553.37       1745.88        60.48 o                         
   4   6  10      11170.69      10802.95       160.82 o                         
   5   6  10       9330.71       9336.87       155.15 o                         
   6   6  10      43163.11      42334.18       548.19 o                         
   7   6  10      19630.01      19267.86       277.36 o                         
   8   6  10      24144.19      24336.58       318.37 o                         
   9   6  10       2107.62       2247.64        86.30 o                         
  10   6  10       2173.96       2454.75        86.63 o                         
  11   6  10       1233.90       1227.99        78.09 o                         
  12   6  10      11987.84      11861.85       221.40 o                         
  13   6  10      12435.75      12823.49       273.88 o                         
  14   6  10      13510.38      14261.93       319.40 o                         
  15   6  10       6413.99       6625.37       352.08 o                         
  16   6  10       6270.76       6654.45       315.60 o                         
  17   6  10       1065.44        515.87       195.69 o                         
  18   6  10       4659.36       4214.79       258.20 o                         
   1   7  10       5000.25       4777.90        99.19 o                         
   2   7  10        766.11        843.64        60.22 o                         
   3   7  10      10939.22      10582.04       153.79 o                         
   4   7  10       1899.13       2238.58        65.75 o                         
   5   7  10       5219.56       5490.35       113.41 o                         
   6   7  10       5316.90       5335.87       114.30 o                         
   7   7  10       8637.89       8912.65       166.45 o                         
   8   7  10       7818.59       7734.41       151.86 o                         
   9   7  10       3376.62       3273.46        99.08 o                         
  10   7  10        109.65         -8.15        74.71 o                         
  11   7  10      31353.71      31063.51       422.10 o                         
  12   7  10       4135.24       4039.24       139.83 o                         
  13   7  10       1215.32        915.67       132.59 o                         
  14   7  10        590.73        306.17       134.63 o                         
  15   7  10       3110.39       2943.36       182.20 o                         
  16   7  10        194.80       -122.99       173.09 o                         
  17   7  10       1382.34       1293.41       214.66 o                         
  18   7  10        144.79       -190.30       190.30 o                         
   0   8  10      34278.22      33048.45       604.13 o                         
   1   8  10        216.58        145.42        54.02 o                         
   2   8  10      26259.01      25176.56       308.18 o                         
   3   8  10       5200.87       5304.67       105.83 o                         
   4   8  10      33448.60      33525.03       414.87 o                         
   5   8  10        959.09       1045.29        64.45 o                         
   6   8  10       9892.79       9700.98       162.24 o                         
   7   8  10      32630.23      31857.91       421.80 o                         
   8   8  10        873.30        734.99        81.95 o                         
   9   8  10       4045.96       4274.69       109.11 o                         
  10   8  10        683.98        544.96        85.01 o                         
  11   8  10       5591.79       5394.08       140.33 o                         
  12   8  10         92.13       -114.19       114.19 o                         
  13   8  10       8591.01       8092.72       209.96 o                         
  14   8  10       1399.88        977.88       143.99 o                         
  15   8  10       3703.54       3655.86       212.78 o                         
  16   8  10       5573.60       5546.49       232.69 o                         
  17   8  10        345.83       -178.71       188.42 o                         
   1   9  10       5958.75       5888.03       106.79 o                         
   2   9  10         21.48         19.11        46.29 o                         
   3   9  10      15658.54      15108.12       220.46 o                         
   4   9  10       2979.80       2985.13        94.47 o                         
   5   9  10      22725.43      22389.83       294.94 o                         
   6   9  10      17758.66      17443.66       254.16 o                         
   7   9  10         12.80        -65.04        76.85 o                         
   8   9  10       8659.17       8455.22       174.67 o                         
   9   9  10      71936.40      71319.95       886.12 o                         
  10   9  10        185.39        -57.10        92.30 o                         
  11   9  10        148.57        -71.66       102.62 o                         
  12   9  10       3057.08       2782.45       137.68 o                         
  13   9  10        987.84        821.71       138.12 o                         
  14   9  10       6996.67       6887.18       197.56 o                         
  15   9  10       9460.80       9187.80       252.71 o                         
  16   9  10        665.59        205.09       231.46 o                         
  17   9  10       7427.81       7693.18       334.43 o                         
   0  10  10       1711.33       1601.76        86.73 o                         
   1  10  10      47573.75      47028.80       579.69 o                         
   2  10  10      14143.67      13994.85       205.63 o                         
   3  10  10       4530.99       4464.98       107.88 o                         
   4  10  10       9768.64       9879.19       175.51 o                         
   5  10  10      26464.76      25847.19       355.99 o                         
   6  10  10      11811.78      11649.83       198.81 o                         
   7  10  10      83141.74      81207.17      1042.06 o                         
   8  10  10       2674.96       2646.59       112.41 o                         
   9  10  10        353.91        219.33       105.89 o                         
  10  10  10       1380.73       1446.60       107.33 o                         
  11  10  10       6529.02       7321.64       168.70 o                         
  12  10  10         24.30       -115.76       115.76 o                         
  13  10  10       9410.90       9342.38       218.55 o                         
  14  10  10       1695.28       1297.65       185.15 o                         
  15  10  10      11717.21      11573.44       270.31 o                         
  16  10  10       3006.14       2790.48       209.75 o                         
   1  11  10       1785.48       1861.75        73.51 o                         
   2  11  10        135.07        208.79        74.99 o                         
   3  11  10      34109.90      33441.33       445.59 o                         
   4  11  10       8341.12       8274.08       161.10 o                         
   5  11  10       9647.02       9781.30       184.76 o                         
   6  11  10        222.00        191.71        94.37 o                         
   7  11  10       1231.92       1318.64       100.72 o                         
   8  11  10        296.37        296.03       109.27 o                         
   9  11  10      23708.72      23713.52       366.84 o                         
  10  11  10        664.61        566.34       114.28 o                         
  11  11  10       5788.56       6081.85       170.36 o                         
  12  11  10        279.08        162.18       130.23 o                         
  13  11  10        730.95        649.71       158.36 o                         
  14  11  10       1035.82        732.11       163.05 o                         
  15  11  10       3410.50       3052.63       213.68 o                         
  16  11  10        564.31        276.39       197.57 o                         
   0  12  10       5954.40       5586.68       172.08 o                         
   1  12  10       1983.14       1952.11        84.80 o                         
   2  12  10        827.51        877.34        78.84 o                         
   3  12  10       4622.37       4466.22       114.94 o                         
   4  12  10        358.37        511.88        88.44 o                         
   5  12  10      11452.50      11117.41       200.78 o                         
   6  12  10      13454.14      12677.42       220.79 o                         
   7  12  10         66.45        164.00       101.44 o                         
   8  12  10       8915.98       8933.70       192.21 o                         
   9  12  10       8081.53       7693.95       178.80 o                         
  10  12  10       8650.95       8780.54       193.47 o                         
  11  12  10         31.10       -111.03       122.28 o                         
  12  12  10      17360.05      17160.37       330.60 o                         
  13  12  10       4471.03       4192.66       190.33 o                         
  14  12  10       1410.66       1245.29       223.41 o                         
  15  12  10         59.61       -176.40       176.40 o                         
   1  13  10       8480.86       8412.72       158.91 o                         
   2  13  10        211.12        214.63        87.42 o                         
   3  13  10       4303.18       3974.09       121.72 o                         
   4  13  10      13857.25      13447.51       223.18 o                         
   5  13  10       1980.63       1981.75       101.28 o                         
   6  13  10       3541.48       3683.82       127.88 o                         
   7  13  10        242.74        209.77       102.65 o                         
   8  13  10       2047.72       2117.87       126.32 o                         
   9  13  10       3844.85       3644.67       145.29 o                         
  10  13  10       1779.01       1884.46       133.86 o                         
  11  13  10       4481.84       4098.20       166.67 o                         
  12  13  10        771.29        449.69       165.67 o                         
  13  13  10        368.29        -88.03       181.08 o                         
  14  13  10       9426.78       9209.01       265.53 o                         
   0  14  10        580.43        664.38       127.34 o                         
   1  14  10       2246.65       2240.97       107.27 o                         
   2  14  10       2926.07       2849.89       116.70 o                         
   3  14  10       2924.14       2823.83       117.98 o                         
   4  14  10       4288.18       4368.16       128.04 o                         
   5  14  10        247.76        410.90       104.49 o                         
   6  14  10        272.88        340.27       106.16 o                         
   7  14  10       1435.86       1389.96       119.79 o                         
   8  14  10       2456.75       2676.92       134.51 o                         
   9  14  10       3661.27       3848.05       148.59 o                         
  10  14  10       1987.42       2132.17       151.55 o                         
  11  14  10        244.90        -10.17       145.87 o                         
  12  14  10       2578.20       2659.05       174.91 o                         
  13  14  10       1769.23       1806.26       188.99 o                         
   1  15  10       5619.96       5727.11       147.74 o                         
   2  15  10         94.76        264.22       101.76 o                         
   3  15  10       3154.57       3289.79       128.53 o                         
   4  15  10        727.14        850.52       108.11 o                         
   5  15  10        279.55        188.56       112.74 o                         
   6  15  10        262.67        274.05       117.97 o                         
   7  15  10         16.04        154.98       123.65 o                         
   8  15  10        293.49        272.58       127.89 o                         
   9  15  10       7838.00       7442.33       192.79 o                         
  10  15  10        553.65        412.72       141.87 o                         
  11  15  10       3272.66       3242.44       172.46 o                         
  12  15  10       1374.95       1116.61       164.86 o                         
   0  16  10       5414.72       5528.97       213.05 o                         
   1  16  10      27108.36      26000.33       392.07 o                         
   2  16  10       8798.81       8786.63       192.08 o                         
   3  16  10       5107.57       5083.04       146.62 o                         
   4  16  10         16.94        -21.59       120.07 o                         
   5  16  10       3270.38       3412.98       139.49 o                         
   6  16  10       1375.77       1534.74       135.33 o                         
   7  16  10      11240.64      11437.01       243.17 o                         
   8  16  10        700.02        764.47       151.51 o                         
   9  16  10       5470.22       5315.00       178.11 o                         
  10  16  10       1416.45       1383.72       161.75 o                         
  11  16  10        581.92        643.21       169.34 o                         
   1  17  10      14895.57      14583.28       272.23 o                         
   2  17  10       8411.64       8487.12       190.90 o                         
   3  17  10       5266.06       5133.06       158.99 o                         
   4  17  10      18468.23      17680.70       296.69 o                         
   5  17  10        672.49        751.31       124.40 o                         
   6  17  10       2046.63       2180.83       140.29 o                         
   7  17  10        945.93        954.83       144.67 o                         
   8  17  10         93.71        187.83       142.92 o                         
   9  17  10       8333.41       8667.18       224.34 o                         
  10  17  10         80.37        125.37       157.44 o                         
   0  18  10        459.39        571.44       192.60 o                         
   1  18  10        205.07        360.91       125.96 o                         
   2  18  10        205.51        385.32       130.71 o                         
   3  18  10       1085.95       1371.74       139.42 o                         
   4  18  10        866.57       1176.22       138.92 o                         
   5  18  10        176.39        214.64       138.41 o                         
   6  18  10        809.54       1007.84       133.78 o                         
   7  18  10         14.49        132.76       136.59 o                         
   8  18  10        448.30        455.67       145.87 o                         
   1  19  10        538.77        624.96       134.21 o                         
   2  19  10        626.50        747.75       138.38 o                         
   3  19  10       5556.18       5920.46       185.93 o                         
   4  19  10        125.98        306.39       142.32 o                         
   5  19  10       4802.78       5122.18       178.03 o                         
   6  19  10        625.82        801.85       152.85 o                         
   0  20  10       5038.45       4999.98       266.76 o                         
   1  20  10       7135.77       7426.90       215.32 o                         
   2  20  10        190.01        647.32       155.38 o                         
   1   1  11      53870.86      54638.95       664.81 o                         
   2   1  11       2394.89       2103.27        69.42 o                         
   3   1  11        815.64        715.63        58.33 o                         
   4   1  11      13409.93      12885.02       173.18 o                         
   5   1  11       3380.01       3148.66        70.69 o                         
   6   1  11        316.84        334.58        39.84 o                         
   7   1  11        317.05        358.10        67.65 o                         
   8   1  11         96.61        114.90        60.68 o                         
   9   1  11      20487.63      20748.74       296.67 o                         
  10   1  11       2408.53       2314.21        89.35 o                         
  11   1  11       2395.27       2321.54        86.27 o                         
  12   1  11         25.31        158.40       103.14 o                         
  13   1  11        435.23        201.31       123.29 o                         
  14   1  11        535.66        196.16       131.88 o                         
  15   1  11       4893.57       4919.41       192.28 o                         
  16   1  11       2492.76       2113.73       180.47 o                         
  17   1  11       3873.58       4074.96       250.28 o                         
  18   1  11       1467.80       1276.10       245.42 o                         
   0   2  11      47147.58      45402.02       745.83 o                         
   1   2  11      27514.77      26773.71       328.56 o                         
   2   2  11      19084.05      18349.00       239.10 o                         
   3   2  11       5496.70       4995.82        97.76 o                         
   4   2  11        361.63        405.58        51.30 o                         
   5   2  11       4031.28       4078.42        84.54 o                         
   6   2  11       1206.36       1090.63        61.88 o                         
   7   2  11      38867.35      37685.04       473.98 o                         
   8   2  11       9909.01       9583.47       160.29 o                         
   9   2  11          7.65         76.86        66.80 o                         
  10   2  11        354.49        400.96        71.47 o                         
  11   2  11        758.66        646.89        99.31 o                         
  12   2  11        125.02         55.68        96.12 o                         
  13   2  11         26.42        -72.58       124.36 o                         
  14   2  11       5960.33       6070.49       204.80 o                         
  15   2  11      10143.96      10536.95       308.26 o                         
  16   2  11         71.05       -154.20       154.20 o                         
  17   2  11       7500.24       7625.72       322.66 o                         
  18   2  11       3734.36       3768.36       234.19 o                         
   1   3  11      14109.97      12960.82       182.63 o                         
   2   3  11      53269.80      52314.76       630.17 o                         
   3   3  11       4732.52       4382.70        91.49 o                         
   4   3  11       2876.04       2711.21        75.22 o                         
   5   3  11        117.27         90.58        55.09 o                         
   6   3  11        131.83        201.18        64.03 o                         
   7   3  11        318.38        366.01        60.13 o                         
   8   3  11        191.13        182.00        65.10 o                         
   9   3  11       4896.42       4815.75       108.25 o                         
  10   3  11         48.51         -5.29        67.74 o                         
  11   3  11         29.18         68.96        68.70 o                         
  12   3  11       7495.54       7875.96       178.82 o                         
  13   3  11        683.88        615.29       122.08 o                         
  14   3  11       1484.77       1346.52       138.51 o                         
  15   3  11        311.51       -145.59       145.59 o                         
  16   3  11      10616.46      10995.69       383.88 o                         
  17   3  11       1525.12       1060.09       203.11 o                         
  18   3  11       3669.23       3596.88       275.86 o                         
   0   4  11     120905.73     118592.95      2121.91 o                         
   1   4  11       3868.42       3493.68        86.52 o                         
   2   4  11         97.98         72.06        57.24 o                         
   3   4  11       3124.71       3209.15        84.77 o                         
   4   4  11      10509.03      10437.39       167.15 o                         
   5   4  11       2632.27       2458.93        77.65 o                         
   6   4  11      11741.24      11489.56       183.53 o                         
   7   4  11      13187.16      13197.79       197.82 o                         
   8   4  11       4055.75       4184.23        93.42 o                         
   9   4  11       2324.92       2359.24        78.99 o                         
  10   4  11       6238.25       6326.81       130.67 o                         
  11   4  11        472.01        483.96        73.16 o                         
  12   4  11      26966.61      27204.16       380.10 o                         
  13   4  11      13961.09      13652.99       248.58 o                         
  14   4  11       8730.42       9360.07       243.60 o                         
  15   4  11       2801.30       2611.64       175.67 o                         
  16   4  11         71.54       -170.60       170.60 o                         
  17   4  11        159.53       -214.43       214.43 o                         
  18   4  11       4206.73       3875.80       245.21 o                         
   1   5  11      15407.87      14954.99       211.18 o                         
   2   5  11      49681.75      49116.07       608.23 o                         
   3   5  11      26950.15      26048.36       339.53 o                         
   4   5  11      31968.28      30697.76       406.72 o                         
   5   5  11        772.43        716.18        63.41 o                         
   6   5  11        281.30        420.79        56.73 o                         
   7   5  11       4769.74       5257.80       115.46 o                         
   8   5  11        689.99        757.14        76.66 o                         
   9   5  11      48886.83      48454.36       595.60 o                         
  10   5  11      25877.89      26078.58       335.23 o                         
  11   5  11        334.83        424.07        82.34 o                         
  12   5  11      19912.71      20006.09       301.00 o                         
  13   5  11       1559.67       1619.92       120.39 o                         
  14   5  11      10016.41       9992.65       281.88 o                         
  15   5  11      13803.06      13780.52       324.36 o                         
  16   5  11       9046.17       9398.62       407.14 o                         
  17   5  11       4716.32       4499.67       289.59 o                         
  18   5  11       1368.52        952.90       221.54 o                         
   0   6  11      33497.82      30631.80       547.69 o                         
   1   6  11      19337.80      18882.81       258.66 o                         
   2   6  11       6166.58       5669.64       108.50 o                         
   3   6  11      10160.98       9758.80       154.16 o                         
   4   6  11       4533.67       4596.25        98.91 o                         
   5   6  11        172.64        145.55        61.76 o                         
   6   6  11      33933.42      33219.10       441.21 o                         
   7   6  11      11185.79      10941.29       180.01 o                         
   8   6  11       2174.63       2422.16        94.12 o                         
   9   6  11        128.94         23.09        72.34 o                         
  10   6  11      32183.49      32198.53       418.85 o                         
  11   6  11       5079.89       5209.32       137.27 o                         
  12   6  11      45712.64      46258.86       648.25 o                         
  13   6  11         17.20       -123.49       123.49 o                         
  14   6  11       3283.15       3141.86       185.81 o                         
  15   6  11      12067.84      12070.01       388.20 o                         
  16   6  11        557.27        141.25       203.88 o                         
  17   6  11       2603.76       2398.23       214.59 o                         
  18   6  11       1481.28        867.36       228.49 o                         
   1   7  11        611.75        638.54        71.98 o                         
   2   7  11       3407.77       3272.96        86.12 o                         
   3   7  11       3462.49       3633.80        82.00 o                         
   4   7  11      26430.67      26127.03       337.62 o                         
   5   7  11        212.16        280.67        58.67 o                         
   6   7  11       5382.09       5491.47       124.30 o                         
   7   7  11      22882.87      22370.03       340.05 o                         
   8   7  11       6440.01       6427.78       140.85 o                         
   9   7  11      14040.61      13596.53       220.08 o                         
  10   7  11      13057.75      12836.66       212.29 o                         
  11   7  11       8321.16       8413.86       184.38 o                         
  12   7  11       6637.16       6376.78       168.83 o                         
  13   7  11       8180.17       8405.04       204.36 o                         
  14   7  11       7983.73       8716.62       234.49 o                         
  15   7  11       1804.90       1806.99       179.00 o                         
  16   7  11        769.60        330.97       186.69 o                         
  17   7  11          9.07       -216.59       216.59 o                         
   0   8  11      16463.70      16614.20       335.83 o                         
   1   8  11       3058.91       2933.01        86.64 o                         
   2   8  11       3398.32       3596.23        93.89 o                         
   3   8  11        932.36        931.43        65.20 o                         
   4   8  11       1974.58       1962.54        72.25 o                         
   5   8  11       7075.33       7294.83       144.00 o                         
   6   8  11       8758.21       8812.86       162.22 o                         
   7   8  11        952.16        846.77        81.44 o                         
   8   8  11        163.67         90.27        85.41 o                         
   9   8  11       7014.29       6860.37       148.00 o                         
  10   8  11       5941.68       5937.97       135.53 o                         
  11   8  11       1852.00       1740.10       115.04 o                         
  12   8  11      13014.95      12712.04       262.10 o                         
  13   8  11       4291.44       4460.21       183.06 o                         
  14   8  11        103.12       -142.96       142.96 o                         
  15   8  11          8.16       -185.60       185.60 o                         
  16   8  11       2050.47       1557.60       217.89 o                         
  17   8  11       1016.53        732.24       228.42 o                         
   1   9  11      24118.32      23969.99       301.54 o                         
   2   9  11       6722.91       6558.38       119.52 o                         
   3   9  11        394.15        445.78        73.45 o                         
   4   9  11         17.31         89.16        63.25 o                         
   5   9  11      11802.12      11426.25       203.07 o                         
   6   9  11       4027.90       3799.15       118.21 o                         
   7   9  11        637.73        678.32        91.77 o                         
   8   9  11      10749.87      10731.71       212.99 o                         
   9   9  11       2289.99       2160.50       119.71 o                         
  10   9  11        264.64        198.49        98.82 o                         
  11   9  11      10104.58       9552.07       198.88 o                         
  12   9  11       1433.45       1249.85       149.65 o                         
  13   9  11         43.48       -134.05       134.05 o                         
  14   9  11        666.18        313.64       149.19 o                         
  15   9  11        103.39       -158.83       158.83 o                         
  16   9  11       2886.75       2619.66       214.58 o                         
   0  10  11       6492.80       6069.06       159.38 o                         
   1  10  11       5686.26       5869.74       110.39 o                         
   2  10  11       6573.02       6554.34       119.59 o                         
   3  10  11       8656.08       8221.06       151.13 o                         
   4  10  11      17034.94      16960.25       264.85 o                         
   5  10  11       3717.31       3747.13       113.25 o                         
   6  10  11      26328.23      25558.18       367.71 o                         
   7  10  11       2697.34       2647.52       121.63 o                         
   8  10  11         74.20          3.56       104.45 o                         
   9  10  11       1236.21       1188.85       113.82 o                         
  10  10  11       1074.05       1149.00       120.77 o                         
  11  10  11        614.63        448.86       116.98 o                         
  12  10  11        822.75        535.28       135.01 o                         
  13  10  11       6168.50       5867.90       197.68 o                         
  14  10  11       1065.92        678.21       155.84 o                         
  15  10  11        714.82        119.33       198.44 o                         
  16  10  11       6873.25       7012.58       245.93 o                         
   1  11  11      16653.75      16094.46       232.64 o                         
   2  11  11       4893.88       4535.23       113.48 o                         
   3  11  11      79648.48      76535.77       999.84 o                         
   4  11  11        196.38        198.31        88.92 o                         
   5  11  11        537.81        627.16        89.71 o                         
   6  11  11      17859.27      17384.50       276.34 o                         
   7  11  11         13.55         44.31       106.34 o                         
   8  11  11      11126.20      10590.35       215.05 o                         
   9  11  11       7222.94       7346.22       174.57 o                         
  10  11  11       1374.10       1216.54       117.05 o                         
  11  11  11       3594.02       3371.64       164.32 o                         
  12  11  11        345.87       -141.54       141.54 o                         
  13  11  11         22.84       -155.52       155.52 o                         
  14  11  11       2447.28       2610.68       178.63 o                         
  15  11  11       6951.11       7106.53       251.63 o                         
   0  12  11       3041.31       2781.24       134.16 o                         
   1  12  11       7465.20       6933.20       138.03 o                         
   2  12  11       6421.80       6217.30       137.03 o                         
   3  12  11        149.47        255.34        90.99 o                         
   4  12  11      25355.90      24610.42       362.17 o                         
   5  12  11      10402.49      10074.94       194.61 o                         
   6  12  11      15929.41      15337.95       261.78 o                         
   7  12  11        155.41        171.16       107.54 o                         
   8  12  11         56.82        -87.48       112.28 o                         
   9  12  11       1510.43       1840.24       126.61 o                         
  10  12  11        391.24        293.71       124.06 o                         
  11  12  11       2437.06       2237.72       145.95 o                         
  12  12  11       1261.27       1202.13       161.60 o                         
  13  12  11       6807.24       6709.83       242.81 o                         
  14  12  11       4624.70       4956.96       202.33 o                         
  15  12  11       1284.90       1101.20       188.18 o                         
   1  13  11        680.64        761.58        88.84 o                         
   2  13  11      20050.20      19338.53       297.78 o                         
   3  13  11        176.03        300.64        96.91 o                         
   4  13  11       4015.13       3971.23       127.03 o                         
   5  13  11       4391.84       4417.34       129.92 o                         
   6  13  11        271.60        344.17       109.91 o                         
   7  13  11       6209.34       6173.56       161.31 o                         
   8  13  11        161.46        189.36       119.11 o                         
   9  13  11       6179.21       6086.96       168.57 o                         
  10  13  11       1370.89       1167.89       134.60 o                         
  11  13  11       3143.90       3437.29       159.02 o                         
  12  13  11        903.60        474.13       166.31 o                         
  13  13  11       2691.84       2703.67       190.19 o                         
  14  13  11       1775.17       1795.90       229.82 o                         
   0  14  11      10851.17      10464.14       295.03 o                         
   1  14  11        669.73        837.81       100.95 o                         
   2  14  11       1051.85       1079.73       103.79 o                         
   3  14  11       4178.25       4039.45       133.39 o                         
   4  14  11      18463.30      17982.60       296.46 o                         
   5  14  11      12641.40      12576.43       234.28 o                         
   6  14  11       8106.72       7597.04       181.60 o                         
   7  14  11         56.23         53.75       119.69 o                         
   8  14  11      20790.75      20909.12       333.01 o                         
   9  14  11       4193.96       3935.92       152.78 o                         
  10  14  11       4765.47       5243.42       168.13 o                         
  11  14  11        101.91         39.28       143.38 o                         
  12  14  11        919.32        596.74       202.70 o                         
  13  14  11       6695.96       6756.06       230.14 o                         
   1  15  11       1271.58       1454.23       121.72 o                         
   2  15  11      21729.10      20959.37       336.96 o                         
   3  15  11       8592.78       8297.67       179.08 o                         
   4  15  11       3903.70       3771.42       138.98 o                         
   5  15  11      29882.09      28150.51       426.86 o                         
   6  15  11       4606.87       4721.30       158.00 o                         
   7  15  11      10605.76      10345.10       231.71 o                         
   8  15  11       2545.16       2463.28       140.33 o                         
   9  15  11        578.69        520.26       138.06 o                         
  10  15  11       4705.47       4909.74       173.11 o                         
  11  15  11      29008.96      29430.14       492.50 o                         
  12  15  11       4796.91       5213.63       240.35 o                         
   0  16  11       2952.86       3052.98       192.69 o                         
   1  16  11       2683.78       2669.04       131.74 o                         
   2  16  11       5294.49       5128.52       163.81 o                         
   3  16  11        517.40        604.99       119.02 o                         
   4  16  11       5798.36       6002.63       169.70 o                         
   5  16  11       3568.71       3570.39       147.06 o                         
   6  16  11        195.83        458.62       130.27 o                         
   7  16  11       1576.45       1543.58       148.43 o                         
   8  16  11      19951.23      18956.30       331.69 o                         
   9  16  11       2451.68       2306.32       154.00 o                         
  10  16  11       4169.85       4157.55       181.16 o                         
  11  16  11        392.66        370.85       176.52 o                         
   1  17  11       4371.14       4597.65       156.26 o                         
   2  17  11       2951.30       3111.92       147.09 o                         
   3  17  11       5507.68       5428.94       167.45 o                         
   4  17  11       6197.76       6139.49       180.37 o                         
   5  17  11       1931.77       1878.81       143.42 o                         
   6  17  11        388.66        596.48       144.80 o                         
   7  17  11        557.83        703.11       145.55 o                         
   8  17  11        426.18        415.83       145.14 o                         
   9  17  11       3934.57       4661.61       190.32 o                         
   0  18  11       6650.62       6948.33       267.87 o                         
   1  18  11        194.49        464.36       134.64 o                         
   2  18  11      20424.83      19963.79       341.83 o                         
   3  18  11        428.63        877.42       139.37 o                         
   4  18  11       4895.08       5170.34       176.43 o                         
   5  18  11       6521.62       7042.43       206.12 o                         
   6  18  11       3578.76       3470.29       183.43 o                         
   7  18  11        424.77        471.35       156.72 o                         
   1  19  11       5772.63       5920.96       186.65 o                         
   2  19  11        592.25       1003.97       149.04 o                         
   3  19  11       8715.60       9202.67       230.57 o                         
   4  19  11      13212.84      12785.69       274.91 o                         
   5  19  11       3376.21       3557.49       187.20 o                         
   0   0  12      30733.55      30039.33       810.84 o                         
   1   0  12        932.76        817.08        88.59 o                         
   2   0  12      12380.60      11822.78       246.99 o                         
   3   0  12      46032.47      44598.81       758.26 o                         
   4   0  12        778.55        940.71        86.45 o                         
   5   0  12       7434.08       6740.50       160.53 o                         
   6   0  12       8364.36       7982.32       188.30 o                         
   7   0  12       2537.41       2748.31       102.72 o                         
   8   0  12      98403.34      97433.93      1706.61 o                         
   9   0  12       3621.96       3754.78       160.84 o                         
  10   0  12      30843.22      31110.01       610.48 o                         
  11   0  12       8555.10       7989.59       242.15 o                         
  12   0  12       9332.89       8164.31       284.70 o                         
  13   0  12        147.77       -169.08       182.99 o                         
  14   0  12      19953.15      19817.63       724.35 o                         
  15   0  12       1434.34       1344.21       260.19 o                         
  16   0  12       3651.99       4303.51       359.48 o                         
  17   0  12       7944.76       8627.29       562.16 o                         
  18   0  12       1444.54       1157.77       388.15 o                         
   1   1  12      85186.69      83585.80       978.71 o                         
   2   1  12       5104.34       4677.18        97.54 o                         
   3   1  12      24797.74      23082.09       298.68 o                         
   4   1  12      16527.83      15798.23       211.91 o                         
   5   1  12       1893.64       1977.10        63.84 o                         
   6   1  12      23263.71      22686.22       288.70 o                         
   7   1  12      11047.29      10791.01       183.24 o                         
   8   1  12      36091.23      35755.89       483.13 o                         
   9   1  12      31070.27      30791.34       410.11 o                         
  10   1  12      11814.17      11797.74       204.84 o                         
  11   1  12       2717.12       2907.68       102.88 o                         
  12   1  12         11.63       -107.89       107.89 o                         
  13   1  12        189.57       -122.30       128.24 o                         
  14   1  12       2557.24       2785.66       158.05 o                         
  15   1  12       1033.94        872.36       148.66 o                         
  16   1  12       8439.46       8685.18       261.63 o                         
  17   1  12       4092.79       3851.56       255.32 o                         
  18   1  12       5639.96       5329.12       293.46 o                         
   0   2  12       2310.97       2237.07        95.50 o                         
   1   2  12       5265.40       4900.05        98.32 o                         
   2   2  12      28485.90      28493.42       362.27 o                         
   3   2  12       8688.77       8757.34       144.01 o                         
   4   2  12        663.93        630.45        57.83 o                         
   5   2  12       3580.80       3329.80        81.98 o                         
   6   2  12        302.64        351.37        63.66 o                         
   7   2  12       7395.75       6621.65       124.45 o                         
   8   2  12      24370.19      24148.19       333.80 o                         
   9   2  12        387.66        347.75        74.59 o                         
  10   2  12       5717.59       5911.10       135.27 o                         
  11   2  12      16889.15      16729.47       275.51 o                         
  12   2  12       1177.54       1257.95       107.09 o                         
  13   2  12         68.19        -61.21       122.02 o                         
  14   2  12        771.92        603.99       142.07 o                         
  15   2  12         41.39       -144.42       144.42 o                         
  16   2  12        232.27       -179.65       179.65 o                         
  17   2  12        160.67       -211.97       211.97 o                         
  18   2  12       3628.06       3445.78       282.87 o                         
   1   3  12        451.80        488.10        62.91 o                         
   2   3  12       4106.71       4032.12       101.52 o                         
   3   3  12      81411.78      78683.77       949.15 o                         
   4   3  12        523.87        554.94        51.02 o                         
   5   3  12       1026.44       1018.61        68.04 o                         
   6   3  12       6503.70       6380.97       135.86 o                         
   7   3  12       5585.48       5362.11       111.10 o                         
   8   3  12       2509.02       2461.84        89.11 o                         
   9   3  12      94984.23      94052.75      1150.29 o                         
  10   3  12       3790.32       3837.13       109.31 o                         
  11   3  12      12555.44      12903.60       219.62 o                         
  12   3  12        377.65        289.90       107.77 o                         
  13   3  12      20689.48      21192.98       365.70 o                         
  14   3  12         39.40       -132.79       132.79 o                         
  15   3  12      19469.60      20438.06       463.15 o                         
  16   3  12       1877.05       1600.64       199.53 o                         
  17   3  12        493.31        -47.13       199.59 o                         
  18   3  12        114.79       -221.78       221.78 o                         
   0   4  12      40111.33      38963.64       727.61 o                         
   1   4  12      19593.63      19215.54       265.28 o                         
   2   4  12      23093.89      22683.21       297.69 o                         
   3   4  12        288.90        254.79        64.15 o                         
   4   4  12       7371.06       7039.90       131.94 o                         
   5   4  12         51.02        129.77        65.45 o                         
   6   4  12        314.36        261.97        73.84 o                         
   7   4  12      34146.91      33078.48       417.11 o                         
   8   4  12       2135.78       2258.75        74.97 o                         
   9   4  12        683.63        673.16        76.55 o                         
  10   4  12        356.95        210.56        78.97 o                         
  11   4  12       5612.53       5847.14       151.97 o                         
  12   4  12        531.00        414.77       111.23 o                         
  13   4  12        350.37        267.29       126.26 o                         
  14   4  12         42.66        -64.30       133.15 o                         
  15   4  12      10699.21      11203.79       364.71 o                         
  16   4  12       1182.21       1011.95       176.19 o                         
  17   4  12       6419.91       5941.30       302.86 o                         
  18   4  12       5259.62       5552.78       400.29 o                         
   1   5  12         14.30        153.39        65.91 o                         
   2   5  12        400.01        418.08        63.71 o                         
   3   5  12       1025.66        916.08        69.69 o                         
   4   5  12       8159.93       7610.06       141.88 o                         
   5   5  12      11092.20      11135.16       184.82 o                         
   6   5  12       3772.57       3743.42        98.26 o                         
   7   5  12      26824.51      26503.41       355.22 o                         
   8   5  12      14019.99      14246.57       216.07 o                         
   9   5  12      17552.46      17802.50       261.26 o                         
  10   5  12       3217.97       3126.29       102.52 o                         
  11   5  12      17986.37      18468.43       288.11 o                         
  12   5  12       4468.60       4757.52       148.88 o                         
  13   5  12      11594.64      12234.62       260.79 o                         
  14   5  12       3863.60       3656.70       170.94 o                         
  15   5  12       7243.59       7254.64       274.49 o                         
  16   5  12        319.40       -144.94       201.46 o                         
  17   5  12       7518.14       7407.67       363.35 o                         
   0   6  12       1676.50       1854.46       105.18 o                         
   1   6  12       1257.27       1431.30        66.80 o                         
   2   6  12      12684.29      12448.51       187.83 o                         
   3   6  12       7492.66       7413.28       137.11 o                         
   4   6  12      11203.89      10958.05       173.80 o                         
   5   6  12      17780.98      17322.58       251.66 o                         
   6   6  12        802.84        847.60        71.20 o                         
   7   6  12      12174.60      12296.75       213.01 o                         
   8   6  12       6218.81       6260.95       136.53 o                         
   9   6  12          2.11        -54.05        79.28 o                         
  10   6  12       1015.49       1059.37        93.33 o                         
  11   6  12       4590.62       4374.55       154.25 o                         
  12   6  12         58.04        -50.44       117.02 o                         
  13   6  12       1698.02       1714.43       137.11 o                         
  14   6  12       9215.08       9229.44       243.34 o                         
  15   6  12        153.58       -134.16       161.81 o                         
  16   6  12       1463.32        890.81       193.15 o                         
  17   6  12        566.05       -194.26       233.33 o                         
   1   7  12      48843.31      47752.66       646.09 o                         
   2   7  12      23339.55      22514.61       316.70 o                         
   3   7  12       2011.03       2171.63        75.09 o                         
   4   7  12       2379.51       2548.96        82.64 o                         
   5   7  12      78701.56      77450.28       993.90 o                         
   6   7  12        394.99        404.82        71.55 o                         
   7   7  12      16155.12      16348.65       267.31 o                         
   8   7  12       1304.11        965.08        93.16 o                         
   9   7  12      20079.40      20275.28       315.22 o                         
  10   7  12       2777.64       2484.21       113.87 o                         
  11   7  12       5502.12       5207.81       147.41 o                         
  12   7  12        959.03        770.33       133.72 o                         
  13   7  12       3671.51       3849.12       172.20 o                         
  14   7  12         31.48       -149.70       149.70 o                         
  15   7  12       1068.06       1029.35       170.16 o                         
  16   7  12       8315.06       8459.97       344.47 o                         
  17   7  12      19735.71      20654.85       754.31 o                         
   0   8  12      17728.27      17337.91       355.98 o                         
   1   8  12        464.66        449.34        79.71 o                         
   2   8  12        537.30        589.97        79.08 o                         
   3   8  12        274.82        299.61        74.01 o                         
   4   8  12       2290.85       2326.18        74.41 o                         
   5   8  12       5867.48       6105.36       135.31 o                         
   6   8  12      13583.79      13333.33       228.41 o                         
   7   8  12      41512.02      40675.50       548.31 o                         
   8   8  12      12791.16      12075.39       213.89 o                         
   9   8  12       3465.69       3273.33       112.95 o                         
  10   8  12       1659.74       1804.34       116.10 o                         
  11   8  12       1138.75       1162.20       138.16 o                         
  12   8  12       5793.31       6212.31       188.82 o                         
  13   8  12        704.99        384.37       139.38 o                         
  14   8  12       2664.64       2766.34       176.51 o                         
  15   8  12       7561.52       7702.24       239.55 o                         
  16   8  12       2633.72       2542.68       215.35 o                         
   1   9  12       8244.08       8667.92       157.71 o                         
   2   9  12         70.99        215.02        68.57 o                         
   3   9  12      14685.16      14106.87       221.72 o                         
   4   9  12      43213.38      43048.00       614.14 o                         
   5   9  12      12843.69      12902.29       232.21 o                         
   6   9  12         35.09        144.87        84.50 o                         
   7   9  12       5696.09       5713.35       145.65 o                         
   8   9  12         40.55         93.76        97.99 o                         
   9   9  12        939.88        889.01       113.41 o                         
  10   9  12       9959.08       9908.08       203.25 o                         
  11   9  12       1782.54       1855.27       133.50 o                         
  12   9  12       2285.96       1818.77       144.44 o                         
  13   9  12        872.84        632.70       144.44 o                         
  14   9  12       1772.49       1782.39       171.27 o                         
  15   9  12       6446.97       6690.10       240.28 o                         
  16   9  12          0.03       -148.12       188.64 o                         
   0  10  12       5370.02       5678.90       170.21 o                         
   1  10  12          1.66         86.63        70.41 o                         
   2  10  12       9966.88       9576.58       163.43 o                         
   3  10  12       4930.91       4780.81       122.97 o                         
   4  10  12        384.01        434.27        95.14 o                         
   5  10  12       1225.46       1082.27        99.71 o                         
   6  10  12      41313.87      40403.15       572.67 o                         
   7  10  12       6458.08       6282.93       176.88 o                         
   8  10  12       6308.67       6371.33       163.44 o                         
   9  10  12         26.24        -28.21       109.70 o                         
  10  10  12         29.56        -18.92       118.38 o                         
  11  10  12       1250.28       1131.80       135.65 o                         
  12  10  12      10449.07      10685.96       244.35 o                         
  13  10  12       1250.83        788.37       163.05 o                         
  14  10  12       1221.69       1285.43       178.72 o                         
  15  10  12         37.65       -186.46       186.46 o                         
   1  11  12         11.38         59.12        72.72 o                         
   2  11  12      11198.96      11092.19       195.42 o                         
   3  11  12        373.94        553.83        94.08 o                         
   4  11  12      10252.66      10322.93       197.28 o                         
   5  11  12      13946.72      13738.20       238.42 o                         
   6  11  12       8913.35       8743.73       199.01 o                         
   7  11  12       6175.27       6160.74       172.33 o                         
   8  11  12      14399.56      14255.05       260.22 o                         
   9  11  12         20.27         33.55       115.05 o                         
  10  11  12       4281.21       4465.15       155.63 o                         
  11  11  12       9053.36       9242.23       223.42 o                         
  12  11  12        836.24        649.12       160.99 o                         
  13  11  12       2875.70       2599.49       177.52 o                         
  14  11  12        207.29       -122.74       177.02 o                         
  15  11  12        700.73        369.24       199.81 o                         
   0  12  12      16663.20      15847.70       340.66 o                         
   1  12  12      19126.73      18374.19       274.44 o                         
   2  12  12       1099.05       1112.70        95.78 o                         
   3  12  12       5789.09       5831.02       141.41 o                         
   4  12  12       1552.36       1723.41       100.78 o                         
   5  12  12      26105.44      25313.63       385.15 o                         
   6  12  12       1348.00       1532.21       125.18 o                         
   7  12  12       3122.25       3266.86       133.58 o                         
   8  12  12       5976.85       6057.98       164.12 o                         
   9  12  12         43.93         66.49       127.56 o                         
  10  12  12       1862.37       1817.59       139.25 o                         
  11  12  12       1090.82       1149.72       150.62 o                         
  12  12  12        258.02         28.67       163.10 o                         
  13  12  12      10490.58      10504.75       265.75 o                         
  14  12  12        407.28        183.87       182.16 o                         
   1  13  12         24.69        196.49        98.27 o                         
   2  13  12       2912.71       3016.79       118.29 o                         
   3  13  12      15406.08      15077.95       260.22 o                         
   4  13  12       5653.49       5638.11       148.67 o                         
   5  13  12      12832.36      12703.81       256.15 o                         
   6  13  12       6551.47       6334.23       169.03 o                         
   7  13  12       8145.12       8634.12       199.90 o                         
   8  13  12        607.78        562.56       123.32 o                         
   9  13  12       2200.60       1984.88       141.67 o                         
  10  13  12        180.05        184.31       132.72 o                         
  11  13  12      28788.57      28136.44       476.90 o                         
  12  13  12         54.05        -27.24       164.97 o                         
  13  13  12       5417.96       5727.71       262.43 o                         
   0  14  12       4724.04       4890.99       212.01 o                         
   1  14  12      12787.18      12689.64       241.97 o                         
   2  14  12       1502.69       1644.29       117.52 o                         
   3  14  12       1386.78       1501.78       117.64 o                         
   4  14  12        324.28        393.29       109.72 o                         
   5  14  12       3479.63       3596.93       147.64 o                         
   6  14  12        610.44        541.71       121.04 o                         
   7  14  12       2201.92       2415.63       141.97 o                         
   8  14  12        515.03        583.88       126.80 o                         
   9  14  12       4281.62       4305.60       164.58 o                         
  10  14  12        113.53        150.65       143.21 o                         
  11  14  12        512.20        479.56       173.06 o                         
  12  14  12        254.01        -52.56       175.89 o                         
   1  15  12       3822.97       3669.95       146.52 o                         
   2  15  12       3515.60       3439.65       141.35 o                         
   3  15  12        405.78        509.18       116.14 o                         
   4  15  12       4277.10       4293.13       150.36 o                         
   5  15  12         10.07        138.96       125.14 o                         
   6  15  12        633.55        634.18       137.81 o                         
   7  15  12         46.49        117.22       135.62 o                         
   8  15  12        791.98        912.44       141.24 o                         
   9  15  12        142.76        178.94       139.57 o                         
  10  15  12        540.72        733.13       149.87 o                         
  11  15  12        302.07        301.30       172.58 o                         
   0  16  12       5500.54       4935.48       228.96 o                         
   1  16  12       1273.16       1114.08       122.01 o                         
   2  16  12       6213.96       5879.24       170.71 o                         
   3  16  12       6398.37       6771.23       184.85 o                         
   4  16  12       6022.28       5966.58       179.49 o                         
   5  16  12      10349.87      10307.39       233.44 o                         
   6  16  12       2980.88       2849.62       162.10 o                         
   7  16  12       1342.37       1360.63       145.63 o                         
   8  16  12         21.01        -21.17       142.53 o                         
   9  16  12         75.91        303.28       157.28 o                         
  10  16  12       7381.51       7803.67       231.85 o                         
   1  17  12       6577.61       6211.52       175.47 o                         
   2  17  12      13306.29      13015.31       259.11 o                         
   3  17  12       7841.87       7809.39       206.67 o                         
   4  17  12      10085.14      10059.70       232.16 o                         
   5  17  12       2402.60       2739.24       173.15 o                         
   6  17  12        779.56       1070.18       152.26 o                         
   7  17  12       3141.36       3193.64       165.81 o                         
   8  17  12       2615.07       2877.48       167.11 o                         
   0  18  12        696.89        890.54       199.42 o                         
   1  18  12       2136.70       2081.83       149.38 o                         
   2  18  12       2579.91       2792.13       163.03 o                         
   3  18  12       4814.05       5164.37       180.31 o                         
   4  18  12       2028.24       2043.08       162.75 o                         
   5  18  12       1613.46       1767.87       169.98 o                         
   6  18  12          0.91        213.27       158.70 o                         
   1  19  12          4.25        162.69       147.11 o                         
   2  19  12        275.19        747.89       158.29 o                         
   1   1  13       1975.06       3032.41        87.63 o                         
   2   1  13      26534.65      25901.09       325.27 o                         
   3   1  13      17038.26      16697.97       229.05 o                         
   4   1  13       1109.20       1006.61        68.79 o                         
   5   1  13        217.93        258.05        57.02 o                         
   6   1  13       4604.15       4392.51        94.06 o                         
   7   1  13       1946.78       2130.25        88.21 o                         
   8   1  13      16965.81      16591.53       257.76 o                         
   9   1  13       7945.63       7891.61       162.41 o                         
  10   1  13       3400.62       3609.59       124.30 o                         
  11   1  13      25169.89      25398.19       376.60 o                         
  12   1  13        370.18        248.84       123.74 o                         
  13   1  13         83.16        -40.76       133.14 o                         
  14   1  13        196.72       -127.64       139.17 o                         
  15   1  13        821.08        560.99       151.38 o                         
  16   1  13       7865.87       8163.14       289.81 o                         
  17   1  13        454.39       -157.29       208.85 o                         
   0   2  13      68885.06      66673.48      1086.01 o                         
   1   2  13       6069.88       5873.79       114.00 o                         
   2   2  13        489.87        517.08        71.54 o                         
   3   2  13        303.09        272.52        66.40 o                         
   4   2  13        250.11        306.20        60.10 o                         
   5   2  13      21086.41      19925.36       262.72 o                         
   6   2  13      22022.88      21383.87       276.83 o                         
   7   2  13          4.31        -43.78        66.38 o                         
   8   2  13      45803.56      45381.43       578.01 o                         
   9   2  13       2867.67       2986.51        99.13 o                         
  10   2  13      16243.12      16043.20       256.68 o                         
  11   2  13         26.43         35.39        86.50 o                         
  12   2  13       2279.18       2077.18       125.57 o                         
  13   2  13      31286.24      32567.58       515.21 o                         
  14   2  13      15433.04      16238.61       320.78 o                         
  15   2  13       1886.05       1723.62       164.80 o                         
  16   2  13        827.44        411.45       164.68 o                         
  17   2  13        108.26       -227.78       227.78 o                         
   1   3  13       4449.30       4386.62        99.35 o                         
   2   3  13       6861.07       6463.22       123.20 o                         
   3   3  13      13170.51      12903.00       191.22 o                         
   4   3  13        391.38        495.44        56.65 o                         
   5   3  13        326.14        364.07        69.09 o                         
   6   3  13      11103.28      10936.17       170.15 o                         
   7   3  13        543.92        540.96        73.31 o                         
   8   3  13       5312.85       5382.54       121.60 o                         
   9   3  13       2794.40       2706.02        98.85 o                         
  10   3  13        317.14        250.21        91.80 o                         
  11   3  13      44082.07      44930.98       603.41 o                         
  12   3  13         71.94         96.41       111.62 o                         
  13   3  13       2914.85       3263.89       152.26 o                         
  14   3  13         61.14         89.39       145.10 o                         
  15   3  13       4314.58       4526.24       210.41 o                         
  16   3  13       5937.03       6014.38       263.82 o                         
  17   3  13        755.35        149.61       268.09 o                         
   0   4  13       2098.71       2268.78       118.08 o                         
   1   4  13      23325.55      23099.06       310.42 o                         
   2   4  13       3263.39       3259.06        89.33 o                         
   3   4  13       5882.39       5673.11       120.63 o                         
   4   4  13         10.62         36.18        54.95 o                         
   5   4  13      12200.58      12060.16       187.29 o                         
   6   4  13       1447.18       1364.46        71.73 o                         
   7   4  13       8929.78       8758.49       158.47 o                         
   8   4  13        814.87        863.42        74.85 o                         
   9   4  13      16884.49      16700.77       252.74 o                         
  10   4  13       3530.91       3562.55       115.97 o                         
  11   4  13       2155.69       2135.52       107.51 o                         
  12   4  13        630.44        472.28       115.62 o                         
  13   4  13       8596.36       9164.14       221.57 o                         
  14   4  13         63.24       -151.82       151.82 o                         
  15   4  13       2156.07       1772.24       177.51 o                         
  16   4  13         45.08       -174.49       174.49 o                         
  17   4  13        280.34       -242.55       242.55 o                         
   1   5  13      64173.45      63712.52       833.00 o                         
   2   5  13      14628.88      14605.89       218.54 o                         
   3   5  13        116.67        125.91        72.59 o                         
   4   5  13       1579.25       1525.02        73.73 o                         
   5   5  13       3499.75       3418.34       102.60 o                         
   6   5  13       7617.50       7593.08       148.18 o                         
   7   5  13       3696.96       3809.65       105.56 o                         
   8   5  13      16746.80      16223.90       240.86 o                         
   9   5  13         48.97         18.40        83.97 o                         
  10   5  13       2944.97       2782.71       111.71 o                         
  11   5  13      15463.80      15800.38       269.71 o                         
  12   5  13        114.02         95.57       122.97 o                         
  13   5  13       2216.22       2070.23       150.94 o                         
  14   5  13       1568.56       1369.09       171.36 o                         
  15   5  13        723.77        613.70       184.47 o                         
  16   5  13       3842.89       3479.17       215.87 o                         
  17   5  13       5064.77       5008.76       341.46 o                         
   0   6  13      18073.77      17752.07       359.26 o                         
   1   6  13      23173.86      22425.51       304.28 o                         
   2   6  13       2353.88       2311.91        83.30 o                         
   3   6  13      10744.49      10370.86       176.42 o                         
   4   6  13       4366.30       4294.16       109.08 o                         
   5   6  13       3662.00       3702.93       106.29 o                         
   6   6  13       1994.84       1963.43        90.92 o                         
   7   6  13      15421.40      15335.59       251.93 o                         
   8   6  13       6870.67       7029.88       161.29 o                         
   9   6  13       2835.53       2672.81       112.74 o                         
  10   6  13       2402.80       2239.11       122.42 o                         
  11   6  13        732.50        501.00       116.96 o                         
  12   6  13       5988.10       6224.48       180.86 o                         
  13   6  13       5280.61       5648.97       239.56 o                         
  14   6  13       1365.52       1226.30       173.56 o                         
  15   6  13       9795.04      10086.39       290.10 o                         
  16   6  13       1172.77        762.06       195.55 o                         
   1   7  13      62927.39      61162.36       820.14 o                         
   2   7  13       1323.04       1311.88        91.03 o                         
   3   7  13        494.70        539.28        72.82 o                         
   4   7  13      34350.02      33361.53       460.61 o                         
   5   7  13       9201.34       8921.88       174.04 o                         
   6   7  13      10736.53      10615.63       197.34 o                         
   7   7  13       1711.17       1753.29       101.43 o                         
   8   7  13       2087.75       1779.68       110.10 o                         
   9   7  13       3741.27       3743.69       128.78 o                         
  10   7  13       1901.13       1891.43       129.07 o                         
  11   7  13      22450.36      22483.16       383.42 o                         
  12   7  13         33.83       -137.32       137.32 o                         
  13   7  13        132.32       -124.00       142.00 o                         
  14   7  13       5705.36       6022.74       210.03 o                         
  15   7  13        227.77        -58.02       183.53 o                         
  16   7  13        623.43        353.67       193.93 o                         
   0   8  13       4245.33       4071.91       157.23 o                         
   1   8  13      35318.42      34984.02       480.63 o                         
   2   8  13       8510.28       8059.76       167.04 o                         
   3   8  13       3742.77       3715.71       117.63 o                         
   4   8  13       3217.55       3196.01       105.46 o                         
   5   8  13      11149.30      11067.06       208.38 o                         
   6   8  13      12205.52      12227.93       222.45 o                         
   7   8  13       8493.91       8254.58       178.91 o                         
   8   8  13       9736.20       9989.36       207.75 o                         
   9   8  13       2352.94       2162.16       118.87 o                         
  10   8  13        128.06         35.23       124.98 o                         
  11   8  13        838.52        886.85       134.46 o                         
  12   8  13      16217.66      16389.10       384.60 o                         
  13   8  13       5837.59       5986.46       192.71 o                         
  14   8  13       7049.32       7163.11       225.47 o                         
  15   8  13       4280.60       4404.34       220.04 o                         
  16   8  13         26.31       -209.01       209.01 o                         
   1   9  13        459.41        578.36        84.53 o                         
   2   9  13      15468.97      15538.80       242.79 o                         
   3   9  13        190.55        331.63        78.25 o                         
   4   9  13       1146.10       1338.25       106.44 o                         
   5   9  13      37225.32      35887.83       531.40 o                         
   6   9  13       5925.59       5693.40       145.88 o                         
   7   9  13      15023.18      15234.24       267.76 o                         
   8   9  13       6289.29       6310.79       169.33 o                         
   9   9  13         28.77        -96.82       111.54 o                         
  10   9  13       4550.95       4583.33       162.09 o                         
  11   9  13      28315.72      28349.96       453.60 o                         
  12   9  13         54.90         26.45       137.24 o                         
  13   9  13       6487.57       6991.00       214.48 o                         
  14   9  13        220.96        131.08       172.70 o                         
  15   9  13       1049.11        797.79       176.27 o                         
   0  10  13       1112.08        996.65       119.69 o                         
   1  10  13        455.14        601.75        79.20 o                         
   2  10  13       4660.29       4502.40       112.24 o                         
   3  10  13      12477.41      12339.30       219.42 o                         
   4  10  13       1127.48       1207.43       105.47 o                         
   5  10  13      11498.08      11120.93       217.34 o                         
   6  10  13       1157.81       1106.56       114.30 o                         
   7  10  13       2173.03       2353.94       134.31 o                         
   8  10  13       1152.11       1218.97       131.44 o                         
   9  10  13        820.96        757.13       119.89 o                         
  10  10  13      12816.03      11906.30       251.46 o                         
  11  10  13        116.49         46.59       138.81 o                         
  12  10  13       6282.81       6289.53       199.15 o                         
  13  10  13       1612.95       1512.93       173.78 o                         
  14  10  13       1238.54       1098.63       206.09 o                         
  15  10  13        130.79       -123.60       193.39 o                         
   1  11  13        569.58        534.59        90.18 o                         
   2  11  13        877.04        970.63        89.79 o                         
   3  11  13       3971.18       4257.79       131.61 o                         
   4  11  13      32978.28      31815.79       462.78 o                         
   5  11  13      23618.28      22504.28       362.40 o                         
   6  11  13       4439.79       4479.88       152.42 o                         
   7  11  13      18524.96      18091.96       327.65 o                         
   8  11  13        903.95        798.10       122.38 o                         
   9  11  13      10152.75      10144.33       217.03 o                         
  10  11  13       4561.74       4486.93       170.41 o                         
  11  11  13       8086.04       7799.94       217.90 o                         
  12  11  13       2648.00       2651.61       166.29 o                         
  13  11  13       7235.13       7589.09       237.39 o                         
  14  11  13       3409.73       3725.52       208.28 o                         
   0  12  13      11190.02      10985.85       283.14 o                         
   1  12  13      11341.95      11381.25       203.57 o                         
   2  12  13       5778.05       5686.30       142.58 o                         
   3  12  13       9516.09       9387.73       191.75 o                         
   4  12  13        297.83        595.52       104.86 o                         
   5  12  13          0.91        225.14       115.95 o                         
   6  12  13      10349.73      10137.75       223.85 o                         
   7  12  13       1501.14       1659.95       143.44 o                         
   8  12  13       6195.70       6133.99       178.55 o                         
   9  12  13       1034.47       1073.74       135.50 o                         
  10  12  13       2186.81       2209.41       152.80 o                         
  11  12  13        161.82        114.70       151.74 o                         
  12  12  13       6528.91       6542.42       208.91 o                         
  13  12  13       3068.10       2870.70       195.39 o                         
   1  13  13        133.22        471.09       112.09 o                         
   2  13  13       2178.95       2557.23       120.05 o                         
   3  13  13      19919.74      20145.76       317.09 o                         
   4  13  13        347.37        446.48       111.91 o                         
   5  13  13      25236.29      23916.29       403.76 o                         
   6  13  13       4464.60       4555.33       163.00 o                         
   7  13  13       7528.67       7670.25       204.53 o                         
   8  13  13        691.37        607.80       138.18 o                         
   9  13  13        619.18        735.44       136.37 o                         
  10  13  13       2062.10       1938.24       158.44 o                         
  11  13  13        271.82         64.07       157.78 o                         
  12  13  13        373.49        222.21       189.64 o                         
   0  14  13       2076.04       2392.73       187.18 o                         
   1  14  13         58.30        186.39       113.05 o                         
   2  14  13       4794.27       5036.84       155.48 o                         
   3  14  13         73.72        307.22       117.97 o                         
   4  14  13       1718.55       2041.18       136.81 o                         
   5  14  13       1834.66       2080.48       140.88 o                         
   6  14  13        311.06        338.42       133.66 o                         
   7  14  13       7056.50       6998.37       196.76 o                         
   8  14  13         91.38        141.53       135.35 o                         
   9  14  13       1415.33       1545.37       143.88 o                         
  10  14  13       1284.40       1458.25       157.58 o                         
  11  14  13        941.79        808.46       178.41 o                         
   1  15  13      17340.01      16494.95       299.35 o                         
   2  15  13        776.00       1056.03       130.33 o                         
   3  15  13      30458.74      29032.53       456.83 o                         
   4  15  13       7306.48       7139.98       191.37 o                         
   5  15  13       9206.87       9261.15       223.81 o                         
   6  15  13       4927.91       4905.63       180.34 o                         
   7  15  13       4785.87       4958.53       182.98 o                         
   8  15  13        482.30        508.16       142.38 o                         
   9  15  13        130.30         56.74       150.29 o                         
  10  15  13       1311.34       1317.83       167.23 o                         
   0  16  13       2494.45       2766.50       218.39 o                         
   1  16  13       4438.92       4527.18       161.58 o                         
   2  16  13       1674.73       1807.18       143.68 o                         
   3  16  13        317.73        472.96       143.35 o                         
   4  16  13         47.03        185.51       142.46 o                         
   5  16  13       4276.01       4468.43       180.33 o                         
   6  16  13        109.33         36.51       150.73 o                         
   7  16  13        693.01        938.50       154.82 o                         
   8  16  13         19.40         91.69       150.44 o                         
   9  16  13       2636.44       2869.61       178.05 o                         
   1  17  13        845.87        910.12       135.87 o                         
   2  17  13       4109.07       4301.44       174.53 o                         
   3  17  13      17634.10      18081.26       346.72 o                         
   4  17  13       5498.24       5825.60       195.16 o                         
   5  17  13        983.95       1214.39       170.39 o                         
   6  17  13          5.28         85.30       166.47 o                         
   7  17  13       1578.68       1901.02       172.06 o                         
   0  18  13       1707.76       2213.46       212.83 o                         
   1  18  13       5736.93       5979.06       187.60 o                         
   2  18  13      10838.74      11013.73       252.38 o                         
   3  18  13         88.26        350.82       158.23 o                         
   4  18  13        886.41       1291.67       161.14 o                         
   0   0  14       3110.03       3190.85       252.80 o                         
   1   0  14        267.66        256.87       104.78 o                         
   2   0  14        728.89        790.15       109.43 o                         
   3   0  14       7879.21       8106.10       200.98 o                         
   4   0  14       1143.50        966.66       100.07 o                         
   5   0  14      15948.38      16089.53       320.33 o                         
   6   0  14        158.48        231.04        90.12 o                         
   7   0  14      21591.12      20940.32       410.91 o                         
   8   0  14      13781.30      13170.76       331.17 o                         
   9   0  14       3868.50       3911.34       177.82 o                         
  10   0  14      21694.60      22571.44       500.67 o                         
  11   0  14        955.33       1270.27       175.30 o                         
  12   0  14      12173.43      11986.25       423.47 o                         
  13   0  14       1231.92       1068.92       208.54 o                         
  14   0  14        797.35        363.34       221.64 o                         
  15   0  14      14911.77      15939.14       574.10 o                         
  16   0  14        847.61        834.95       283.57 o                         
  17   0  14          7.45       -159.96       357.52 o                         
   1   1  14      10272.96       9905.87       158.37 o                         
   2   1  14       1820.39       2108.18        84.05 o                         
   3   1  14      10046.23      10356.72       164.84 o                         
   4   1  14       2019.82       2025.12        79.02 o                         
   5   1  14       1093.73       1193.84        69.34 o                         
   6   1  14       9873.70       9323.22       156.65 o                         
   7   1  14      27076.61      25849.71       358.96 o                         
   8   1  14      14969.01      15139.71       235.81 o                         
   9   1  14      35566.77      35406.17       475.35 o                         
  10   1  14        517.50        548.78        97.42 o                         
  11   1  14      27609.36      27897.74       501.14 o                         
  12   1  14       1236.07       1559.71       136.86 o                         
  13   1  14      26916.16      27891.01       519.98 o                         
  14   1  14       4311.36       4385.63       200.81 o                         
  15   1  14       4420.74       4747.04       186.67 o                         
  16   1  14       1130.22       1005.65       173.75 o                         
  17   1  14       1671.24       1092.96       298.79 o                         
   0   2  14       6671.69       7176.47       198.92 o                         
   1   2  14       1390.38       1594.45        81.74 o                         
   2   2  14      15169.23      14550.64       213.67 o                         
   3   2  14       1607.64       1681.26        83.44 o                         
   4   2  14       3130.75       3164.20        90.67 o                         
   5   2  14         41.02         55.96        54.14 o                         
   6   2  14      34181.95      32973.38       415.30 o                         
   7   2  14       1840.98       1663.15        90.28 o                         
   8   2  14      35072.99      34153.74       458.21 o                         
   9   2  14         58.99         63.67        89.51 o                         
  10   2  14       3279.24       3519.77       114.12 o                         
  11   2  14       7404.51       7547.84       205.73 o                         
  12   2  14       3775.93       4116.46       158.81 o                         
  13   2  14        596.88        521.02       136.76 o                         
  14   2  14      10563.92      10889.78       259.23 o                         
  15   2  14        698.29        524.76       164.59 o                         
  16   2  14       2089.04       1744.75       231.24 o                         
  17   2  14        175.79       -284.71       284.71 o                         
   1   3  14      47126.34      45664.32       554.07 o                         
   2   3  14      10098.79      10204.55       167.76 o                         
   3   3  14      36148.07      35003.26       441.71 o                         
   4   3  14      61918.41      59075.38       698.14 o                         
   5   3  14      26189.21      25272.46       330.96 o                         
   6   3  14       1342.28       1230.19        69.05 o                         
   7   3  14       4808.41       4762.98       114.81 o                         
   8   3  14       3909.84       4104.63       112.86 o                         
   9   3  14       4383.94       4698.89       126.16 o                         
  10   3  14      21186.57      20730.19       322.28 o                         
  11   3  14      10133.02      10201.57       222.20 o                         
  12   3  14      11958.53      11638.76       249.73 o                         
  13   3  14       1653.76       1738.47       150.91 o                         
  14   3  14       3344.15       3546.66       182.38 o                         
  15   3  14       2812.46       2865.26       187.93 o                         
  16   3  14       9676.46       9867.57       327.43 o                         
   0   4  14        268.69        400.92       114.54 o                         
   1   4  14       3047.84       3316.06        97.38 o                         
   2   4  14      26229.94      24937.43       328.64 o                         
   3   4  14      16218.95      15742.25       224.57 o                         
   4   4  14      17364.95      16640.21       233.89 o                         
   5   4  14      18330.93      17946.90       253.96 o                         
   6   4  14      21368.02      20681.16       290.66 o                         
   7   4  14       6382.61       6296.30       136.29 o                         
   8   4  14       6353.42       6158.43       135.83 o                         
   9   4  14         84.91        208.80        91.69 o                         
  10   4  14        514.77        366.15       104.11 o                         
  11   4  14         57.27          3.02       117.11 o                         
  12   4  14      18585.88      18977.97       350.44 o                         
  13   4  14       2620.60       2823.44       175.41 o                         
  14   4  14       8350.49       8230.96       246.30 o                         
  15   4  14       3378.84       3562.81       215.04 o                         
  16   4  14         75.33       -201.76       201.76 o                         
   1   5  14      38935.43      38347.72       509.40 o                         
   2   5  14       2364.74       2320.05        95.17 o                         
   3   5  14      22992.22      22023.46       295.59 o                         
   4   5  14      14624.66      14025.53       210.64 o                         
   5   5  14       5380.29       5191.59       125.39 o                         
   6   5  14       5795.78       5825.64       133.97 o                         
   7   5  14      11411.77      10865.90       184.85 o                         
   8   5  14       3375.68       3400.52       117.56 o                         
   9   5  14       2892.88       2967.65       112.28 o                         
  10   5  14       2056.49       1932.97       112.73 o                         
  11   5  14        377.20        223.29       123.54 o                         
  12   5  14       2065.41       2051.75       141.07 o                         
  13   5  14       2470.84       2517.88       175.74 o                         
  14   5  14       1686.95       1509.28       182.71 o                         
  15   5  14       4901.68       5058.47       229.25 o                         
  16   5  14         89.97       -204.60       204.60 o                         
   0   6  14      21613.82      21085.11       423.49 o                         
   1   6  14        144.73        190.05        78.68 o                         
   2   6  14       1112.06       1155.84        84.86 o                         
   3   6  14       5003.93       4995.50       122.84 o                         
   4   6  14         72.12        160.30        88.96 o                         
   5   6  14         56.49        106.26        82.43 o                         
   6   6  14      17889.85      17422.23       269.31 o                         
   7   6  14       4570.62       4553.33       128.40 o                         
   8   6  14       1564.85       1644.85       109.16 o                         
   9   6  14        405.17        500.33       111.37 o                         
  10   6  14       1494.48       1390.08       116.09 o                         
  11   6  14         21.85       -124.76       130.01 o                         
  12   6  14       2488.15       2205.03       161.82 o                         
  13   6  14       1019.97        808.84       171.58 o                         
  14   6  14        455.77        203.13       169.14 o                         
  15   6  14         46.59        -90.51       171.41 o                         
  16   6  14       1155.44        737.01       218.23 o                         
   1   7  14        465.43        518.17        82.35 o                         
   2   7  14         89.76        172.32        73.20 o                         
   3   7  14      23707.75      22717.86       339.14 o                         
   4   7  14      31086.42      30759.16       439.28 o                         
   5   7  14      20022.49      19799.52       296.96 o                         
   6   7  14        558.79        695.23        90.17 o                         
   7   7  14      18843.34      18655.85       313.21 o                         
   8   7  14       2738.71       2868.60       125.21 o                         
   9   7  14      10269.79      10595.65       229.67 o                         
  10   7  14      12092.74      11982.51       247.18 o                         
  11   7  14       3528.83       3653.92       179.02 o                         
  12   7  14        168.96        112.67       150.92 o                         
  13   7  14      13860.75      13814.13       314.08 o                         
  14   7  14       2246.05       2437.98       208.69 o                         
  15   7  14       9638.02       9936.21       351.81 o                         
   0   8  14       1256.22       1250.34       131.23 o                         
   1   8  14       1204.64       1071.92        94.80 o                         
   2   8  14       7045.14       6959.74       157.70 o                         
   3   8  14       5976.05       5899.17       145.60 o                         
   4   8  14        109.33        101.59        95.17 o                         
   5   8  14       2715.90       2884.00       114.09 o                         
   6   8  14      27697.83      27262.63       409.11 o                         
   7   8  14        664.37        803.95       116.04 o                         
   8   8  14          1.07         36.01       110.23 o                         
   9   8  14        331.31        256.34       125.26 o                         
  10   8  14        322.00        257.23       127.64 o                         
  11   8  14        390.67        149.38       142.43 o                         
  12   8  14      11094.53      11403.64       273.55 o                         
  13   8  14        121.17         43.18       157.50 o                         
  14   8  14        175.47         46.35       187.86 o                         
  15   8  14       4396.91       4818.08       231.67 o                         
   1   9  14      10938.33      11102.36       197.90 o                         
   2   9  14       2751.14       2666.91       109.18 o                         
   3   9  14        999.81       1223.70       101.72 o                         
   4   9  14      20344.04      20014.71       331.77 o                         
   5   9  14      10239.21      10336.83       212.78 o                         
   6   9  14       2565.12       2609.21       124.35 o                         
   7   9  14       9238.67       9337.75       206.68 o                         
   8   9  14        293.89        321.69       121.88 o                         
   9   9  14      10015.65       9763.18       226.91 o                         
  10   9  14       1215.89        889.29       135.02 o                         
  11   9  14      15639.28      15614.97       314.30 o                         
  12   9  14        194.42          5.43       146.62 o                         
  13   9  14       8193.47       8698.68       268.44 o                         
  14   9  14          7.39         25.42       184.26 o                         
   0  10  14      13272.34      13158.90       302.49 o                         
   1  10  14        490.10        532.30        84.85 o                         
   2  10  14        605.33        614.81        92.87 o                         
   3  10  14       8542.10       8321.91       176.97 o                         
   4  10  14       4719.21       4654.85       141.68 o                         
   5  10  14        655.67        634.83       105.61 o                         
   6  10  14       1045.88       1209.11       131.24 o                         
   7  10  14        944.59        862.84       129.11 o                         
   8  10  14        116.07         80.45       123.86 o                         
   9  10  14        832.79        624.91       140.13 o                         
  10  10  14         11.14         -7.74       142.15 o                         
  11  10  14          2.46        -15.74       152.90 o                         
  12  10  14         20.33        -10.85       157.05 o                         
  13  10  14        313.51        180.32       167.10 o                         
  14  10  14       3045.35       3136.63       218.61 o                         
   1  11  14      21607.51      20808.35       315.40 o                         
   2  11  14       1112.90       1252.46       102.14 o                         
   3  11  14       2884.05       3059.12       123.69 o                         
   4  11  14         64.05        152.65       103.04 o                         
   5  11  14       4814.43       4635.40       153.24 o                         
   6  11  14       3350.66       3388.67       153.13 o                         
   7  11  14       1246.88       1283.62       144.67 o                         
   8  11  14       2879.02       3275.56       154.05 o                         
   9  11  14        259.90        221.70       136.67 o                         
  10  11  14        273.96        332.89       145.53 o                         
  11  11  14         17.68       -156.04       156.04 o                         
  12  11  14         28.70        150.14       157.43 o                         
  13  11  14         20.17         14.45       181.96 o                         
   0  12  14      22443.10      22499.00       487.29 o                         
   1  12  14        983.00       1141.86       112.30 o                         
   2  12  14       1106.56       1221.98       111.39 o                         
   3  12  14       3755.65       3742.82       132.37 o                         
   4  12  14        488.99        623.65       114.82 o                         
   5  12  14       5195.52       5071.13       165.32 o                         
   6  12  14      18708.30      18174.77       340.72 o                         
   7  12  14       4499.91       4862.10       175.52 o                         
   8  12  14      11165.05      11368.71       247.94 o                         
   9  12  14        565.64        794.40       146.76 o                         
  10  12  14       1788.51       1902.67       164.18 o                         
  11  12  14        136.70         -1.43       164.02 o                         
  12  12  14       1099.26       1192.36       182.89 o                         
   1  13  14      10181.08      10348.13       220.18 o                         
   2  13  14      38504.50      37825.13       571.17 o                         
   3  13  14       7403.18       7552.64       182.99 o                         
   4  13  14       7305.74       7056.95       184.32 o                         
   5  13  14        728.11        867.92       137.08 o                         
   6  13  14       9125.53       8488.27       220.49 o                         
   7  13  14          2.92        330.14       133.38 o                         
   8  13  14      11090.50      11215.29       254.27 o                         
   9  13  14        355.95        457.29       152.22 o                         
  10  13  14      18603.78      17924.16       415.81 o                         
  11  13  14        959.01        744.31       174.62 o                         
   0  14  14      46907.64      45580.56       976.03 o                         
   1  14  14        380.31        624.95       126.20 o                         
   2  14  14         95.02        443.17       129.81 o                         
   3  14  14       1508.38       1918.16       139.40 o                         
   4  14  14       3303.80       3534.75       161.97 o                         
   5  14  14       1838.96       2091.35       158.26 o                         
   6  14  14      10378.82      10544.52       246.05 o                         
   7  14  14         91.69        231.11       146.01 o                         
   8  14  14       9648.93       9382.64       222.46 o                         
   9  14  14          4.21         75.48       154.99 o                         
  10  14  14        227.47        238.80       166.37 o                         
   1  15  14          4.72        210.84       130.86 o                         
   2  15  14       3047.66       3233.65       152.36 o                         
   3  15  14        806.42        900.85       149.65 o                         
   4  15  14       1246.67       1359.60       153.23 o                         
   5  15  14        809.02        903.18       145.59 o                         
   6  15  14        375.16        450.18       154.01 o                         
   7  15  14        198.52        414.66       149.46 o                         
   8  15  14        474.99        523.12       152.17 o                         
   9  15  14       1676.88       1926.46       173.88 o                         
   0  16  14       3863.23       3780.71       225.50 o                         
   1  16  14        116.30        465.95       137.98 o                         
   2  16  14        271.97        565.66       143.51 o                         
   3  16  14       1850.53       2153.41       157.28 o                         
   4  16  14        670.02       1058.75       157.27 o                         
   5  16  14       3815.76       3927.20       188.48 o                         
   6  16  14        980.58       1182.29       165.80 o                         
   7  16  14       1934.52       1895.66       180.23 o                         
   1  17  14         31.73        341.98       142.19 o                         
   2  17  14        236.92        434.38       150.50 o                         
   3  17  14       3771.71       3850.90       184.80 o                         
   4  17  14        248.05        741.47       167.23 o                         
   5  17  14       1125.93       1332.81       173.18 o                         
   1   1  15        119.18        368.54        74.30 o                         
   2   1  15       6106.95       6117.64       135.27 o                         
   3   1  15      24260.93      23258.69       300.43 o                         
   4   1  15      21491.35      20958.64       274.79 o                         
   5   1  15         30.24         39.98        68.42 o                         
   6   1  15       3043.61       2981.17        88.42 o                         
   7   1  15       1053.64        948.46        63.55 o                         
   8   1  15       1578.92       1561.36       105.96 o                         
   9   1  15       2362.66       2300.97       108.49 o                         
  10   1  15      17896.60      17301.90       291.27 o                         
  11   1  15      10653.67      10429.37       230.22 o                         
  12   1  15       2712.67       3167.96       162.59 o                         
  13   1  15        202.82         32.91       144.52 o                         
  14   1  15       6438.82       6719.77       243.49 o                         
  15   1  15        794.37        876.05       167.78 o                         
  16   1  15        261.44        -20.69       190.24 o                         
   0   2  15       3468.97       3701.17       146.19 o                         
   1   2  15       9066.90       9113.48       155.28 o                         
   2   2  15      21684.78      21085.45       278.56 o                         
   3   2  15       5554.16       5689.98       124.80 o                         
   4   2  15      11823.37      11338.76       178.72 o                         
   5   2  15      37210.91      36258.30       441.33 o                         
   6   2  15      16557.53      16112.18       233.32 o                         
   7   2  15        124.06         68.49        83.87 o                         
   8   2  15       3320.66       3396.34       113.44 o                         
   9   2  15       1083.04       1109.19       104.64 o                         
  10   2  15       9931.69      10172.74       204.34 o                         
  11   2  15         51.47         71.52       121.34 o                         
  12   2  15      22965.55      23350.80       455.37 o                         
  13   2  15      12730.58      13311.02       324.75 o                         
  14   2  15       2437.26       2670.95       176.69 o                         
  15   2  15         60.23       -171.47       171.47 o                         
  16   2  15       1064.57        454.44       222.06 o                         
   1   3  15       1564.79       1958.97        91.86 o                         
   2   3  15       8860.47       8743.80       155.15 o                         
   3   3  15      27270.67      26455.92       350.48 o                         
   4   3  15      11777.82      11420.82       182.70 o                         
   5   3  15       1403.47       1415.18        87.92 o                         
   6   3  15       7455.74       7424.69       140.54 o                         
   7   3  15         51.77         60.22        86.12 o                         
   8   3  15       6492.77       6229.82       150.29 o                         
   9   3  15        861.05        831.69       101.25 o                         
  10   3  15       2997.44       3231.56       140.14 o                         
  11   3  15      13901.76      13994.02       330.51 o                         
  12   3  15      11416.71      11326.56       268.92 o                         
  13   3  15        610.52        422.98       155.86 o                         
  14   3  15       5049.34       5338.23       219.90 o                         
  15   3  15       7645.46       7920.49       260.69 o                         
  16   3  15        236.06       -185.86       185.86 o                         
   0   4  15       4374.85       4204.88       161.87 o                         
   1   4  15       5334.23       5376.78       119.29 o                         
   2   4  15       2247.80       2305.09        91.67 o                         
   3   4  15        120.65        185.21        77.56 o                         
   4   4  15         48.29         19.89        71.12 o                         
   5   4  15         50.96         64.97        83.03 o                         
   6   4  15       7407.58       7151.99       139.61 o                         
   7   4  15        752.15        676.26        93.43 o                         
   8   4  15        566.00        499.31        95.91 o                         
   9   4  15        816.95        590.05        98.59 o                         
  10   4  15      23381.28      23001.94       353.97 o                         
  11   4  15        180.61        123.76       132.33 o                         
  12   4  15       1224.35       1104.65       162.69 o                         
  13   4  15       1582.41       1399.87       177.70 o                         
  14   4  15        199.16         78.70       171.84 o                         
  15   4  15         23.21       -191.50       191.50 o                         
  16   4  15         42.58       -203.19       203.19 o                         
   1   5  15        622.51        733.55        86.46 o                         
   2   5  15       4105.68       4091.99       109.95 o                         
   3   5  15       3135.56       3296.45       105.84 o                         
   4   5  15      32290.61      31146.27       410.17 o                         
   5   5  15       4768.82       4887.67       120.84 o                         
   6   5  15       2939.53       2793.35       101.43 o                         
   7   5  15       3450.68       3289.79       117.38 o                         
   8   5  15       5930.54       5881.44       144.17 o                         
   9   5  15      13337.47      13285.38       243.99 o                         
  10   5  15       2718.86       2886.72       132.35 o                         
  11   5  15        975.99        955.97       143.22 o                         
  12   5  15          4.85        110.08       137.09 o                         
  13   5  15       1933.57       1773.78       194.57 o                         
  14   5  15        536.92        326.75       229.52 o                         
  15   5  15       3842.84       4102.13       257.19 o                         
   0   6  15      37200.94      35983.76       688.88 o                         
   1   6  15      12293.82      11797.69       201.51 o                         
   2   6  15      15233.03      14638.29       233.51 o                         
   3   6  15       1442.02       1584.62        97.50 o                         
   4   6  15        126.12        182.02        83.79 o                         
   5   6  15        684.23        717.04        93.41 o                         
   6   6  15       1926.93       2049.90        99.90 o                         
   7   6  15       1683.14       1703.99       110.75 o                         
   8   6  15         29.84        -51.09       107.64 o                         
   9   6  15       1861.14       1578.18       125.27 o                         
  10   6  15         11.54        -58.47       114.34 o                         
  11   6  15        362.88        245.39       142.96 o                         
  12   6  15        994.03        994.41       161.67 o                         
  13   6  15          1.51       -175.85       175.85 o                         
  14   6  15       1697.10       1473.58       202.47 o                         
  15   6  15       3084.52       3223.27       288.32 o                         
   1   7  15       1720.42       1683.50       104.90 o                         
   2   7  15      21530.93      20464.50       305.18 o                         
   3   7  15      18480.38      17900.19       292.93 o                         
   4   7  15       1368.76       1408.72       102.24 o                         
   5   7  15        671.16        796.88       101.07 o                         
   6   7  15      13438.19      12854.85       244.04 o                         
   7   7  15       1336.81       1560.02       119.01 o                         
   8   7  15       2027.55       2107.65       133.04 o                         
   9   7  15      42203.25      42073.56       633.07 o                         
  10   7  15       5620.52       5775.95       176.71 o                         
  11   7  15        965.73        742.98       152.23 o                         
  12   7  15        698.90        588.38       155.33 o                         
  13   7  15       6358.44       6416.82       239.44 o                         
  14   7  15         11.67       -180.30       180.30 o                         
  15   7  15       4712.45       5233.50       246.14 o                         
   0   8  15      65917.99      62565.27      1150.90 o                         
   1   8  15      35891.37      34202.73       475.76 o                         
   2   8  15        120.32        283.04        98.34 o                         
   3   8  15         66.82        298.34       102.38 o                         
   4   8  15        344.95        511.20       104.25 o                         
   5   8  15       3537.04       3785.96       129.48 o                         
   6   8  15      24133.61      23403.56       388.93 o                         
   7   8  15      18381.97      17903.90       312.05 o                         
   8   8  15       6147.04       5772.65       168.46 o                         
   9   8  15       3160.59       2898.47       151.53 o                         
  10   8  15         97.06        118.45       136.57 o                         
  11   8  15        384.72        378.77       154.94 o                         
  12   8  15      10824.83      10620.91       313.84 o                         
  13   8  15       8579.61       9050.85       271.79 o                         
  14   8  15       3964.38       3975.07       222.77 o                         
   1   9  15       4847.54       4847.85       128.12 o                         
   2   9  15        228.41        345.56        98.41 o                         
   3   9  15      30020.52      29685.76       448.59 o                         
   4   9  15      21719.69      21372.90       357.63 o                         
   5   9  15          4.14         84.33       105.56 o                         
   6   9  15          1.21        156.53       119.45 o                         
   7   9  15       3570.70       3369.04       152.98 o                         
   8   9  15       1897.46       1734.20       147.89 o                         
   9   9  15       9542.25       9516.19       231.62 o                         
  10   9  15        941.66        876.27       148.91 o                         
  11   9  15       2650.81       2869.96       169.41 o                         
  12   9  15       1101.19       1097.28       168.29 o                         
  13   9  15       4884.75       4906.50       220.37 o                         
  14   9  15        640.87        550.81       185.52 o                         
   0  10  15       7619.85       7644.20       219.43 o                         
   1  10  15       1597.09       1494.78       109.32 o                         
   2  10  15       4890.26       4858.24       135.33 o                         
   3  10  15       3587.37       3468.50       125.02 o                         
   4  10  15       4374.43       4362.13       145.78 o                         
   5  10  15       7850.26       7754.01       194.58 o                         
   6  10  15       7104.85       6954.62       185.18 o                         
   7  10  15          7.90        -57.39       131.53 o                         
   8  10  15       6119.65       6153.93       188.82 o
[truncated: 79,462 more chars]
